# Supplementary material for: Genetic effects on migration behavior contribute to increasing spatial differentiation at trait-associated loci in Estonia
Source: iScience. 2025 Nov 12;28(12):114013. doi: 10.1016/j.isci.2025.114013 (PMC12702256; doi:10.1016/j.isci.2025.114013)
Supplement: Document S2. Notes S1–S9 [file mmc2.xlsx]

## Sheet: Sheet1
Table S1. Phenotypes and GWAS data used for polygenic score construction from Pan-UKBB resource.
Field	Descriptor
trait	A shorter description of the phenotype (for continuous, biomarkers, and categorical variables, corresponds to the Description on the showcase). For phecodes, this is the "description" column in the phecodes definition file.
trait_type	One of the following: continuous, biomarkers, prescriptions, icd10, phecode, categorical
phenocode	The code for the phenotype (for continuous, biomarkers, and categorical traits, this corresponds to the field ID as described by UKB, e.g. 21001 for BMI)
coding	For categorical variables, this corresponds to the coding that was used (e.g. coding 2 for field 1747). For all other trait_types, this field is blank
description_more	A longer description of the phenotype (for continuous and categorical variables, corresponds to the Notes page on the showcase).
coding_description	For categorical variables, a description of the particular coding that was used (the Meaning column on the showcase page for that coding).
n_cases_EUR	Number of cases (or individuals phenotyped for quantitative traits) in the GWAS analysis. Excludes ancestry outliers and samples that failed QC.
n_controls_EUR	Number of controls in the GWAS analysis. Excludes ancestry outliers and samples that failed QC.
sldsc_25bin_h2_observed_EUR	Observed scale heritability estimates using SLDSC.
sldsc_25bin_h2_observed_se_EUR	Observed scale heritability standard error using SLDSC.
sldsc_25bin_h2_liability_EUR	Liability scale heritability estimates using SLDSC, transformed using per-ancestry in-sample prevalence.
sldsc_25bin_h2_liability_se_EUR	Liability scale heritability standard error using SLDSC, transformed using per-ancestry in-sample prevalence.
sldsc_25bin_h2_z_EUR	Heritability Z-scores (for test of h2 > 0) using per-ancestry-trait pair h2 estimates and standard errors.
lambda_gc_EUR	The genomic control (lambda GC) calculated from the summary statistics for pop with low-confidence statistics removed and only considering high-quality variants.
in_max_independent_set	If the phenotype is in the maximially independent set, a set of traits passing all QC and showing low correlations with one another.
trait	trait_type	phenocode	coding	description_more	coding_description	n_cases_EUR	n_controls_EUR	sldsc_25bin_h2_observed_EUR	sldsc_25bin_h2_observed_se_EUR	sldsc_25bin_h2_liability_EUR	sldsc_25bin_h2_liability_se_EUR	sldsc_25bin_h2_z_EUR	lambda_gc_EUR	in_max_independent_set
Albumin	biomarkers	30600		NA	NA	367192	NA	0.145	0.0087	0.145	0.0087	16.6	1.37	TRUE
Alanine aminotransferase	biomarkers	30620		NA	NA	400822	NA	0.124	0.0091	0.124	0.0091	13.6	1.42	TRUE
Apolipoprotein A	biomarkers	30630		NA	NA	364987	NA	0.182	0.012	0.182	0.012	15.2	1.63	TRUE
Apolipoprotein B	biomarkers	30640		NA	NA	399003	NA	0.102	0.0114	0.102	0.0114	8.95	1.46	TRUE
Aspartate aminotransferase	biomarkers	30650		NA	NA	399482	NA	0.143	0.0103	0.143	0.0103	13.9	1.44	TRUE
Calcium	biomarkers	30680		NA	NA	367050	NA	0.131	0.0098	0.131	0.0098	13.4	1.33	TRUE
Cholesterol	biomarkers	30690		NA	NA	400963	NA	0.108	0.012	0.108	0.012	8.96	1.36	TRUE
C-reactive protein	biomarkers	30710		NA	NA	400094	NA	0.15	0.0104	0.15	0.0104	14.5	1.56	TRUE
Gamma glutamyltransferase	biomarkers	30730		NA	NA	400751	NA	0.18	0.0107	0.18	0.0107	16.8	1.62	TRUE
Glucose	biomarkers	30740		NA	NA	366759	NA	0.0605	0.0061	0.0605	0.0061	9.92	1.23	TRUE
LDL direct	biomarkers	30780		NA	NA	400223	NA	0.0907	0.0106	0.0907	0.0106	8.56	1.29	TRUE
Phosphate	biomarkers	30810		NA	NA	366484	NA	0.126	0.0092	0.126	0.0092	13.7	1.35	TRUE
SHBG	biomarkers	30830		NA	NA	363650	NA	0.199	0.0128	0.199	0.0128	15.5	1.54	TRUE
Total protein	biomarkers	30860		NA	NA	366758	NA	0.164	0.0101	0.164	0.0101	16.2	1.46	TRUE
Triglycerides	biomarkers	30870		NA	NA	400639	NA	0.177	0.0139	0.177	0.0139	12.7	1.6	TRUE
Urate	biomarkers	30880		NA	NA	400469	NA	0.172	0.012	0.172	0.012	14.4	1.59	TRUE
Vitamin D	biomarkers	30890		NA	NA	383324	NA	0.0709	0.0058	0.0709	0.0058	12.2	1.32	TRUE
Snoring	categorical	1210	1210	ACE touchscreen question "Does your partner or a close relative or friend complain about your snoring?" If the participant activated the Help button they were shown the message: If you are unsure, please provide an estimate or select Do not know.	NA	245268	146263	0.0615	0.0037	0.1	0.00604	16.6	1.18	TRUE
Spread type	categorical	1428	0	ACE touchscreen question "What type of spread do you mainly use?" If the participant activated the Help button they were shown the message: If you use more than one type of spread, please select the one that you use the most. If you are unsure, select Do not know.	Never/rarely use spread	42617	376884	0.0212	0.0028	0.0614	0.00811	7.57	1.08	TRUE
Spread type	categorical	1428	1	ACE touchscreen question "What type of spread do you mainly use?" If the participant activated the Help button they were shown the message: If you use more than one type of spread, please select the one that you use the most. If you are unsure, select Do not know.	Butter/spreadable butter	152410	267091	0.0391	0.0032	0.0642	0.00526	12.2	1.14	TRUE
Cereal type	categorical	1468	4	ACE touchscreen question "What type of cereal do you mainly eat?" If the participant activated the Help button they were shown the message: If you eat more than one type of cereal, please select the one that you eat the most. If you are unsure, select Do not know. ~F1468~ was collected from all participants except those who indicated that they do not eat cereal or less than one bowl of cereal eac…	Muesli	70931	278596	0.0447	0.0035	0.0907	0.0071	12.8	1.17	TRUE
Major dietary changes in the last 5 years	categorical	1538	0	ACE touchscreen question "Have you made any major changes to your diet in the last 5 years?"	No	257507	162002	0.0401	0.0029	0.0649	0.0047	13.8	1.12	TRUE
Hair colour (natural, before greying)	categorical	1747	4	ACE touchscreen question "What best describes your natural hair colour? (If your hair colour is grey, the colour before you went grey)" If the participant activated the Help button they were shown the message: If you are unsure, please select the colour closest to your natural adult hair colour or select Do not know. This question was dropped from the touchscreen protocol on 24/10/2016.	Dark brown	156778	262691	0.0799	0.0133	0.13	0.0217	6.01	1.31	TRUE
Non-cancer illness code, self-reported	categorical	20002	1138	Code for non-cancer illness. If the participant was uncertain of the type of illness they had had, then they described it to the interviewer (a trained nurse) who attempted to place it within the coding tree. If the illness could not be located in the coding tree then the interviewer entered a free-text description of it. These free-text descriptions were subsequently examined by a doctor and, wh…	gastro-oesophageal reflux (gord) / gastric reflux	17994	402479	0.0137	0.0027	0.0677	0.0134	5.07	1.05	TRUE
Treatment/medication code	categorical	20003	1140861998	Code for treatment Negative codes indicate free-text entry.	ventolin 100micrograms inhaler	12163	408310	0.0169	0.0029	0.109	0.0187	5.83	1.06	TRUE
Treatment/medication code	categorical	20003	1140874744	Code for treatment Negative codes indicate free-text entry.	gliclazide	3503	416970	0.0107	0.0026	0.171	0.0416	4.12	1.07	TRUE
Treatment/medication code	categorical	20003	1140881856	Code for treatment Negative codes indicate free-text entry.	salbutamol	5047	415426	0.0125	0.0021	0.152	0.0255	5.95	1.07	TRUE
Treatment/medication code	categorical	20003	1140923346	Code for treatment Negative codes indicate free-text entry.	co-codamol	9925	410548	0.0136	0.0021	0.101	0.0156	6.48	1.05	TRUE
Treatment/medication code	categorical	20003	1141194794	Code for treatment Negative codes indicate free-text entry.	bendroflumethiazide	23682	396791	0.035	0.0035	0.145	0.0145	10	1.12	TRUE
Operation code	categorical	20004	1320	Code for operation. If the participant was uncertain of the type of operation they had undergone, then they described it to the interviewer (a trained nurse) who attempted to place it within the coding tree. If the operation could not be located in the coding tree then the interviewer entered a free-text description of it. These free-text descriptions were subsequently examined by a doctor and, w…	spine or back surgery	5183	415290	0.0089	0.0022	0.106	0.0262	4.05	1.06	TRUE
Operation code	categorical	20004	1478	Code for operation. If the participant was uncertain of the type of operation they had undergone, then they described it to the interviewer (a trained nurse) who attempted to place it within the coding tree. If the operation could not be located in the coding tree then the interviewer entered a free-text description of it. These free-text descriptions were subsequently examined by a doctor and, w…	tonsillectomy +/- adenoids	65576	354897	0.0407	0.0046	0.0936	0.0106	8.85	1.16	TRUE
Operation code	categorical	20004	1480	Code for operation. If the participant was uncertain of the type of operation they had undergone, then they described it to the interviewer (a trained nurse) who attempted to place it within the coding tree. If the operation could not be located in the coding tree then the interviewer entered a free-text description of it. These free-text descriptions were subsequently examined by a doctor and, w…	wisdom teeth surgery	16504	403969	0.0155	0.0025	0.0812	0.0131	6.2	1.06	TRUE
Operation code	categorical	20004	1483	Code for operation. If the participant was uncertain of the type of operation they had undergone, then they described it to the interviewer (a trained nurse) who attempted to place it within the coding tree. If the operation could not be located in the coding tree then the interviewer entered a free-text description of it. These free-text descriptions were subsequently examined by a doctor and, w…	haemorroidectomy / piles surgery/ banding of piles	7412	413061	0.0191	0.0025	0.175	0.0229	7.64	1.07	TRUE
Illnesses of father	categorical	20107	9	This field contains the combined results of 2 ACE touchscreen questions, both asked "Has/did your father ever suffer from? (You can select more than one answer)" for different sets of illnesses. For convenience, the illnesses were arbitrarily divided into two sets: Group 1 : Heart disease, Stroke, High blood pressure, Chronic bronchitis/emphysema, Alzheimer's disease/dementia, Diabetes. Group 2 :…	Diabetes	34887	330247	0.0213	0.0035	0.0639	0.0105	6.09	1.09	TRUE
Illnesses of mother	categorical	20110	9	This field contains the combined results of 2 ACE touchscreen questions, both asked "Has/did your mother ever suffer from? (You can select more than one answer)" for different sets of illnesses. For convenience, the illnesses were arbitrarily divided into two sets: Group 1 : Heart disease, Stroke, High blood pressure, Chronic bronchitis/emphysema, Alzheimer's disease/dementia, Diabetes. Group 2 :…	Diabetes	36007	349784	0.0228	0.0032	0.0693	0.00973	7.13	1.12	TRUE
Illnesses of siblings	categorical	20111	1	This field contains the combined results of 2 ACE touchscreen questions, both asked "Have any of your brothers or sisters suffered from any of the following diseases? (You can select more than one answer)" for different sets of illnesses. For convenience, the illnesses were arbitrarily divided into two sets: Group 1 : Heart disease, Stroke, High blood pressure, Chronic bronchitis/emphysema, Alzhe…	Heart disease	34434	295907	0.0215	0.0032	0.0614	0.00913	6.72	1.09	TRUE
Smoking status	categorical	20116	1	This field summarises the current/past smoking status of the participant.	Previous	148481	270336	0.0572	0.0036	0.0945	0.00595	15.9	1.2	TRUE
Mental health problems ever diagnosed by a professional	categorical	20544	15	Question asked: "Have you been diagnosed with one or more of the following mental health problems by a professional, even if you don't have it currently? (tick all that apply):" Participant was offered a set of options which have been combined here into a single answer	Anxiety, nerves or generalized anxiety disorder	19338	116659	0.0306	0.0071	0.0738	0.0171	4.31	0.997	TRUE
Answered sexual history questions	categorical	2129	2129	ACE touchscreen question "The next section contains questions about your sexual history. If you feel that a question is too sensitive, you can skip the question or skip the entire section if you prefer."	NA	34473	385854	0.0219	0.0026	0.0719	0.00853	8.42	1.06	TRUE
Hearing difficulty/problems with background noise	categorical	2257	2257	ACE touchscreen question "Do you find it difficult to follow a conversation if there is background noise (such as TV, radio, children playing)?" ~F2257~ was collected from all participants except those who indicated they were completely deaf, as defined by their answers to ~F2247~	NA	156336	255839	0.0535	0.0034	0.087	0.00553	15.7	1.18	TRUE
Fractured/broken bones in last 5 years	categorical	2463	2463	ACE touchscreen question "Have you fractured/broken any bones in the last 5 years?"	NA	40420	377841	0.0193	0.0026	0.0575	0.00775	7.42	1.06	TRUE
Non-butter spread type details	categorical	2654	4	ACE touchscreen question "What type of spread do you mainly use?" If the participant activated the Help button they were shown the message: If you use more than one type of spread, please select the one that you use the most. If you are unsure, select Do not know. ~F2654~ was collected from participants who indicated they mainly use another type of spread/margarine rather than butter/spreadable b…	Soft (tub) margarine	27874	193854	0.0265	0.0046	0.0682	0.0118	5.76	1.06	TRUE
Chest pain or discomfort walking normally	categorical	3606	3606	ACE touchscreen question "Do you get this pain or discomfort when you walk at an ordinary pace on the level?" ~F3606~ was collected from participants who indicated that they get pain or discomfort in their chest, as defined by their answers to ~F2335~	NA	11416	53861	0.0674	0.0136	0.146	0.0296	4.96	1.01	TRUE
Operative procedures - main OPCS4	categorical	41200	K633	This field is a summary of the main operation and procedure codes a participant has had recorded across all their hospital inpatient records. Operative procedures are coded according to the Office of Population Censuses and Surveys Classification of Interventions and Procedures, version 4 (OPCS-4). The corresponding date when each main procedure was first recorded in the inpatient data can be fou…	K63.3 Angiocardiography of left side of heart NEC	8929	411602	0.0107	0.0024	0.0857	0.0192	4.46	1.04	TRUE
Operative procedures - main OPCS4	categorical	41200	V544	This field is a summary of the main operation and procedure codes a participant has had recorded across all their hospital inpatient records. Operative procedures are coded according to the Office of Population Censuses and Surveys Classification of Interventions and Procedures, version 4 (OPCS-4). The corresponding date when each main procedure was first recorded in the inpatient data can be fou…	V54.4 Injection around spinal facet of spine	5268	415263	0.0112	0.0023	0.132	0.0271	4.87	1.06	TRUE
Treatment speciality of consultant (recoded)	categorical	41246	1390	This field is a summary of the distinct treatment speciality codes a participant has had recorded in their hospital inpatient records. The treatment speciality of the consultant is specialism under which the consultant was working, e.g. cardiology or geriatric medicine, etc. Note that the original information was obtained from a variety of external sources, some of which used overlapping and cont…	Dermatology	17205	386664	0.0109	0.0027	0.0541	0.0134	4.04	1.06	TRUE
FI9 : concept interpolation	categorical	5556	5556	ACE touchscreen question "Age is to Years as Height is to?". Part 9 of Fluid Intelligence test. Offered choice from Long, Deep, Top, Metres or Tall.	NA	22621	17944	0.12	0.025	0.19	0.0396	4.81	1.03	TRUE
Gas or solid-fuel cooking/heating	categorical	6139	3	ACE touchscreen question "Do you have any of the following in your home? (You can select more than one answer)" The following checks were performed: If code -7 was selected, then no additional choices were allowed. If code -1 was selected, then no additional choices were allowed. If code -3 was selected, then no additional choices were allowed. If the participant activated the Help button they we…	An open solid fuel fire that you use regularly in winter time	37387	381860	0.0171	0.0023	0.0534	0.00718	7.43	1.08	TRUE
Never eat eggs, dairy, wheat, sugar	categorical	6144	1	ACE touchscreen question "Which of the following do you NEVER eat? (You can select more than one answer)" The following checks were performed: If code 5 was selected, then no additional choices were allowed. If code -3 was selected, then no additional choices were allowed.	Eggs or foods containing eggs	10819	408078	0.009	0.0021	0.0628	0.0146	4.29	1.05	TRUE
Attendance/disability/mobility allowance	categorical	6146	100	ACE touchscreen question "Do you receive any of the following? (You can select more than one answer)" The following checks were performed: If code -7 was selected, then no additional choices were allowed. If code -1 was selected, then no additional choices were allowed. If code -3 was selected, then no additional choices were allowed. If the participant activated the Help button they were shown t…	None of the above	393011	24487	0.0315	0.003	0.127	0.0121	10.5	1.15	TRUE
Reason for glasses/contact lenses	categorical	6147	4	ACE touchscreen question "Why were you prescribed glasses/contacts? (You can select more than one answer)" The following checks were performed: If code -1 was selected, then no additional choices were allowed. If code -3 was selected, then no additional choices were allowed. ~F6147~ was collected from participants who indicated they wear glasses or contact lenses to correct their vision, as defin…	For 'astigmatism'	10995	408943	0.0107	0.0026	0.0739	0.018	4.12	1.08	TRUE
Mouth/teeth dental problems	categorical	6149	100	ACE touchscreen question "Do you have any of the following? (You can select more than one answer)" The following checks were performed: If code -7 was selected, then no additional choices were allowed. If code -3 was selected, then no additional choices were allowed. If the participant activated the Help button they were shown the message: Answer this question thinking about the past year.	None of the above	253808	165170	0.0349	0.0029	0.0563	0.00468	12	1.16	TRUE
Mouth/teeth dental problems	categorical	6149	3	ACE touchscreen question "Do you have any of the following? (You can select more than one answer)" The following checks were performed: If code -7 was selected, then no additional choices were allowed. If code -3 was selected, then no additional choices were allowed. If the participant activated the Help button they were shown the message: Answer this question thinking about the past year.	Bleeding gums	54141	364837	0.0201	0.0026	0.051	0.00659	7.73	1.04	TRUE
Mouth/teeth dental problems	categorical	6149	6	ACE touchscreen question "Do you have any of the following? (You can select more than one answer)" The following checks were performed: If code -7 was selected, then no additional choices were allowed. If code -3 was selected, then no additional choices were allowed. If the participant activated the Help button they were shown the message: Answer this question thinking about the past year.	Dentures	71479	347499	0.0535	0.0047	0.118	0.0103	11.4	1.21	TRUE
Blood clot, DVT, bronchitis, emphysema, asthma, rhinitis, eczema, allergy diagnosed by doctor	categorical	6152	100	ACE touchscreen question "Has a doctor ever told you that you have had any of the following conditions? (You can select more than one answer)" The following checks were performed: If code -7 was selected, then no additional choices were allowed. If code -3 was selected, then no additional choices were allowed. If the participant activated the Help button they were shown the message: If you do not…	None of the above	285088	134680	0.081	0.0057	0.138	0.00969	14.2	1.22	TRUE
Pain type(s) experienced in last month	categorical	6159	3	ACE touchscreen question "In the last month have you experienced any of the following that interfered with your usual activites? (You can select more than one answer)" The following checks were performed: If code 8 was selected, then no additional choices were allowed. If code -7 was selected, then no additional choices were allowed. If code -3 was selected, then no additional choices were allowe…	Neck or shoulder pain	96309	323279	0.0333	0.0025	0.064	0.00481	13.3	1.14	TRUE
Leisure/social activities	categorical	6160	1	ACE touchscreen question "Which of the following do you attend once a week or more often? (You can select more than one)" The following checks were performed: If code -7 was selected, then no additional choices were allowed. If code -3 was selected, then no additional choices were allowed. If the participant activated the Help button they were shown the message: If this varies, please think about…	Sports club or gym	125667	293552	0.0304	0.0028	0.0528	0.00487	10.9	1.13	TRUE
Leisure/social activities	categorical	6160	100	ACE touchscreen question "Which of the following do you attend once a week or more often? (You can select more than one)" The following checks were performed: If code -7 was selected, then no additional choices were allowed. If code -3 was selected, then no additional choices were allowed. If the participant activated the Help button they were shown the message: If this varies, please think about…	None of the above	126966	292253	0.0327	0.0027	0.0566	0.00468	12.1	1.12	TRUE
Leisure/social activities	categorical	6160	2	ACE touchscreen question "Which of the following do you attend once a week or more often? (You can select more than one)" The following checks were performed: If code -7 was selected, then no additional choices were allowed. If code -3 was selected, then no additional choices were allowed. If the participant activated the Help button they were shown the message: If this varies, please think about…	Pub or social club	115759	303460	0.0371	0.0026	0.0663	0.00465	14.3	1.14	TRUE
Leisure/social activities	categorical	6160	4	ACE touchscreen question "Which of the following do you attend once a week or more often? (You can select more than one)" The following checks were performed: If code -7 was selected, then no additional choices were allowed. If code -3 was selected, then no additional choices were allowed. If the participant activated the Help button they were shown the message: If this varies, please think about…	Adult education class	29885	389334	0.0168	0.0026	0.06	0.00928	6.46	1.07	TRUE
Types of transport used (excluding work)	categorical	6162	2	ACE touchscreen question "In the last 4 weeks, which forms of transport have you used most often to get about? (Not including any journeys to and from work; you can select more than one answer)" The following checks were performed: If code -7 was selected, then no additional choices were allowed. If code -3 was selected, then no additional choices were allowed. If the participant activated the He…	Walk	205574	212757	0.0337	0.0028	0.0529	0.0044	12	1.16	TRUE
Time spend outdoors in summer	continuous	1050		ACE touchscreen question "In a typical DAY in summer, how many hours do you spend outdoors?" The following checks were performed: If answer If answer > 24 then rejected If answer > 10 then participant asked to confirm If the participant activated the Help button they were shown the message: If the time you spend outdoors in summer varies a lot, give the average time per day. For example if you sp…	NA	381494	NA	0.0812	0.0041	0.0812	0.0041	19.8	1.24	TRUE
Time spent watching television (TV)	continuous	1070		ACE touchscreen question "In a typical DAY, how many hours do you spend watching TV? (Put 0 if you do not spend any time doing it)" The following checks were performed: If answer If answer > 24 then rejected If answer > 8 then participant asked to confirm If the participant activated the Help button they were shown the message: If the time you spend watching TV varies a lot, give the average time…	NA	398421	NA	0.113	0.0049	0.113	0.0049	23	1.31	TRUE
Length of mobile phone use	continuous	1110		ACE touchscreen question "For approximately how many years have you been using a mobile phone at least once per week to make or receive calls?" If the participant activated the Help button they were shown the message: Do not include time spent text messaging. If you are unsure, please provide an estimate or select Do not know.	NA	415220	NA	0.0566	0.0036	0.0566	0.0036	15.7	1.24	TRUE
Sleep duration	continuous	1160		ACE touchscreen question "About how many hours sleep do you get in every 24 hours? (please include naps)" The following checks were performed: If answer If answer > 23 then rejected If answer If answer > 12 then participant asked to confirm If the participant activated the Help button they were shown the message: If the time you spend sleeping varies a lot, give the average time for a 24 hour day…	NA	418009	NA	0.0744	0.004	0.0744	0.004	18.6	1.21	TRUE
Morning/evening person (chronotype)	continuous	1180		ACE touchscreen question "Do you consider yourself to be?" If the participant activated the Help button they were shown the message: If this varies a lot, answer this question in relation to the last 4 weeks.	NA	375390	NA	0.13	0.0051	0.13	0.0051	25.5	1.38	TRUE
Daytime dozing / sleeping (narcolepsy)	continuous	1220		ACE touchscreen question "How likely are you to doze off or fall asleep during the daytime when you don't mean to? (e.g. when working, reading or driving)" If the participant activated the Help button they were shown the message: If you are unsure, please provide an estimate or select Do not know.	NA	418874	NA	0.0533	0.0033	0.0533	0.0033	16.2	1.17	TRUE
Current tobacco smoking	continuous	1239		ACE touchscreen question "Do you smoke tobacco now?"	NA	420087	NA	0.0617	0.0041	0.0617	0.0041	15	1.17	TRUE
Past tobacco smoking	continuous	1249		ACE touchscreen question "In the past, how often have you smoked tobacco?" ~F1249~ was collected from all participants except those who indicated they currently smoke on most or all days, as defined by their answers to ~F1239~	NA	386575	NA	0.0996	0.0048	0.0996	0.0048	20.8	1.33	TRUE
Oily fish intake	continuous	1329		ACE touchscreen question "How often do you eat oily fish? (e.g. sardines, salmon, mackerel, herring)" If the participant activated the Help button they were shown the message: Please provide an average considering your intake over the last year. If you are unsure, please provide an estimate or select Do not know. Oily fish include: Salmon Anchovies Trout Swordfish Mackerel Bloater Herring Cacha S…	NA	418361	NA	0.0668	0.0041	0.0668	0.0041	16.3	1.14	TRUE
Number of self-reported non-cancer illnesses	continuous	135		Number of non-cancer illnesses entered	NA	420473	NA	0.0685	0.0035	0.0685	0.0035	19.6	1.2	TRUE
Number of treatments/medications taken	continuous	137		Number of treatments (medications) entered	NA	420473	NA	0.0715	0.0036	0.0715	0.0036	19.9	1.2	TRUE
Cheese intake	continuous	1408		ACE touchscreen question "How often do you eat cheese? (Include cheese in pizzas, quiches, cheese sauce etc)" If the participant activated the Help button they were shown the message: Please provide an average considering your intake over the last year If you are unsure, please provide an estimate or select Do not know. ~F1408~ was collected from all participants except those who indicated that t…	NA	410327	NA	0.0608	0.0034	0.0608	0.0034	17.9	1.29	TRUE
Cereal intake	continuous	1458		ACE touchscreen question "How many bowls of cereal do you eat a WEEK?" The following checks were performed: If answer If answer > 99 then rejected If answer > 14 then participant asked to confirm If the participant activated the Help button they were shown the message: Please provide an average considering your intake over the last year. If you are unsure, please provide an estimate or select Do …	NA	401867	NA	0.0602	0.0035	0.0602	0.0035	17.2	1.16	TRUE
Salt added to food	continuous	1478		ACE touchscreen question "Do you add salt to your food? (Do not include salt used in cooking)" If the participant activated the Help button they were shown the message: Please provide an average considering your intake over the last year If you are unsure, please provide an estimate or select Do not know.	NA	420260	NA	0.0877	0.0046	0.0877	0.0046	19.1	1.21	TRUE
Tea intake	continuous	1488		ACE touchscreen question "How many cups of tea do you drink each DAY? (Include black and green tea)" The following checks were performed: If answer If answer > 99 then rejected If answer > 20 then participant asked to confirm If the participant activated the Help button they were shown the message: Please provide an average considering your intake over the last year. If you are unsure, please pro…	NA	406979	NA	0.0587	0.0048	0.0587	0.0048	12.2	1.23	TRUE
Coffee intake	continuous	1498		ACE touchscreen question "How many cups of coffee do you drink each DAY? (Include decaffeinated coffee)" The following checks were performed: If answer If answer > 99 then rejected If answer > 10 then participant asked to confirm If the participant activated the Help button they were shown the message: Please provide an average considering your intake over the last year. If you are unsure, please…	NA	389665	NA	0.0523	0.005	0.0523	0.005	10.5	1.15	TRUE
Hot drink temperature	continuous	1518		ACE touchscreen question "How do you like your hot drinks? (Such as coffee or tea)"	NA	415943	NA	0.0827	0.004	0.0827	0.004	20.7	1.22	TRUE
Water intake	continuous	1528		ACE touchscreen question "How many glasses of water do you drink each DAY? " The following checks were performed: If answer If answer > 99 then rejected If answer > 10 then participant asked to confirm If the participant activated the Help button they were shown the message: Please provide an average considering your intake over the last year. If you are unsure, please provide an estimate or sele…	NA	388129	NA	0.0668	0.0039	0.0668	0.0039	17.1	1.17	TRUE
Alcohol intake frequency.	continuous	1558		ACE touchscreen question "About how often do you drink alcohol?" If the participant activated the Help button they were shown the message: If this varies a lot, please provide an average considering your intake over the last year	NA	420008	NA	0.0865	0.0042	0.0865	0.0042	20.6	1.37	TRUE
Skin colour	continuous	1717		ACE touchscreen question "What best describes the colour of your skin without tanning?" If the participant activated the Help button they were shown the message: If you are unsure, please provide an estimate or select Do not know. This question was dropped from the touchscreen protocol on 24/10/2016.	NA	415018	NA	0.0812	0.0105	0.0812	0.0105	7.73	1.29	TRUE
Facial ageing	continuous	1757		ACE touchscreen question "Do people say that you look:"	NA	384866	NA	0.0699	0.0058	0.0699	0.0058	12.1	1.19	TRUE
Recent feelings of foreboding	continuous	20512		Question asked: "Over the last 2 weeks, how often have you been bothered by any of the following problems? [anxiety symptoms] Feeling afraid as if something awful might happen"	NA	135687	NA	0.0614	0.0074	0.0614	0.0074	8.3	1.08	TRUE
Recent feelings of tiredness or low energy	continuous	20519		Question asked: "Over the last 2 weeks, how often have you been bothered by any of the following problems? [depressive symptoms] Feeling tired or having little energy"	NA	136086	NA	0.0657	0.0077	0.0657	0.0077	8.53	1.11	TRUE
Body mass index (BMI)	continuous	21001		BMI value here is constructed from height and weight measured during the initial Assessment Centre visit. Value is not present if either of these readings were omitted.	NA	419163	NA	0.262	0.0084	0.262	0.0084	31.2	1.83	FALSE
Age first had sexual intercourse	continuous	2139		ACE touchscreen question "What was your age when you first had sexual intercourse? (Sexual intercourse includes vaginal, oral or anal intercourse)" The following checks were performed: If answer If answer > Participants age then rejected If answer If the participant activated the Help button they were shown the message: Sexual intercourse includes vaginal, oral or anal intercourse. If you are uns…	NA	370065	NA	0.166	0.0067	0.166	0.0067	24.8	1.49	TRUE
Overall health rating	continuous	2178		ACE touchscreen question "In general how would you rate your overall health?"	NA	418781	NA	0.109	0.004	0.109	0.004	27.3	1.28	TRUE
Age started wearing glasses or contact lenses	continuous	2217		ACE touchscreen question "What age did you first start to wear glasses or contact lenses?" The following checks were performed: If answer If answer > Participants age then rejected If answer If the participant activated the Help button they were shown the message: If you are unsure, please provide an estimate or select Do not know. ~F2217~ was collected from participants who indicated they wear g…	NA	361940	NA	0.0814	0.0044	0.0814	0.0044	18.5	1.25	TRUE
Plays computer games	continuous	2237		ACE touchscreen question "Do you play computer games?" If the participant activated the Help button they were shown the message: Answer this question thinking about the past year.	NA	420102	NA	0.0732	0.004	0.0732	0.004	18.3	1.22	TRUE
Use of sun/uv protection	continuous	2267		ACE touchscreen question "Do you wear sun protection (e.g. sunscreen lotion, hat) when you spend time outdoors in the summer?" If the participant activated the Help button they were shown the message: If you are unsure, please provide an estimate or select Do not know.	NA	417485	NA	0.062	0.0051	0.062	0.0051	12.2	1.16	TRUE
Body mass index (BMI)	continuous	23104		Body composition estimation by impedance measurement. Body Mass Index. Increments of 0.1 .	NA	413186	NA	0.268	0.0087	0.268	0.0087	30.8	1.81	FALSE
Mean corpuscular haemoglobin concentration	continuous	30060		Result of "Mean Corpuscular Haemoglobin Concentration" assay, performed on blood sample, obtained from UK Biobank assessment centre visit. Mean Corpuscular Haemoglobin Concentration (g/dL) is the average weight of haemoglobin in a measured dilution, computed by the formula: (haemoglobin/haematocrit) x 100.	NA	408000	NA	0.0635	0.0127	0.0635	0.0127	5	1.23	TRUE
Monocyte count	continuous	30130		Result of "Monocytes Number" assay, performed on blood sample, obtained from UK Biobank assessment centre visit. Monocyte count is the proportion of ( monoctyes / 100 ) x white blood cell count.	NA	407265	NA	0.194	0.0155	0.194	0.0155	12.5	1.62	TRUE
Lymphocyte percentage	continuous	30180		Result of "Lymphocytes Percentage" assay, performed on blood sample, obtained from UK Biobank assessment centre visit. Lymphocytes (Percentage) is calculated as the proportion of lymphocytes in the leukocytes.	NA	407282	NA	0.157	0.0103	0.157	0.0103	15.2	1.52	TRUE
Neutrophill percentage	continuous	30200		Result of "Neutrophils Percentage" assay, performed on blood sample, obtained from UK Biobank assessment centre visit. Neutrophils (Percentage) is calculated as the proportion of neutrophils in the leukocytes.	NA	407282	NA	0.149	0.0109	0.149	0.0109	13.7	1.5	TRUE
Eosinophill percentage	continuous	30210		Result of "Eosinophils Percentage" assay, performed on blood sample, obtained from UK Biobank assessment centre visit. Eosinophils (Percentage) is calculated as the proportion of eosinophils in the leukocytes.	NA	407270	NA	0.196	0.0136	0.196	0.0136	14.4	1.59	TRUE
Number of incorrect matches in round	continuous	399		A value of 0 indicates the participant made no mistakes.	NA	419951	NA	0.0579	0.003	0.0579	0.003	19.3	1.15	TRUE
Pulse rate	continuous	4194		Pulse rate during arterial stiffness measurement	NA	136938	NA	0.126	0.0115	0.126	0.0115	10.9	1.18	TRUE
Pulse wave reflection index	continuous	4195		reflection index is a measure of reflection A digital volume pulse can be considered to be the summation of a direct and a reflected component. The direct component is due to transmission of a pressure wave from the left ventricle to the finger via the most direct route. The reflected component is formed by pressure transmitted from the heart to the lower body where it is reflected back up the ao…	NA	136938	NA	0.0593	0.008	0.0593	0.008	7.41	1.1	TRUE
Standing height	continuous	50		Standing height was measured using a Seca 202 device	NA	419596	NA	0.588	0.0293	0.588	0.0293	20.1	2.5	FALSE
Usual walking pace	continuous	924		ACE touchscreen question "How would you describe your usual walking pace? " If the participant activated the Help button they were shown the message: Slow pace is defined as less than 3 miles per hour. Steady average pace is defined as between 3-4 miles per hour. Fast pace is defined as more than 4 miles per hour. ~F924~ was collected from all participants except those who indicated they were una…	NA	417933	NA	0.0859	0.0039	0.0859	0.0039	22	1.22	TRUE
Albumin/Globulin ratio	continuous	AG		Albumin (30600) / (Total Protein [30860] - Albumin)	NA	368642	NA	0.189	0.0129	0.189	0.0129	14.6	1.5	TRUE
LDL direct, adjusted by medication	continuous	LDLC		LDLC (30780) adjusted by the use of cholesterol lowering medication (6153_1 and 6177_1)	NA	398402	NA	0.157	0.0143	0.157	0.0143	11	1.56	TRUE
Pulse pressure, manual reading	continuous	PP		SBP (93) - DBP (94)	NA	35867	NA	0.123	0.0291	0.123	0.0291	4.24	1.1	TRUE
K22 Other diseases of oesophagus	icd10	K22		truncated: true	NA	12256	408275	0.0137	0.0026	0.0879	0.0167	5.27	1.05	TRUE
K40 Inguinal hernia	icd10	K40		truncated: true	NA	18291	402240	0.0277	0.0039	0.136	0.0191	7.1	1.06	TRUE
K57 Diverticular disease of intestine	icd10	K57		truncated: true	NA	35617	384914	0.0423	0.0032	0.136	0.0103	13.2	1.13	TRUE
M16 Coxarthrosis [arthrosis of hip]	icd10	M16		truncated: true	NA	14999	405532	0.0204	0.0026	0.114	0.0145	7.85	1.07	TRUE
N20 Calculus of kidney and ureter	icd10	N20		truncated: true	NA	5530	415001	0.0147	0.0026	0.167	0.0295	5.65	1.09	TRUE
N81 Female genital prolapse	icd10	N81		truncated: true	NA	13114	407417	0.0143	0.0028	0.0875	0.0171	5.11	1.06	TRUE
Anxiety disorders	phecode	300		NA	NA	10449	369930	0.0136	0.0029	0.0909	0.0194	4.69	1.06	TRUE
Alcohol-related disorders	phecode	317		NA	NA	16070	392046	0.0116	0.0024	0.0606	0.0125	4.83	1.06	TRUE
Sleep disorders	phecode	327		NA	NA	6623	413908	0.011	0.0024	0.109	0.0239	4.58	1.04	TRUE
Nasal polyps	phecode	471		NA	NA	3666	398757	0.0124	0.0027	0.185	0.0404	4.59	1.07	TRUE
Umbilical hernia	phecode	550.4		NA	NA	4541	363863	0.0139	0.0025	0.166	0.0298	5.56	1.06	TRUE
Cholelithiasis and cholecystitis	phecode	574		NA	NA	19097	399542	0.0197	0.0031	0.0934	0.0147	6.35	1.09	TRUE
Rheumatoid arthritis	phecode	714.1		NA	NA	5554	371238	0.0117	0.0029	0.122	0.0303	4.03	1.07	TRUE
Peripheral enthesopathies and allied syndromes	phecode	726		NA	NA	17969	386932	0.0152	0.0024	0.0734	0.0116	6.33	1.07	TRUE
Hallux valgus (Bunion)	phecode	735.3		NA	NA	7656	403527	0.0128	0.0025	0.113	0.022	5.12	1.1	TRUE
Osteoporosis	phecode	743.1		NA	NA	7937	411038	0.0116	0.0028	0.101	0.0243	4.14	1.05	TRUE
Internal derangement of knee	phecode	835		NA	NA	17832	397432	0.0166	0.0026	0.0819	0.0128	6.38	1.07	TRUE
Poisoning by antibiotics	phecode	960		NA	NA	23061	383239	0.0129	0.0022	0.0531	0.00906	5.86	1.06	TRUE
NA	prescriptions	alpha1-antagonist|alpha blocker		NA	NA	7503	413028	0.0097	0.0022	0.0881	0.02	4.41	1.06	TRUE
NA	prescriptions	dexamethasone/acetic acid/neomycin		NA	NA	17315	403216	0.013	0.0027	0.0659	0.0137	4.81	1.09	TRUE
Mood swings	categorical	1920	1920	ACE touchscreen question "Does your mood often go up and down?" If the participant activated the Help button they were shown the message: Work through these questions quickly and do not think about the exact meaning of the question	NA	185534	224986	0.0675	0.004	0.107	0.00632	16.9	1.23	FALSE
Miserableness	categorical	1930	1930	ACE touchscreen question "Do you ever feel 'just miserable' for no reason?" If the participant activated the Help button they were shown the message: Work through these questions quickly and do not think about the exact meaning of the question	NA	177625	235872	0.0583	0.0038	0.0926	0.00604	15.3	1.2	FALSE
Irritability	categorical	1940	1940	ACE touchscreen question "Are you an irritable person?" If the participant activated the Help button they were shown the message: Work through these questions quickly and do not think about the exact meaning of the question	NA	112713	289328	0.0643	0.0042	0.114	0.00747	15.3	1.2	FALSE
Sensitivity / hurt feelings	categorical	1950	1950	ACE touchscreen question "Are your feelings easily hurt?" If the participant activated the Help button they were shown the message: Work through these questions quickly and do not think about the exact meaning of the question	NA	226844	181625	0.0581	0.0035	0.0919	0.00554	16.6	1.21	TRUE
Fed-up feelings	categorical	1960	1960	ACE touchscreen question "Do you often feel 'fed-up'?" If the participant activated the Help button they were shown the message: Work through these questions quickly and do not think about the exact meaning of the question	NA	167648	244283	0.0684	0.0036	0.11	0.00577	19	1.23	FALSE
Worrier / anxious feelings	categorical	1980	1980	ACE touchscreen question "Are you a worrier?" If the participant activated the Help button they were shown the message: Work through these questions quickly and do not think about the exact meaning of the question	NA	231995	177677	0.0729	0.0045	0.116	0.00714	16.2	1.25	FALSE
Tense / 'highly strung'	categorical	1990	1990	ACE touchscreen question "Would you call yourself tense or 'highly strung'?" If the participant activated the Help button they were shown the message: Work through these questions quickly and do not think about the exact meaning of the question	NA	70098	337632	0.0568	0.0034	0.124	0.00745	16.7	1.16	FALSE
Worry too long after embarrassment	categorical	2000	2000	ACE touchscreen question "Do you worry too long after an embarrassing experience?" If the participant activated the Help button they were shown the message: Work through these questions quickly and do not think about the exact meaning of the question	NA	192631	210900	0.0652	0.0036	0.103	0.00566	18.1	1.22	FALSE
Suffer from 'nerves'	categorical	2010	2010	ACE touchscreen question "Do you suffer from 'nerves'?" If the participant activated the Help button they were shown the message: Work through these questions quickly and do not think about the exact meaning of the question	NA	86065	319257	0.0452	0.0033	0.0898	0.00656	13.7	1.13	FALSE
Loneliness, isolation	categorical	2020	2020	ACE touchscreen question "Do you often feel lonely?" If the participant activated the Help button they were shown the message: Work through these questions quickly and do not think about the exact meaning of the question	NA	74098	339838	0.0409	0.0028	0.0879	0.00602	14.6	1.12	FALSE
Risk taking	categorical	2040	2040	ACE touchscreen question "Would you describe yourself as someone who takes risks?" If the participant activated the Help button they were shown the message: Work through these questions quickly and do not think about the exact meaning of the question	NA	104809	301022	0.0571	0.0034	0.105	0.00623	16.8	1.18	TRUE
Seen doctor (GP) for nerves, anxiety, tension or depression	categorical	2090	2090	ACE touchscreen question "Have you ever seen a general practitioner (GP) for nerves, anxiety, tension or depression?"	NA	144320	273287	0.0588	0.0036	0.0978	0.00599	16.3	1.18	FALSE
Seen a psychiatrist for nerves, anxiety, tension or depression	categorical	2100	2100	ACE touchscreen question "Have you ever seen a psychiatrist for nerves, anxiety, tension or depression?"	NA	47877	370757	0.0326	0.0035	0.0883	0.00948	9.31	1.07	FALSE
Ever unenthusiastic/disinterested for a whole week	categorical	4631	4631	ACE touchscreen question "Have you ever had a time when you were uninterested in things or unable to enjoy the things you used to for at least a whole week? " Question was introduced part way through fieldwork in April 2009.	NA	48965	83712	0.0593	0.0075	0.097	0.0123	7.91	1.04	TRUE
Qualifications	categorical	6138	1	ACE touchscreen question "Which of the following qualifications do you have? (You can select more than one)" The following checks were performed: If code -7 was selected, then no additional choices were allowed. If code -3 was selected, then no additional choices were allowed. If the participant activated the Help button they were shown the message: A levels/AS levels and equivalent includes the …	College or University degree	131540	284776	0.156	0.0059	0.267	0.0101	26.5	1.54	FALSE
Qualifications	categorical	6138	100	ACE touchscreen question "Which of the following qualifications do you have? (You can select more than one)" The following checks were performed: If code -7 was selected, then no additional choices were allowed. If code -3 was selected, then no additional choices were allowed. If the participant activated the Help button they were shown the message: A levels/AS levels and equivalent includes the …	None of the above	73293	343023	0.0962	0.0047	0.208	0.0102	20.5	1.33	FALSE
Qualifications	categorical	6138	2	ACE touchscreen question "Which of the following qualifications do you have? (You can select more than one)" The following checks were performed: If code -7 was selected, then no additional choices were allowed. If code -3 was selected, then no additional choices were allowed. If the participant activated the Help button they were shown the message: A levels/AS levels and equivalent includes the …	A levels/AS levels or equivalent	112131	304185	0.092	0.0042	0.166	0.00758	21.9	1.37	FALSE
Qualifications	categorical	6138	3	ACE touchscreen question "Which of the following qualifications do you have? (You can select more than one)" The following checks were performed: If code -7 was selected, then no additional choices were allowed. If code -3 was selected, then no additional choices were allowed. If the participant activated the Help button they were shown the message: A levels/AS levels and equivalent includes the …	O levels/GCSEs or equivalent	195589	220727	0.0433	0.0034	0.0682	0.00535	12.7	1.2	TRUE
Qualifications	categorical	6138	6	ACE touchscreen question "Which of the following qualifications do you have? (You can select more than one)" The following checks were performed: If code -7 was selected, then no additional choices were allowed. If code -3 was selected, then no additional choices were allowed. If the participant activated the Help button they were shown the message: A levels/AS levels and equivalent includes the …	Other professional qualifications eg: nursing, teaching	119849	296467	0.042	0.0033	0.074	0.00581	12.7	1.13	FALSE
Illness, injury, bereavement, stress in last 2 years	categorical	6145	6	ACE touchscreen question "In the last 2 years have you experienced any of the following? (You can select more than one answer)" The following checks were performed: If code -7 was selected, then no additional choices were allowed. If code -3 was selected, then no additional choices were allowed.	Financial difficulties	47588	370197	0.034	0.0027	0.0923	0.00733	12.6	1.12	FALSE
Fluid intelligence score	continuous	20016		This is a simple unweighted sum of the number of correct answers given to the 13 fluid intelligence questions. Participants who did not answer all of the questions within the allotted 2 minute limit are scored as zero for each of the unattempted questions.	NA	135088	NA	0.243	0.0129	0.243	0.0129	18.8	1.34	FALSE
Mean time to correctly identify matches	continuous	20023		This field is the mean duration to first press of snap-button summed over rounds in which both cards matched. It gives a crude measure of the raw processing+reaction speed of a participant. The following data points were excluded when forming the average: Rounds 0-4 were regarded as "training"; Times under 50ms must be due to anticipation rather than reaction; Times over 2000ms were ignored as th…	NA	417660	NA	0.0811	0.004	0.0811	0.004	20.3	1.3	FALSE
Neuroticism score	continuous	20127		This is an externally derived summary score of neuroticism, based on 12 neurotic behaviour domains as reported from fields 1920, 1930, 1940, 1950, 1960, 1970, 1980, 1990, 2000, 2010, 2020 and 2030 from the touchscreen questionnaire at baseline. Participants were assessed for twelve domains of neurotic behaviours via the touchscreen questionnaire. Questions included: Does your mood often go up and…	NA	341239	NA	0.116	0.006	0.116	0.006	19.3	1.32	FALSE
Frequency of depressed mood in last 2 weeks	continuous	2050		ACE touchscreen question "Over the past two weeks, how often have you felt down, depressed or hopeless?" If the participant activated the Help button they were shown the message: Answer this question thinking about the past 2 weeks. If you are unsure, please provide an estimate or select Do not know.	NA	402568	NA	0.043	0.0034	0.043	0.0034	12.6	1.13	TRUE
Frequency of tenseness / restlessness in last 2 weeks	continuous	2070		ACE touchscreen question "Over the past two weeks, how often have you felt tense, fidgety or restless?" If the participant activated the Help button they were shown the message: Answer this question thinking about the past 2 weeks. If you are unsure, please provide an estimate or select Do not know.	NA	404942	NA	0.0429	0.0035	0.0429	0.0035	12.3	1.14	TRUE
Average total household income before tax	continuous	738		ACE touchscreen question "What is the average total income before tax received by your HOUSEHOLD?" If the participant activated the Help button they were shown the message: If you are unsure of annual household income here are the weekly and monthly equivalents: Annual Monthly Weekly less than &pound;18,000 less than &pound;1,500 less than &pound;346 &pound;18,000 to &pound;29,999 &pound;1,500 to…	NA	361687	NA	0.0981	0.0052	0.0981	0.0052	18.9	1.36	TRUE
Age completed full time education	continuous	845		ACE touchscreen question "At what age did you complete your continuous full time education?" The following checks were performed: If answer If answer > Participants age then rejected If answer > 40 then participant asked to confirm If the participant activated the Help button they were shown the message: Please give the age that you completed 'continuous' full time education. For example, if you …	NA	283575	NA	0.111	0.0062	0.111	0.0062	17.9	1.29	FALSE
Alkaline phosphatase	biomarkers	30610		NA	NA	400988	NA	0.205	0.0171	0.205	0.0171	12	1.67	TRUE
Creatinine	biomarkers	30700		NA	NA	400761	NA	0.213	0.012	0.213	0.012	17.8	1.55	TRUE
Cystatin C	biomarkers	30720		NA	NA	400940	NA	0.23	0.0121	0.23	0.0121	19	1.8	TRUE
Glycated haemoglobin (HbA1c)	biomarkers	30750		NA	NA	400825	NA	0.21	0.0147	0.21	0.0147	14.3	1.6	TRUE
HDL cholesterol	biomarkers	30760		NA	NA	367021	NA	0.23	0.0159	0.23	0.0159	14.4	1.71	TRUE
IGF-1	biomarkers	30770		NA	NA	398797	NA	0.252	0.0146	0.252	0.0146	17.2	1.65	TRUE
Non-cancer illness code, self-reported	categorical	20002	1226	Code for non-cancer illness. If the participant was uncertain of the type of illness they had had, then they described it to the interviewer (a trained nurse) who attempted to place it within the coding tree. If the illness could not be located in the coding tree then the interviewer entered a free-text description of it. These free-text descriptions were subsequently examined by a doctor and, wh…	hypothyroidism/myxoedema	20563	399910	0.0514	0.0066	0.233	0.0299	7.79	1.14	TRUE
Treatment/medication code	categorical	20003	1140874420	Code for treatment Negative codes indicate free-text entry.	quinine	2846	417627	0.0124	0.0024	0.233	0.0451	5.17	1.06	TRUE
Operation code	categorical	20004	1479	Code for operation. If the participant was uncertain of the type of operation they had undergone, then they described it to the interviewer (a trained nurse) who attempted to place it within the coding tree. If the operation could not be located in the coding tree then the interviewer entered a free-text description of it. These free-text descriptions were subsequently examined by a doctor and, w…	varicose vein surgery	17168	403305	0.0396	0.0074	0.202	0.0377	5.35	1.16	TRUE
Comparative height size at age 10	continuous	1697		ACE touchscreen question "When you were 10 years old, compared to average would you describe yourself as:" This question was dropped from the touchscreen protocol on 24/10/2016.	NA	413682	NA	0.265	0.014	0.265	0.014	18.9	1.74	TRUE
Mean corpuscular volume	continuous	30040		Result of "Mean Corpuscular Volume" assay, performed on blood sample, obtained from UK Biobank assessment centre visit. Mean Corpuscular Haemoglobin Concentration (pg) is the weight of hemoglobin in the average erythrocyte, computed by the formula: MCH = (hemoglobin/red blood cells) x 10.	NA	407993	NA	0.229	0.0212	0.229	0.0212	10.8	1.68	TRUE
Red blood cell (erythrocyte) distribution width	continuous	30070		Result of "Red Distribution Width" assay, performed on blood sample, obtained from UK Biobank assessment centre visit. Red blood cell Distribution Width is the size distribution spread of the erythrocyte population derived from the red blood cell histogram. It is the coefficient of variation (CV) expressed in % of the red blood cell size distribution.	NA	407993	NA	0.21	0.0187	0.21	0.0187	11.2	1.52	TRUE
Platelet count	continuous	30080		Result of "Platelet Count" assay, performed on blood sample, obtained from UK Biobank assessment centre visit. Platelet count is the number of thrombocytes derived from the platelet histogram.	NA	407992	NA	0.282	0.0177	0.282	0.0177	15.9	1.9	TRUE
Mean platelet (thrombocyte) volume	continuous	30100		Result of "Mean Platelet Volume" assay, performed on blood sample, obtained from UK Biobank assessment centre visit. Mean Platelet Volume is the average volume of individual platelets derived from the platelet histogram.	NA	407987	NA	0.281	0.019	0.281	0.019	14.8	1.96	TRUE
Heel quantitative ultrasound index (QUI), direct entry	continuous	3147		The QUI or 'stiffness' is based on measure of the speed of sound and broadband ultrasound attenuation. Direct entry.	NA	242921	NA	0.295	0.0209	0.295	0.0209	14.1	1.5	TRUE
Heel bone mineral density (BMD) T-score, automated (right)	continuous	4125		This T-score is calculated from the ultrasound heel BMD measurement and is based on a person's bone density compared with what is normally expected in someone of the same sex. The units of the T-score are the number of standard deviations (SD) that the bone density is above or below the standard.	NA	132126	NA	0.275	0.0233	0.275	0.0233	11.8	1.32	TRUE
3mm weak meridian (left)	continuous	5096		This is the weak meridian of keratometry results taken at 3mm for the left eye	NA	85870	NA	0.378	0.0243	0.378	0.0243	15.5	1.28	TRUE
Estimated glomerular filtration rate, serum creatinine	continuous	eGFR		eGFR based on serum creatinine (30700) using the CKD-EPI formula	NA	401867	NA	0.207	0.0119	0.207	0.0119	17.4	1.57	TRUE
