# Supplementary material for: Genetic effects on migration behavior contribute to increasing spatial differentiation at trait-associated loci in Estonia
Source: iScience. 2025 Nov 12;28(12):114013. doi: 10.1016/j.isci.2025.114013 (PMC12702256; doi:10.1016/j.isci.2025.114013)
Supplement: Table S1. Phenotypes and GWAS data used for polygenic score construction from Pan-UKBB resource [file mmc3.xlsx]

## Sheet: Sheet1
Table S2. Phenotypes and sibship-based GWAS data used for polygenic score construction.
		Number of individuals
Phenotype	PGS code	European meta-analysis	Non-European samples	Total	Population SNP h2 estimate (95% C.I.)	Within-sibship SNP h2 estimate (95% C.I.)	Heterogeneity P-value
Height	3813	149174	14574	163748	0.41 (0.37, 0.45)	0.34 (0.30, 0.38)	0.0016
Body mass index (BMI)	4815	140883	14574	155457	0.21 (0.19, 0.23)	0.20 (0.17, 0.23)	0.27
Educational attainment	4835	128777	14574	143351	0.13 (0.12, 0.15)	0.04 (0.02, 0.05)	< 0.001
Ever smoking	4857	124791	14574	139365	0.10 (0.09, 0.11)	0.07 (0.05, 0.10)	0.029
Systolic blood pressure (SBP)	4817	109588	14574	124162	0.11 (0.09, 0.13)	0.11 (0.08, 0.14)	0.76
Waist-hip ratio (WHR)	4829	95423	718	96141	0.09 (0.07, 0.10)	0.09 (0.06, 0.12)	0.71
Alcohol consumption	4833	92967	14568	107535	0.02 (0.01, 0.04)	0.05 (0.02, 0.08)	0.037
Age at menarche	4821	32251	0	32251	0.22 (0.17, 0.26)	0.19 (0.11, 0.27)	0.46
Age at first birth (AFB)	4819	38602	0	38602	0.07 (0.04, 0.10)	0.00 (-0.07, 0.07)	0.057
Number of children	4827	66685	0	66685	0.04 (0.02, 0.05)	0.03 (-0.01, 0.08)	0.9
Age at menopause	4823	13375	0	13375	0.10 (0.02, 0.18)	0.04 (-0.15, 0.22)	0.45
Cognition	4837	27638	0	27638	0.24 (0.18, 0.30)	0.14 (0.05, 0.22)	0.011
Depressive symptoms	4839	53141	0	53141	0.05 (0.03, 0.08)	0.04 (-0.01, 0.10)	0.65
Neuroticism	4847	88620	0	88620	0.07 (0.06, 0.09)	0.07 (0.03, 0.10)	0.56
Physical activity	4859	83362	0	83362	0.01 (-0.00, 0.02)	-0.01 (-0.04, 0.03)	0.29
Smoking intensity / cigarettes per day	4825	28134	3158	31292	0.05 (0.01, 0.10)	0.07 (-0.02, 0.16)	0.66
LDL-cholesterol	4845	82044	716	82760	0.12 (0.09, 0.16)	0.13 (0.08, 0.17)	0.76
HDL-cholesterol	4843	97266	716	97982	0.19 (0.14, 0.23)	0.21 (0.14, 0.28)	0.52
Triglycerides	4849	92587	716	93303	0.16 (0.12, 0.21)	0.18 (0.10, 0.25)	0.71
Estimated glomerular filtration rate (eGFR)	4831	87489	718	88207	0.17 (0.14, 0.20)	0.15 (0.11, 0.20)	0.33
Forced expiratory volume (FEV1)	4853	48443	0	48443	0.08 (0.06, 0.11)	0.12 (0.05, 0.20)	0.27
Forced expiratory volume /Forced vital capacity (FEV1/FVC)	4855	48443	0	48443	-0.02 (-0.04, -0.01)	0.04 (-0.01, 0.09)	0.0029
Subjective wellbeing	4851	71511	0	71511	0.05 (0.04, 0.07)	0.04 (-0.00, 0.08)	0.37
HbA1c	4841	50361	0	50361	0.17 (0.13, 0.20)	0.21 (0.14, 0.28)	0.2
