# Supplementary material for: Genetic effects on migration behavior contribute to increasing spatial differentiation at trait-associated loci in Estonia
Source: iScience. 2025 Nov 12;28(12):114013. doi: 10.1016/j.isci.2025.114013 (PMC12702256; doi:10.1016/j.isci.2025.114013)
Supplement: Table S2. Phenotypes and sibship-based GWAS data used for polygenic score construction [file mmc4.xlsx]

## Sheet: Sheet1
Table S4. Fraction of the inter-individual variance of PCs explained by county of birth (POB) and county of residence (POR).
Subcohorts are defined by ethnicity, sex, age and year of agreement.
Presented p-values are not adjusted for multiple testing.
"p-value difference" indicates whether the variance explained by POB and POR together is significantly larger than the variance explained by only the weaker predictor.
Ethnicity	Sex	Age	Year of agreement	Relatedness	PC number	Birth or residence	F-statistic	df1	df2	p-value	Var_county	p-value difference
Estonian	All	18-24	All	All	1	POB	263.324	14	5579	0	0.397876	1.82189e-196
Estonian	All	18-24	All	All	1	POR	172.182	14	5579	0	0.301712	1.82189e-196
Estonian	All	18-24	All	All	10	POB	39.7108	14	5579	3.10227e-104	0.0906204	1.54005e-30
Estonian	All	18-24	All	All	10	POR	28.6075	14	5579	6.29582e-74	0.0669797	1.54005e-30
Estonian	All	18-24	All	All	100	POB	0.938489	14	5579	0.515726	0.00234952	0.154915
Estonian	All	18-24	All	All	100	POR	1.02939	14	5579	0.419754	0.0025765	0.154915
Estonian	All	18-24	All	All	11	POB	22.8974	14	5579	3.6563e-58	0.0543368	1.39624e-14
Estonian	All	18-24	All	All	11	POR	18.3441	14	5579	1.51094e-45	0.044007	1.39624e-14
Estonian	All	18-24	All	All	12	POB	8.79437	14	5579	2.65387e-19	0.0215922	7.03087e-05
Estonian	All	18-24	All	All	12	POR	7.25461	14	5579	3.39179e-15	0.0178793	7.03087e-05
Estonian	All	18-24	All	All	13	POB	2.31495	14	5579	0.00357118	0.0057756	0.408122
Estonian	All	18-24	All	All	13	POR	2.20234	14	5579	0.0059485	0.00549619	0.408122
Estonian	All	18-24	All	All	14	POB	11.6544	14	5579	4.47887e-27	0.0284147	3.70954e-11
Estonian	All	18-24	All	All	14	POR	7.22735	14	5579	4.00299e-15	0.0178133	3.70954e-11
Estonian	All	18-24	All	All	15	POB	16.9394	14	5579	1.17903e-41	0.0407746	6.74006e-13
Estonian	All	18-24	All	All	15	POR	12.6575	14	5579	7.90773e-30	0.0307851	6.74006e-13
Estonian	All	18-24	All	All	16	POB	8.03601	14	5579	2.85644e-17	0.019767	8.23502e-09
Estonian	All	18-24	All	All	16	POR	4.91428	14	5579	3.67471e-09	0.0121817	8.23502e-09
Estonian	All	18-24	All	All	17	POB	7.88493	14	5579	7.22061e-17	0.0194026	2.28623e-05
Estonian	All	18-24	All	All	17	POR	5.4166	14	5579	1.9963e-10	0.0134102	2.28623e-05
Estonian	All	18-24	All	All	18	POB	3.52527	14	5579	8.34055e-06	0.00876877	0.00490375
Estonian	All	18-24	All	All	18	POR	2.4512	14	5579	0.00189681	0.00611345	0.00490375
Estonian	All	18-24	All	All	19	POB	1.72958	14	5579	0.0434869	0.00432146	0.251014
Estonian	All	18-24	All	All	19	POR	1.19506	14	5579	0.2712	0.00298992	0.251014
Estonian	All	18-24	All	All	2	POB	158.129	14	5579	0	0.284084	2.97082e-125
Estonian	All	18-24	All	All	2	POR	107.405	14	5579	4.77885e-276	0.212302	2.97082e-125
Estonian	All	18-24	All	All	20	POB	9.47991	14	5579	3.75383e-21	0.0232362	2.16873e-07
Estonian	All	18-24	All	All	20	POR	7.25289	14	5579	3.4274e-15	0.0178751	2.16873e-07
Estonian	All	18-24	All	All	21	POB	1.31406	14	5579	0.189746	0.00328669	0.599156
Estonian	All	18-24	All	All	21	POR	1.26074	14	5579	0.2236	0.00315375	0.599156
Estonian	All	18-24	All	All	22	POB	2.28592	14	5579	0.00407772	0.0057036	0.121994
Estonian	All	18-24	All	All	22	POR	3.09389	14	5579	7.97731e-05	0.00770403	0.121994
Estonian	All	18-24	All	All	23	POB	6.1611	14	5579	2.46e-12	0.0152253	0.00256234
Estonian	All	18-24	All	All	23	POR	6.92796	14	5579	2.4591e-14	0.017088	0.00256234
Estonian	All	18-24	All	All	24	POB	2.50334	14	5579	0.00148274	0.0062427	0.0165573
Estonian	All	18-24	All	All	24	POR	3.65617	14	5579	4.13574e-06	0.00909141	0.0165573
Estonian	All	18-24	All	All	25	POB	5.05065	14	5579	1.67467e-09	0.0125155	0.00541198
Estonian	All	18-24	All	All	25	POR	3.54097	14	5579	7.67034e-06	0.00880748	0.00541198
Estonian	All	18-24	All	All	26	POB	4.61399	14	5579	2.04424e-08	0.0114459	0.000338826
Estonian	All	18-24	All	All	26	POR	3.76928	14	5579	2.24377e-06	0.00937004	0.000338826
Estonian	All	18-24	All	All	27	POB	3.24746	14	5579	3.6071e-05	0.00808334	0.000740231
Estonian	All	18-24	All	All	27	POR	2.69626	14	5579	0.000585466	0.00672054	0.000740231
Estonian	All	18-24	All	All	28	POB	4.48346	14	5579	4.28147e-08	0.0111257	0.0165587
Estonian	All	18-24	All	All	28	POR	4.68971	14	5579	1.32875e-08	0.0116315	0.0165587
Estonian	All	18-24	All	All	29	POB	6.01069	14	5579	6.01933e-12	0.0148592	7.98621e-05
Estonian	All	18-24	All	All	29	POR	4.46654	14	5579	4.71047e-08	0.0110841	7.98621e-05
Estonian	All	18-24	All	All	3	POB	98.7556	14	5579	2.49257e-255	0.198601	1.96364e-78
Estonian	All	18-24	All	All	3	POR	74.3005	14	5579	7.63302e-195	0.15715	1.96364e-78
Estonian	All	18-24	All	All	30	POB	3.40303	14	5579	1.59546e-05	0.00846728	2.66759e-06
Estonian	All	18-24	All	All	30	POR	5.66685	14	5579	4.59823e-11	0.0140211	2.66759e-06
Estonian	All	18-24	All	All	31	POB	2.75854	14	5579	0.000431267	0.00687472	0.0436524
Estonian	All	18-24	All	All	31	POR	3.10221	14	5579	7.64388e-05	0.00772459	0.0436524
Estonian	All	18-24	All	All	32	POB	0.938438	14	5579	0.515782	0.00234939	0.0420838
Estonian	All	18-24	All	All	32	POR	1.69336	14	5579	0.0500353	0.00423135	0.0420838
Estonian	All	18-24	All	All	33	POB	3.36516	14	5579	1.94792e-05	0.00837385	0.0108603
Estonian	All	18-24	All	All	33	POR	2.30758	14	5579	0.00369372	0.00575733	0.0108603
Estonian	All	18-24	All	All	34	POB	2.28114	14	5579	0.00416764	0.00569172	0.0181622
Estonian	All	18-24	All	All	34	POR	1.07123	14	5579	0.378618	0.00268095	0.0181622
Estonian	All	18-24	All	All	35	POB	1.81444	14	5579	0.0310702	0.00453253	0.0221713
Estonian	All	18-24	All	All	35	POR	0.950249	14	5579	0.502899	0.00237889	0.0221713
Estonian	All	18-24	All	All	36	POB	0.763265	14	5579	0.710433	0.00191168	0.842384
Estonian	All	18-24	All	All	36	POR	0.753336	14	5579	0.721116	0.00188686	0.842384
Estonian	All	18-24	All	All	37	POB	1.40308	14	5579	0.142254	0.00350855	0.0785182
Estonian	All	18-24	All	All	37	POR	1.69622	14	5579	0.0494868	0.00423848	0.0785182
Estonian	All	18-24	All	All	38	POB	3.21324	14	5579	4.30951e-05	0.00799883	0.338294
Estonian	All	18-24	All	All	38	POR	3.32636	14	5579	2.38832e-05	0.0082781	0.338294
Estonian	All	18-24	All	All	39	POB	1.83181	14	5579	0.028968	0.00457572	0.0101682
Estonian	All	18-24	All	All	39	POR	2.81243	14	5579	0.000330359	0.00700808	0.0101682
Estonian	All	18-24	All	All	4	POB	16.5396	14	5579	1.50887e-40	0.0398507	1.52587e-15
Estonian	All	18-24	All	All	4	POR	11.9573	14	5579	6.62072e-28	0.0291317	1.52587e-15
Estonian	All	18-24	All	All	40	POB	1.12907	14	5579	0.325644	0.00282528	0.247278
Estonian	All	18-24	All	All	40	POR	0.549364	14	5579	0.904648	0.00137668	0.247278
Estonian	All	18-24	All	All	41	POB	2.01523	14	5579	0.0134964	0.0050316	0.311932
Estonian	All	18-24	All	All	41	POR	1.94216	14	5579	0.0183884	0.00485004	0.311932
Estonian	All	18-24	All	All	42	POB	1.04852	14	5579	0.400672	0.00262426	0.179403
Estonian	All	18-24	All	All	42	POR	1.09521	14	5579	0.356085	0.00274079	0.179403
Estonian	All	18-24	All	All	43	POB	2.88661	14	5579	0.000228202	0.00719159	0.00480234
Estonian	All	18-24	All	All	43	POR	1.2314	14	5579	0.244049	0.00308057	0.00480234
Estonian	All	18-24	All	All	44	POB	1.05591	14	5579	0.39342	0.00264272	0.49267
Estonian	All	18-24	All	All	44	POR	0.873705	14	5579	0.587708	0.00218769	0.49267
Estonian	All	18-24	All	All	45	POB	1.38914	14	5579	0.148984	0.00347381	0.0309475
Estonian	All	18-24	All	All	45	POR	1.53617	14	5579	0.0897612	0.00384009	0.0309475
Estonian	All	18-24	All	All	46	POB	2.3703	14	5579	0.002767	0.0059129	0.0303773
Estonian	All	18-24	All	All	46	POR	1.85842	14	5579	0.0259987	0.00464189	0.0303773
Estonian	All	18-24	All	All	47	POB	1.28541	14	5579	0.207413	0.00321526	0.173522
Estonian	All	18-24	All	All	47	POR	1.39951	14	5579	0.143953	0.00349966	0.173522
Estonian	All	18-24	All	All	48	POB	1.81994	14	5579	0.030389	0.00454623	0.244766
Estonian	All	18-24	All	All	48	POR	1.11621	14	5579	0.33701	0.0027932	0.244766
Estonian	All	18-24	All	All	49	POB	0.697834	14	5579	0.778683	0.00174809	0.000572764
Estonian	All	18-24	All	All	49	POR	2.35309	14	5579	0.00299636	0.0058702	0.000572764
Estonian	All	18-24	All	All	5	POB	50.9468	14	5579	2.52161e-134	0.113355	2.84707e-38
Estonian	All	18-24	All	All	5	POR	40.2486	14	5579	1.09027e-105	0.0917351	2.84707e-38
Estonian	All	18-24	All	All	50	POB	0.765225	14	5579	0.708313	0.00191658	0.888999
Estonian	All	18-24	All	All	50	POR	0.741608	14	5579	0.733603	0.00185754	0.888999
Estonian	All	18-24	All	All	51	POB	1.15836	14	5579	0.300666	0.00289837	0.590048
Estonian	All	18-24	All	All	51	POR	1.30434	14	5579	0.195609	0.00326244	0.590048
Estonian	All	18-24	All	All	52	POB	1.87843	14	5579	0.023953	0.00469164	0.27053
Estonian	All	18-24	All	All	52	POR	1.91806	14	5579	0.0203346	0.00479013	0.27053
Estonian	All	18-24	All	All	53	POB	1.54882	14	5579	0.0857709	0.00387158	0.410674
Estonian	All	18-24	All	All	53	POR	1.49196	14	5579	0.10499	0.00372996	0.410674
Estonian	All	18-24	All	All	54	POB	0.460364	14	5579	0.953897	0.00115391	0.180576
Estonian	All	18-24	All	All	54	POR	1.03486	14	5579	0.414256	0.00259015	0.180576
Estonian	All	18-24	All	All	55	POB	0.962326	14	5579	0.489834	0.00240905	0.35157
Estonian	All	18-24	All	All	55	POR	0.626559	14	5579	0.845228	0.00156983	0.35157
Estonian	All	18-24	All	All	56	POB	1.45978	14	5579	0.117403	0.00364981	0.39633
Estonian	All	18-24	All	All	56	POR	0.927947	14	5579	0.527303	0.00232319	0.39633
Estonian	All	18-24	All	All	57	POB	1.87912	14	5579	0.0238851	0.00469336	0.16454
Estonian	All	18-24	All	All	57	POR	1.5468	14	5579	0.0863983	0.00386655	0.16454
Estonian	All	18-24	All	All	58	POB	1.35978	14	5579	0.164001	0.00340063	0.216236
Estonian	All	18-24	All	All	58	POR	0.88342	14	5579	0.576818	0.00221196	0.216236
Estonian	All	18-24	All	All	59	POB	1.5586	14	5579	0.0827918	0.00389593	0.075819
Estonian	All	18-24	All	All	59	POR	1.88637	14	5579	0.0231838	0.00471137	0.075819
Estonian	All	18-24	All	All	6	POB	52.0876	14	5579	2.40836e-137	0.115599	1.95263e-47
Estonian	All	18-24	All	All	6	POR	35.8791	14	5579	7.77657e-94	0.0825986	1.95263e-47
Estonian	All	18-24	All	All	60	POB	1.10973	14	5579	0.342826	0.00277704	0.135863
Estonian	All	18-24	All	All	60	POR	0.509766	14	5579	0.929187	0.00127758	0.135863
Estonian	All	18-24	All	All	61	POB	0.874096	14	5579	0.58727	0.00218866	0.843536
Estonian	All	18-24	All	All	61	POR	0.820866	14	5579	0.646975	0.00205565	0.843536
Estonian	All	18-24	All	All	62	POB	1.57401	14	5579	0.0782779	0.0039343	0.0565184
Estonian	All	18-24	All	All	62	POR	0.826438	14	5579	0.640745	0.00206958	0.0565184
Estonian	All	18-24	All	All	63	POB	1.3351	14	5579	0.177531	0.00333913	0.22929
Estonian	All	18-24	All	All	63	POR	1.38198	14	5579	0.152539	0.00345597	0.22929
Estonian	All	18-24	All	All	64	POB	1.11567	14	5579	0.337493	0.00279185	0.711461
Estonian	All	18-24	All	All	64	POR	0.645996	14	5579	0.828071	0.00161844	0.711461
Estonian	All	18-24	All	All	65	POB	0.662251	14	5579	0.813122	0.0016591	0.0384721
Estonian	All	18-24	All	All	65	POR	0.965374	14	5579	0.486555	0.00241667	0.0384721
Estonian	All	18-24	All	All	66	POB	0.92099	14	5579	0.534979	0.00230581	0.302825
Estonian	All	18-24	All	All	66	POR	1.11337	14	5579	0.339548	0.00278612	0.302825
Estonian	All	18-24	All	All	67	POB	1.23391	14	5579	0.24225	0.00308683	0.35651
Estonian	All	18-24	All	All	67	POR	1.33261	14	5579	0.178946	0.00333291	0.35651
Estonian	All	18-24	All	All	68	POB	1.41253	14	5579	0.137836	0.0035321	0.43868
Estonian	All	18-24	All	All	68	POR	1.43573	14	5579	0.127464	0.0035899	0.43868
Estonian	All	18-24	All	All	69	POB	1.5568	14	5579	0.0833334	0.00389145	0.660095
Estonian	All	18-24	All	All	69	POR	1.41034	14	5579	0.138852	0.00352663	0.660095
Estonian	All	18-24	All	All	7	POB	75.5654	14	5579	4.81856e-198	0.159399	6.38664e-74
Estonian	All	18-24	All	All	7	POR	48.0364	14	5579	1.36815e-126	0.107576	6.38664e-74
Estonian	All	18-24	All	All	70	POB	1.32971	14	5579	0.180598	0.0033257	0.568516
Estonian	All	18-24	All	All	70	POR	0.981352	14	5579	0.469499	0.00245656	0.568516
Estonian	All	18-24	All	All	71	POB	1.11531	14	5579	0.337813	0.00279096	0.0879092
Estonian	All	18-24	All	All	71	POR	1.68662	14	5579	0.0513479	0.00421457	0.0879092
Estonian	All	18-24	All	All	72	POB	0.786405	14	5579	0.685199	0.00196953	0.832242
Estonian	All	18-24	All	All	72	POR	0.522764	14	5579	0.921595	0.00131011	0.832242
Estonian	All	18-24	All	All	73	POB	1.25087	14	5579	0.230333	0.00312913	0.538656
Estonian	All	18-24	All	All	73	POR	1.05926	14	5579	0.390158	0.00265108	0.538656
Estonian	All	18-24	All	All	74	POB	0.726462	14	5579	0.749493	0.00181967	0.802522
Estonian	All	18-24	All	All	74	POR	0.497359	14	5579	0.936008	0.00124652	0.802522
Estonian	All	18-24	All	All	75	POB	0.94499	14	5579	0.508623	0.00236576	0.911037
Estonian	All	18-24	All	All	75	POR	1.12174	14	5579	0.33209	0.002807	0.911037
Estonian	All	18-24	All	All	76	POB	0.743526	14	5579	0.731572	0.00186234	0.693719
Estonian	All	18-24	All	All	76	POR	0.395603	14	5579	0.976757	0.000991747	0.693719
Estonian	All	18-24	All	All	77	POB	0.840186	14	5579	0.625341	0.00210393	0.527747
Estonian	All	18-24	All	All	77	POR	1.17729	14	5579	0.285205	0.00294561	0.527747
Estonian	All	18-24	All	All	78	POB	0.872643	14	5579	0.588899	0.00218504	0.0367597
Estonian	All	18-24	All	All	78	POR	1.31901	14	5579	0.18682	0.00329901	0.0367597
Estonian	All	18-24	All	All	79	POB	1.21399	14	5579	0.2568	0.00303716	0.219212
Estonian	All	18-24	All	All	79	POR	0.87881	14	5579	0.581983	0.00220044	0.219212
Estonian	All	18-24	All	All	8	POB	50.4864	14	5579	4.19268e-133	0.112445	5.62749e-40
Estonian	All	18-24	All	All	8	POR	35.9004	14	5579	6.80666e-94	0.0826435	5.62749e-40
Estonian	All	18-24	All	All	80	POB	1.05674	14	5579	0.392615	0.00264477	0.105533
Estonian	All	18-24	All	All	80	POR	1.47227	14	5579	0.112445	0.00368093	0.105533
Estonian	All	18-24	All	All	81	POB	0.827445	14	5579	0.639619	0.0020721	0.972242
Estonian	All	18-24	All	All	81	POR	0.747021	14	5579	0.727859	0.00187107	0.972242
Estonian	All	18-24	All	All	82	POB	1.41987	14	5579	0.134484	0.00355038	0.108728
Estonian	All	18-24	All	All	82	POR	0.474107	14	5579	0.947677	0.00118832	0.108728
Estonian	All	18-24	All	All	83	POB	0.70695	14	5579	0.769518	0.00177089	0.229867
Estonian	All	18-24	All	All	83	POR	1.62176	14	5579	0.0656281	0.00405317	0.229867
Estonian	All	18-24	All	All	84	POB	0.89838	14	5579	0.560094	0.00224933	0.140335
Estonian	All	18-24	All	All	84	POR	1.35446	14	5579	0.166846	0.00338737	0.140335
Estonian	All	18-24	All	All	85	POB	1.6154	14	5579	0.0672029	0.00403733	0.337409
Estonian	All	18-24	All	All	85	POR	1.62862	14	5579	0.0639686	0.00407023	0.337409
Estonian	All	18-24	All	All	86	POB	1.29487	14	5579	0.201451	0.00323882	0.338512
Estonian	All	18-24	All	All	86	POR	0.621348	14	5579	0.849688	0.00155679	0.338512
Estonian	All	18-24	All	All	87	POB	1.15413	14	5579	0.304188	0.00288783	0.401729
Estonian	All	18-24	All	All	87	POR	0.925337	14	5579	0.53018	0.00231667	0.401729
Estonian	All	18-24	All	All	88	POB	1.04336	14	5579	0.405779	0.00261137	0.639054
Estonian	All	18-24	All	All	88	POR	0.903093	14	5579	0.554841	0.00226111	0.639054
Estonian	All	18-24	All	All	89	POB	0.91657	14	5579	0.53987	0.00229477	0.526096
Estonian	All	18-24	All	All	89	POR	0.894534	14	5579	0.564387	0.00223973	0.526096
Estonian	All	18-24	All	All	9	POB	23.8802	14	5579	6.97817e-61	0.0565371	1.36034e-20
Estonian	All	18-24	All	All	9	POR	15.9608	14	5579	6.03751e-39	0.0385099	1.36034e-20
Estonian	All	18-24	All	All	90	POB	0.983221	14	5579	0.46752	0.00246123	0.431183
Estonian	All	18-24	All	All	90	POR	1.04117	14	5579	0.407949	0.00260592	0.431183
Estonian	All	18-24	All	All	91	POB	1.52745	14	5579	0.092607	0.00381835	0.538245
Estonian	All	18-24	All	All	91	POR	0.76463	14	5579	0.708957	0.0019151	0.538245
Estonian	All	18-24	All	All	92	POB	1.34142	14	5579	0.173983	0.00335489	0.449622
Estonian	All	18-24	All	All	92	POR	1.53552	14	5579	0.089973	0.00383845	0.449622
Estonian	All	18-24	All	All	93	POB	1.34688	14	5579	0.170964	0.0033685	0.0330268
Estonian	All	18-24	All	All	93	POR	2.161	14	5579	0.00715147	0.00539359	0.0330268
Estonian	All	18-24	All	All	94	POB	0.815806	14	5579	0.652622	0.00204301	0.096188
Estonian	All	18-24	All	All	94	POR	1.76265	14	5579	0.0381929	0.00440374	0.096188
Estonian	All	18-24	All	All	95	POB	1.35512	14	5579	0.166489	0.00338902	0.356597
Estonian	All	18-24	All	All	95	POR	0.94434	14	5579	0.509332	0.00236413	0.356597
Estonian	All	18-24	All	All	96	POB	0.761665	14	5579	0.712161	0.00190768	0.707953
Estonian	All	18-24	All	All	96	POR	0.838507	14	5579	0.627225	0.00209974	0.707953
Estonian	All	18-24	All	All	97	POB	1.23221	14	5579	0.243471	0.00308258	0.627096
Estonian	All	18-24	All	All	97	POR	1.53998	14	5579	0.0885438	0.00384957	0.627096
Estonian	All	18-24	All	All	98	POB	0.442756	14	5579	0.961146	0.00110982	0.85781
Estonian	All	18-24	All	All	98	POR	0.643604	14	5579	0.830225	0.00161246	0.85781
Estonian	All	18-24	All	All	99	POB	0.850549	14	5579	0.613709	0.00212983	0.0940077
Estonian	All	18-24	All	All	99	POR	1.10332	14	5579	0.34864	0.00276104	0.0940077
Estonian	All	25-48	All	All	1	POB	4299.4	14	79866	0	0.429763	0
Estonian	All	25-48	All	All	1	POR	1699.78	14	79866	0	0.229561	0
Estonian	All	25-48	All	All	10	POB	798.417	14	79866	0	0.122774	0
Estonian	All	25-48	All	All	10	POR	328.056	14	79866	0	0.054379	0
Estonian	All	25-48	All	All	100	POB	2.4111	14	79866	0.00224254	0.000422471	0.00965315
Estonian	All	25-48	All	All	100	POR	2.22463	14	79866	0.00529687	0.000389811	0.00965315
Estonian	All	25-48	All	All	11	POB	466.691	14	79866	0	0.0756216	0
Estonian	All	25-48	All	All	11	POR	207.104	14	79866	0	0.0350321	0
Estonian	All	25-48	All	All	12	POB	151.323	14	79866	0	0.0258405	1.31381e-259
Estonian	All	25-48	All	All	12	POR	67.5583	14	79866	9.81181e-192	0.0117039	1.31381e-259
Estonian	All	25-48	All	All	13	POB	72.139	14	79866	2.53006e-205	0.0124876	7.06736e-115
Estonian	All	25-48	All	All	13	POR	36.5709	14	79866	5.7949e-100	0.00636981	7.06736e-115
Estonian	All	25-48	All	All	14	POB	215.373	14	79866	0	0.03638	0
Estonian	All	25-48	All	All	14	POR	89.2228	14	79866	5.45227e-256	0.0153993	0
Estonian	All	25-48	All	All	15	POB	276.283	14	79866	0	0.0461934	0
Estonian	All	25-48	All	All	15	POR	125.278	14	79866	0	0.0214886	0
Estonian	All	25-48	All	All	16	POB	99.8065	14	79866	2.3584e-287	0.0171946	1.4596e-183
Estonian	All	25-48	All	All	16	POR	37.7401	14	79866	2.05426e-103	0.00657212	1.4596e-183
Estonian	All	25-48	All	All	17	POB	105.578	14	79866	1.91221e-304	0.0181708	2.73366e-206
Estonian	All	25-48	All	All	17	POR	34.8342	14	79866	7.65965e-95	0.00606916	2.73366e-206
Estonian	All	25-48	All	All	18	POB	57.4773	14	79866	7.77427e-162	0.00997491	3.33901e-104
Estonian	All	25-48	All	All	18	POR	21.4989	14	79866	9.56074e-56	0.00375448	3.33901e-104
Estonian	All	25-48	All	All	19	POB	34.0091	14	79866	2.06928e-92	0.00592625	4.09571e-74
Estonian	All	25-48	All	All	19	POR	9.83746	14	79866	2.11117e-22	0.00172148	4.09571e-74
Estonian	All	25-48	All	All	2	POB	2418.67	14	79866	0	0.297742	0
Estonian	All	25-48	All	All	2	POR	1040.52	14	79866	0	0.154259	0
Estonian	All	25-48	All	All	20	POB	136.391	14	79866	0	0.0233501	2.20021e-233
Estonian	All	25-48	All	All	20	POR	60.2687	14	79866	4.10515e-170	0.0104543	2.20021e-233
Estonian	All	25-48	All	All	21	POB	40.0687	14	79866	2.72864e-110	0.0069748	2.09745e-73
Estonian	All	25-48	All	All	21	POR	13.6103	14	79866	5.14738e-33	0.00238012	2.09745e-73
Estonian	All	25-48	All	All	22	POB	66.7852	14	79866	1.92693e-189	0.0115716	8.00855e-119
Estonian	All	25-48	All	All	22	POR	26.468	14	79866	2.97601e-70	0.00461825	8.00855e-119
Estonian	All	25-48	All	All	23	POB	72.092	14	79866	3.48737e-205	0.0124796	6.28897e-128
Estonian	All	25-48	All	All	23	POR	28.2048	14	79866	2.41521e-75	0.00491979	6.28897e-128
Estonian	All	25-48	All	All	24	POB	54.4768	14	79866	6.10676e-153	0.00945911	4.97225e-94
Estonian	All	25-48	All	All	24	POR	23.7559	14	79866	2.53365e-62	0.00414699	4.97225e-94
Estonian	All	25-48	All	All	25	POB	82.9555	14	79866	2.08731e-237	0.0143331	1.00644e-148
Estonian	All	25-48	All	All	25	POR	32.8246	14	79866	6.374e-89	0.00572102	1.00644e-148
Estonian	All	25-48	All	All	26	POB	95.996	14	79866	4.59114e-276	0.016549	3.64644e-174
Estonian	All	25-48	All	All	26	POR	41.1133	14	79866	2.23369e-113	0.00715533	3.64644e-174
Estonian	All	25-48	All	All	27	POB	40.1459	14	79866	1.61375e-110	0.00698814	1.379e-81
Estonian	All	25-48	All	All	27	POR	12.4608	14	79866	9.36155e-30	0.00217954	1.379e-81
Estonian	All	25-48	All	All	28	POB	81.9665	14	79866	1.7896e-234	0.0141647	3.79089e-155
Estonian	All	25-48	All	All	28	POR	29.9847	14	79866	1.43579e-80	0.00522865	3.79089e-155
Estonian	All	25-48	All	All	29	POB	89.6032	14	79866	4.06319e-257	0.015464	1.32731e-163
Estonian	All	25-48	All	All	29	POR	37.1708	14	79866	9.83865e-102	0.00647362	1.32731e-163
Estonian	All	25-48	All	All	3	POB	2419.75	14	79866	0	0.297835	0
Estonian	All	25-48	All	All	3	POR	945.249	14	79866	0	0.142143	0
Estonian	All	25-48	All	All	30	POB	103.003	14	79866	8.04918e-297	0.0177355	3.87507e-191
Estonian	All	25-48	All	All	30	POR	41.2129	14	79866	1.13437e-113	0.00717254	3.87507e-191
Estonian	All	25-48	All	All	31	POB	79.7519	14	79866	6.62029e-228	0.0137873	6.36871e-149
Estonian	All	25-48	All	All	31	POR	28.6788	14	79866	9.81691e-77	0.00500207	6.36871e-149
Estonian	All	25-48	All	All	32	POB	23.919	14	79866	8.46674e-63	0.00417533	2.963e-41
Estonian	All	25-48	All	All	32	POR	8.57426	14	79866	6.41116e-19	0.00150076	2.963e-41
Estonian	All	25-48	All	All	33	POB	58.7577	14	79866	1.24214e-165	0.0101948	1.64688e-101
Estonian	All	25-48	All	All	33	POR	26.7763	14	79866	3.72163e-71	0.00467178	1.64688e-101
Estonian	All	25-48	All	All	34	POB	37.5458	14	79866	7.69571e-103	0.0065385	1.0693e-71
Estonian	All	25-48	All	All	34	POR	12.2023	14	79866	5.03101e-29	0.00213442	1.0693e-71
Estonian	All	25-48	All	All	35	POB	23.8451	14	79866	1.39127e-62	0.00416249	3.71401e-37
Estonian	All	25-48	All	All	35	POR	10.5381	14	79866	2.36873e-24	0.00184386	3.71401e-37
Estonian	All	25-48	All	All	36	POB	19.7077	14	79866	1.52108e-50	0.00344274	3.37484e-36
Estonian	All	25-48	All	All	36	POR	6.07628	14	79866	3.26819e-12	0.001064	3.37484e-36
Estonian	All	25-48	All	All	37	POB	15.8887	14	79866	1.58872e-39	0.00277746	9.76185e-20
Estonian	All	25-48	All	All	37	POR	10.4525	14	79866	4.10665e-24	0.0018289	9.76185e-20
Estonian	All	25-48	All	All	38	POB	60.7846	14	79866	1.21182e-171	0.0105428	3.89677e-106
Estonian	All	25-48	All	All	38	POR	23.8683	14	79866	1.19041e-62	0.00416652	3.89677e-106
Estonian	All	25-48	All	All	39	POB	8.67774	14	79866	3.33781e-19	0.00151884	3.82349e-13
Estonian	All	25-48	All	All	39	POR	4.37871	14	79866	6.97954e-08	0.000766971	3.82349e-13
Estonian	All	25-48	All	All	4	POB	260.956	14	79866	0	0.0437429	0
Estonian	All	25-48	All	All	4	POR	112.386	14	79866	0	0.01932	0
Estonian	All	25-48	All	All	40	POB	15.8647	14	79866	1.86204e-39	0.00277327	9.21469e-26
Estonian	All	25-48	All	All	40	POR	7.2561	14	79866	2.41424e-15	0.00127033	9.21469e-26
Estonian	All	25-48	All	All	41	POB	28.4778	14	79866	3.81885e-76	0.00496718	1.22524e-48
Estonian	All	25-48	All	All	41	POR	11.1991	14	79866	3.3488e-26	0.00195929	1.22524e-48
Estonian	All	25-48	All	All	42	POB	12.2067	14	79866	4.89012e-29	0.00213518	8.135e-16
Estonian	All	25-48	All	All	42	POR	7.42444	14	79866	8.51313e-16	0.00129977	8.135e-16
Estonian	All	25-48	All	All	43	POB	14.0772	14	79866	2.41141e-34	0.00246157	1.72113e-21
Estonian	All	25-48	All	All	43	POR	5.75954	14	79866	2.19064e-11	0.00100859	1.72113e-21
Estonian	All	25-48	All	All	44	POB	4.35985	14	79866	7.76795e-08	0.00076367	0.000185026
Estonian	All	25-48	All	All	44	POR	3.50678	14	79866	8.68669e-06	0.000614339	0.000185026
Estonian	All	25-48	All	All	45	POB	10.0138	14	79866	6.83562e-23	0.00175229	8.98686e-13
Estonian	All	25-48	All	All	45	POR	4.9978	14	79866	1.97582e-09	0.000875316	8.98686e-13
Estonian	All	25-48	All	All	46	POB	16.467	14	79866	3.46702e-41	0.00287826	3.97108e-22
Estonian	All	25-48	All	All	46	POR	8.73822	14	79866	2.27845e-19	0.00152941	3.97108e-22
Estonian	All	25-48	All	All	47	POB	7.53527	14	79866	4.27926e-16	0.00131914	3.32771e-10
Estonian	All	25-48	All	All	47	POR	2.97255	14	79866	0.00014263	0.000520798	3.32771e-10
Estonian	All	25-48	All	All	48	POB	12.1781	14	79866	5.88705e-29	0.0021302	1.57746e-16
Estonian	All	25-48	All	All	48	POR	6.80287	14	79866	3.9335e-14	0.00119108	1.57746e-16
Estonian	All	25-48	All	All	49	POB	10.9009	14	79866	2.29366e-25	0.00190722	2.10612e-11
Estonian	All	25-48	All	All	49	POR	7.4731	14	79866	6.29526e-16	0.00130827	2.10612e-11
Estonian	All	25-48	All	All	5	POB	994.453	14	79866	0	0.148444	0
Estonian	All	25-48	All	All	5	POR	395.766	14	79866	0	0.0648746	0
Estonian	All	25-48	All	All	50	POB	6.65941	14	79866	9.46654e-14	0.00116599	7.41693e-07
Estonian	All	25-48	All	All	50	POR	3.94851	14	79866	7.79864e-07	0.00069167	7.41693e-07
Estonian	All	25-48	All	All	51	POB	7.16778	14	79866	4.16617e-15	0.00125489	2.05052e-06
Estonian	All	25-48	All	All	51	POR	5.41337	14	79866	1.7184e-10	0.000948029	2.05052e-06
Estonian	All	25-48	All	All	52	POB	2.33909	14	79866	0.00313712	0.00040986	0.207933
Estonian	All	25-48	All	All	52	POR	2.60102	14	79866	0.000906025	0.000455734	0.207933
Estonian	All	25-48	All	All	53	POB	4.72348	14	79866	9.70242e-09	0.00082731	5.63798e-06
Estonian	All	25-48	All	All	53	POR	1.94128	14	79866	0.0182672	0.000340179	5.63798e-06
Estonian	All	25-48	All	All	54	POB	9.2775	14	79866	7.48079e-21	0.00162365	1.55773e-11
Estonian	All	25-48	All	All	54	POR	5.29461	14	79866	3.46558e-10	0.000927251	1.55773e-11
Estonian	All	25-48	All	All	55	POB	4.13963	14	79866	2.6884e-07	0.000725125	1.06445e-05
Estonian	All	25-48	All	All	55	POR	1.50253	14	79866	0.100758	0.000263315	1.06445e-05
Estonian	All	25-48	All	All	56	POB	3.46857	14	79866	1.06604e-05	0.00060765	0.00146045
Estonian	All	25-48	All	All	56	POR	2.45108	14	79866	0.00185754	0.000429474	0.00146045
Estonian	All	25-48	All	All	57	POB	30.1169	14	79866	5.87175e-81	0.00525157	2.70861e-49
Estonian	All	25-48	All	All	57	POR	12.2138	14	79866	4.66956e-29	0.00213642	2.70861e-49
Estonian	All	25-48	All	All	58	POB	8.73306	14	79866	2.354e-19	0.00152851	1.01695e-10
Estonian	All	25-48	All	All	58	POR	4.20993	14	79866	1.81168e-07	0.000737429	1.01695e-10
Estonian	All	25-48	All	All	59	POB	7.48719	14	79866	5.76795e-16	0.00131074	4.92211e-11
Estonian	All	25-48	All	All	59	POR	2.84417	14	79866	0.000272983	0.000498316	4.92211e-11
Estonian	All	25-48	All	All	6	POB	1019.95	14	79866	0	0.151674	0
Estonian	All	25-48	All	All	6	POR	414.239	14	79866	0	0.0676976	0
Estonian	All	25-48	All	All	60	POB	4.55181	14	79866	2.60193e-08	0.000797267	1.55431e-05
Estonian	All	25-48	All	All	60	POR	1.53401	14	79866	0.0900673	0.00026883	1.55431e-05
Estonian	All	25-48	All	All	61	POB	3.49022	14	79866	9.49337e-06	0.00061144	0.0241769
Estonian	All	25-48	All	All	61	POR	3.46237	14	79866	1.10203e-05	0.000606563	0.0241769
Estonian	All	25-48	All	All	62	POB	4.87872	14	79866	3.95097e-09	0.000854477	0.000147689
Estonian	All	25-48	All	All	62	POR	3.2491	14	79866	3.41118e-05	0.000569223	0.000147689
Estonian	All	25-48	All	All	63	POB	5.69832	14	79866	3.15825e-11	0.000997882	2.46842e-05
Estonian	All	25-48	All	All	63	POR	5.88763	14	79866	1.01688e-11	0.001031	2.46842e-05
Estonian	All	25-48	All	All	64	POB	2.93665	14	79866	0.000171191	0.000514512	0.0221775
Estonian	All	25-48	All	All	64	POR	2.87214	14	79866	0.00023719	0.000503214	0.0221775
Estonian	All	25-48	All	All	65	POB	4.21755	14	79866	1.73561e-07	0.000738763	3.49029e-07
Estonian	All	25-48	All	All	65	POR	1.23403	14	79866	0.241778	0.00021627	3.49029e-07
Estonian	All	25-48	All	All	66	POB	1.82635	14	79866	0.0293673	0.000320046	0.0752862
Estonian	All	25-48	All	All	66	POR	2.07954	14	79866	0.0100965	0.000364398	0.0752862
Estonian	All	25-48	All	All	67	POB	3.23758	14	79866	3.62362e-05	0.000567205	0.00220009
Estonian	All	25-48	All	All	67	POR	2.14865	14	79866	0.0074462	0.000376502	0.00220009
Estonian	All	25-48	All	All	68	POB	6.97165	14	79866	1.39518e-14	0.00122059	3.19736e-07
Estonian	All	25-48	All	All	68	POR	4.95604	14	79866	2.52035e-09	0.000868007	3.19736e-07
Estonian	All	25-48	All	All	69	POB	4.92601	14	79866	3.00164e-09	0.000862753	1.06918e-05
Estonian	All	25-48	All	All	69	POR	2.57404	14	79866	0.00103232	0.000451009	1.06918e-05
Estonian	All	25-48	All	All	7	POB	1391.44	14	79866	0	0.196083	0
Estonian	All	25-48	All	All	7	POR	540.296	14	79866	0	0.0865165	0
Estonian	All	25-48	All	All	70	POB	8.64043	14	79866	4.22389e-19	0.00151232	4.01246e-10
Estonian	All	25-48	All	All	70	POR	4.26339	14	79866	1.34053e-07	0.000746786	4.01246e-10
Estonian	All	25-48	All	All	71	POB	4.33739	14	79866	8.82218e-08	0.00075974	1.18153e-05
Estonian	All	25-48	All	All	71	POR	2.52257	14	79866	0.00132207	0.000441994	1.18153e-05
Estonian	All	25-48	All	All	72	POB	5.38272	14	79866	2.05996e-10	0.000942667	7.57855e-06
Estonian	All	25-48	All	All	72	POR	3.2643	14	79866	3.14952e-05	0.000571884	7.57855e-06
Estonian	All	25-48	All	All	73	POB	5.3242	14	79866	2.91064e-10	0.000932428	4.35552e-06
Estonian	All	25-48	All	All	73	POR	4.03459	14	79866	4.83455e-07	0.000706738	4.35552e-06
Estonian	All	25-48	All	All	74	POB	4.39802	14	79866	6.25456e-08	0.000770352	6.80977e-06
Estonian	All	25-48	All	All	74	POR	1.74236	14	79866	0.0410765	0.000305331	6.80977e-06
Estonian	All	25-48	All	All	75	POB	1.92637	14	79866	0.0194464	0.000337567	0.0774078
Estonian	All	25-48	All	All	75	POR	0.85508	14	79866	0.608622	0.000149868	0.0774078
Estonian	All	25-48	All	All	76	POB	2.90763	14	79866	0.000198302	0.000509429	0.0899072
Estonian	All	25-48	All	All	76	POR	2.61097	14	79866	0.000863305	0.000457478	0.0899072
Estonian	All	25-48	All	All	77	POB	2.07916	14	79866	0.0101132	0.000364332	0.0660068
Estonian	All	25-48	All	All	77	POR	1.38113	14	79866	0.152543	0.000242044	0.0660068
Estonian	All	25-48	All	All	78	POB	3.74612	14	79866	2.37538e-06	0.000656241	0.000729457
Estonian	All	25-48	All	All	78	POR	2.49247	14	79866	0.00152636	0.000436723	0.000729457
Estonian	All	25-48	All	All	79	POB	5.37988	14	79866	2.09482e-10	0.000942171	6.04222e-05
Estonian	All	25-48	All	All	79	POR	3.695	14	79866	3.13952e-06	0.000647291	6.04222e-05
Estonian	All	25-48	All	All	8	POB	661.419	14	79866	0	0.103896	0
Estonian	All	25-48	All	All	8	POR	299.747	14	79866	0	0.0499208	0
Estonian	All	25-48	All	All	80	POB	3.9734	14	79866	6.7933e-07	0.000696027	0.000111592
Estonian	All	25-48	All	All	80	POR	1.62313	14	79866	0.0649415	0.000284443	0.000111592
Estonian	All	25-48	All	All	81	POB	3.13154	14	79866	6.29849e-05	0.000548637	0.00315058
Estonian	All	25-48	All	All	81	POR	2.26135	14	79866	0.0044837	0.000396242	0.00315058
Estonian	All	25-48	All	All	82	POB	4.06378	14	79866	4.10855e-07	0.000711848	4.75939e-05
Estonian	All	25-48	All	All	82	POR	1.17494	14	79866	0.28675	0.000205916	4.75939e-05
Estonian	All	25-48	All	All	83	POB	5.48347	14	79866	1.13435e-10	0.000960294	2.23315e-07
Estonian	All	25-48	All	All	83	POR	2.76185	14	79866	0.000411634	0.0004839	2.23315e-07
Estonian	All	25-48	All	All	84	POB	6.69409	14	79866	7.65733e-14	0.00117206	1.37471e-06
Estonian	All	25-48	All	All	84	POR	3.91924	14	79866	9.17008e-07	0.000686546	1.37471e-06
Estonian	All	25-48	All	All	85	POB	6.84485	14	79866	3.04046e-14	0.00119842	5.03267e-11
Estonian	All	25-48	All	All	85	POR	1.99805	14	79866	0.0143596	0.000350122	5.03267e-11
Estonian	All	25-48	All	All	86	POB	3.31288	14	79866	2.43864e-05	0.000580389	0.0005414
Estonian	All	25-48	All	All	86	POR	1.56368	14	79866	0.0809005	0.000274027	0.0005414
Estonian	All	25-48	All	All	87	POB	3.2877	14	79866	2.78486e-05	0.00057598	0.0045342
Estonian	All	25-48	All	All	87	POR	1.8668	14	79866	0.0248976	0.000327132	0.0045342
Estonian	All	25-48	All	All	88	POB	4.60929	14	79866	1.87156e-08	0.000807327	6.84564e-07
Estonian	All	25-48	All	All	88	POR	1.76221	14	79866	0.0379795	0.000308809	6.84564e-07
Estonian	All	25-48	All	All	89	POB	3.02601	14	79866	0.000108529	0.000530159	0.00885608
Estonian	All	25-48	All	All	89	POR	2.05339	14	79866	0.011314	0.000359817	0.00885608
Estonian	All	25-48	All	All	9	POB	506.476	14	79866	0	0.0815425	0
Estonian	All	25-48	All	All	9	POR	209.942	14	79866	0	0.0354951	0
Estonian	All	25-48	All	All	90	POB	4.23372	14	79866	1.58459e-07	0.000741593	2.25627e-05
Estonian	All	25-48	All	All	90	POR	2.30098	14	79866	0.00374007	0.000403184	2.25627e-05
Estonian	All	25-48	All	All	91	POB	3.98259	14	79866	6.45549e-07	0.000697636	0.000805611
Estonian	All	25-48	All	All	91	POR	2.48697	14	79866	0.00156679	0.000435761	0.000805611
Estonian	All	25-48	All	All	92	POB	3.72012	14	79866	2.73777e-06	0.000651689	0.00100129
Estonian	All	25-48	All	All	92	POR	3.43822	14	79866	1.25376e-05	0.000602335	0.00100129
Estonian	All	25-48	All	All	93	POB	2.32966	14	79866	0.00327703	0.000408207	0.024788
Estonian	All	25-48	All	All	93	POR	2.08375	14	79866	0.00991244	0.000365135	0.024788
Estonian	All	25-48	All	All	94	POB	5.47733	14	79866	1.17641e-10	0.00095922	3.82238e-08
Estonian	All	25-48	All	All	94	POR	2.59751	14	79866	0.000921553	0.00045512	3.82238e-08
Estonian	All	25-48	All	All	95	POB	3.03968	14	79866	0.00010118	0.000532552	0.00226132
Estonian	All	25-48	All	All	95	POR	2.90553	14	79866	0.000200419	0.000509061	0.00226132
Estonian	All	25-48	All	All	96	POB	2.07795	14	79866	0.010167	0.000364118	0.00336038
Estonian	All	25-48	All	All	96	POR	2.19641	14	79866	0.00601531	0.000384868	0.00336038
Estonian	All	25-48	All	All	97	POB	4.47639	14	79866	4.00362e-08	0.000784067	7.86296e-05
Estonian	All	25-48	All	All	97	POR	1.94696	14	79866	0.0178359	0.000341173	7.86296e-05
Estonian	All	25-48	All	All	98	POB	3.97142	14	79866	6.86824e-07	0.000695681	1.60165e-05
Estonian	All	25-48	All	All	98	POR	1.29174	14	79866	0.202996	0.000226383	1.60165e-05
Estonian	All	25-48	All	All	99	POB	3.20738	14	79866	4.2441e-05	0.000561917	0.000436503
Estonian	All	25-48	All	All	99	POR	1.30275	14	79866	0.196167	0.000228311	0.000436503
Estonian	All	49-64	All	All	1	POB	3477.33	14	50329	0	0.491686	0
Estonian	All	49-64	All	All	1	POR	1425.38	14	50329	0	0.283923	0
Estonian	All	49-64	All	All	10	POB	566.879	14	50329	0	0.13621	0
Estonian	All	49-64	All	All	10	POR	262.991	14	50329	0	0.0681692	0
Estonian	All	49-64	All	All	100	POB	2.1712	14	50329	0.0067389	0.000603596	0.00287768
Estonian	All	49-64	All	All	100	POR	0.83694	14	50329	0.629003	0.000232757	0.00287768
Estonian	All	49-64	All	All	11	POB	416.39	14	50329	0	0.103804	0
Estonian	All	49-64	All	All	11	POR	188.981	14	50329	0	0.0499433	0
Estonian	All	49-64	All	All	12	POB	124.353	14	50329	0	0.0334346	2.06733e-223
Estonian	All	49-64	All	All	12	POR	49.5971	14	50329	4.07967e-138	0.0136087	2.06733e-223
Estonian	All	49-64	All	All	13	POB	75.2132	14	50329	1.34525e-213	0.0204933	1.04921e-101
Estonian	All	49-64	All	All	13	POR	46.3445	14	50329	1.56528e-128	0.0127276	1.04921e-101
Estonian	All	49-64	All	All	14	POB	182.008	14	50329	0	0.0481893	1.78306e-280
Estonian	All	49-64	All	All	14	POR	92.5828	14	50329	1.13869e-264	0.0251071	1.78306e-280
Estonian	All	49-64	All	All	15	POB	216.361	14	50329	0	0.0567684	8.2509e-322
Estonian	All	49-64	All	All	15	POR	117.342	14	50329	0	0.0316092	8.2509e-322
Estonian	All	49-64	All	All	16	POB	88.5148	14	50329	1.01275e-252	0.0240305	6.99959e-155
Estonian	All	49-64	All	All	16	POR	35.436	14	50329	1.97328e-96	0.009761	6.99959e-155
Estonian	All	49-64	All	All	17	POB	111.01	14	50329	1.09103e-318	0.0299547	2.61796e-202
Estonian	All	49-64	All	All	17	POR	43.2639	14	50329	1.85448e-119	0.0118916	2.61796e-202
Estonian	All	49-64	All	All	18	POB	48.7311	14	50329	1.45386e-135	0.0133742	4.18428e-68
Estonian	All	49-64	All	All	18	POR	27.754	14	50329	6.56388e-74	0.00766118	4.18428e-68
Estonian	All	49-64	All	All	19	POB	29.5333	14	50329	4.07993e-79	0.00814833	6.21439e-53
Estonian	All	49-64	All	All	19	POR	10.199	14	50329	2.15424e-23	0.00282904	6.21439e-53
Estonian	All	49-64	All	All	2	POB	2075	14	50329	0	0.365965	0
Estonian	All	49-64	All	All	2	POR	900.767	14	50329	0	0.200362	0
Estonian	All	49-64	All	All	20	POB	124.647	14	50329	0	0.033511	6.95018e-195
Estonian	All	49-64	All	All	20	POR	65.0471	14	50329	1.18198e-183	0.0177725	6.95018e-195
Estonian	All	49-64	All	All	21	POB	39.9523	14	50329	1.03738e-109	0.0109914	6.55294e-71
Estonian	All	49-64	All	All	21	POR	15.4077	14	50329	4.10336e-38	0.00426767	6.55294e-71
Estonian	All	49-64	All	All	22	POB	54.2522	14	50329	7.76522e-152	0.0148669	8.66594e-79
Estonian	All	49-64	All	All	22	POR	28.4573	14	50329	5.75548e-76	0.00785379	8.66594e-79
Estonian	All	49-64	All	All	23	POB	53.8025	14	50329	1.64313e-150	0.0147455	3.10232e-78
Estonian	All	49-64	All	All	23	POR	28.1464	14	50329	4.67301e-75	0.00776865	3.10232e-78
Estonian	All	49-64	All	All	24	POB	52.323	14	50329	3.77334e-146	0.0143459	2.30931e-74
Estonian	All	49-64	All	All	24	POR	29.9097	14	50329	3.22321e-80	0.00825132	2.30931e-74
Estonian	All	49-64	All	All	25	POB	77.3271	14	50329	8.0638e-220	0.0210571	2.81973e-123
Estonian	All	49-64	All	All	25	POR	36.419	14	50329	2.55121e-99	0.0100291	2.81973e-123
Estonian	All	49-64	All	All	26	POB	109.052	14	50329	5.86222e-313	0.0294419	8.11e-179
Estonian	All	49-64	All	All	26	POR	57.5895	14	50329	1.12864e-161	0.0157671	8.11e-179
Estonian	All	49-64	All	All	27	POB	41.7722	14	50329	4.56884e-115	0.0114863	3.05781e-78
Estonian	All	49-64	All	All	27	POR	16.0002	14	50329	8.25942e-40	0.00443104	3.05781e-78
Estonian	All	49-64	All	All	28	POB	80.4355	14	50329	5.7531e-229	0.021885	3.06789e-142
Estonian	All	49-64	All	All	28	POR	34.578	14	50329	6.53763e-94	0.00952691	3.06789e-142
Estonian	All	49-64	All	All	29	POB	95.1413	14	50329	3.51057e-272	0.0257831	1.47165e-158
Estonian	All	49-64	All	All	29	POR	43.8792	14	50329	2.85806e-121	0.0120587	1.47165e-158
Estonian	All	49-64	All	All	3	POB	2187.41	14	50329	0	0.378291	0
Estonian	All	49-64	All	All	3	POR	881.142	14	50329	0	0.196856	0
Estonian	All	49-64	All	All	30	POB	111.293	14	50329	1.62711e-319	0.0300286	4.9949e-191
Estonian	All	49-64	All	All	30	POR	50.8135	14	50329	1.06108e-141	0.0139378	4.9949e-191
Estonian	All	49-64	All	All	31	POB	97.3616	14	50329	1.07184e-278	0.0263689	8.67954e-161
Estonian	All	49-64	All	All	31	POR	45.6952	14	50329	1.28084e-126	0.0125515	8.67954e-161
Estonian	All	49-64	All	All	32	POB	21.0682	14	50329	1.97921e-54	0.00582638	5.06475e-31
Estonian	All	49-64	All	All	32	POR	10.8926	14	50329	2.50841e-25	0.00302085	5.06475e-31
Estonian	All	49-64	All	All	33	POB	61.6147	14	50329	1.54269e-173	0.0168505	3.56772e-99
Estonian	All	49-64	All	All	33	POR	30.8501	14	50329	5.66279e-83	0.00850854	3.56772e-99
Estonian	All	49-64	All	All	34	POB	45.4673	14	50329	6.00596e-126	0.0124897	1.37502e-88
Estonian	All	49-64	All	All	34	POR	14.4372	14	50329	2.4221e-35	0.00399994	1.37502e-88
Estonian	All	49-64	All	All	35	POB	23.6526	14	50329	6.10758e-62	0.00653643	7.24815e-34
Estonian	All	49-64	All	All	35	POR	14.1704	14	50329	1.39414e-34	0.00392629	7.24815e-34
Estonian	All	49-64	All	All	36	POB	17.1684	14	50329	3.65573e-43	0.00475302	8.41056e-23
Estonian	All	49-64	All	All	36	POR	9.76744	14	50329	3.39711e-22	0.00270964	8.41056e-23
Estonian	All	49-64	All	All	37	POB	18.8408	14	50329	5.53259e-48	0.00521362	2.39868e-28
Estonian	All	49-64	All	All	37	POR	8.34217	14	50329	2.81899e-18	0.00231517	2.39868e-28
Estonian	All	49-64	All	All	38	POB	61.3162	14	50329	1.16933e-172	0.0167703	1.52642e-103
Estonian	All	49-64	All	All	38	POR	28.8847	14	50329	3.23134e-77	0.00797081	1.52642e-103
Estonian	All	49-64	All	All	39	POB	11.7647	14	50329	8.994e-28	0.00326191	5.49196e-13
Estonian	All	49-64	All	All	39	POR	8.73729	14	50329	2.34367e-19	0.00242456	5.49196e-13
Estonian	All	49-64	All	All	4	POB	263.396	14	50329	0	0.0682668	0
Estonian	All	49-64	All	All	4	POR	141.389	14	50329	0	0.0378419	0
Estonian	All	49-64	All	All	40	POB	15.6877	14	50329	6.48548e-39	0.00434488	8.10168e-20
Estonian	All	49-64	All	All	40	POR	8.95227	14	50329	6.02601e-20	0.00248407	8.10168e-20
Estonian	All	49-64	All	All	41	POB	35.3029	14	50329	4.8555e-96	0.00972469	2.68821e-56
Estonian	All	49-64	All	All	41	POR	16.6193	14	50329	1.3827e-41	0.00460172	2.68821e-56
Estonian	All	49-64	All	All	42	POB	13.5928	14	50329	6.11807e-33	0.00376686	4.30407e-22
Estonian	All	49-64	All	All	42	POR	4.91985	14	50329	3.12969e-09	0.00136668	4.30407e-22
Estonian	All	49-64	All	All	43	POB	17.0054	14	50329	1.07499e-42	0.00470813	9.08307e-27
Estonian	All	49-64	All	All	43	POR	7.52818	14	50329	4.5442e-16	0.00208974	9.08307e-27
Estonian	All	49-64	All	All	44	POB	3.67701	14	50329	3.47247e-06	0.00102179	0.00128174
Estonian	All	49-64	All	All	44	POR	2.06059	14	50329	0.010972	0.000572864	0.00128174
Estonian	All	49-64	All	All	45	POB	10.2936	14	50329	1.17544e-23	0.0028552	3.58198e-11
Estonian	All	49-64	All	All	45	POR	6.59609	14	50329	1.41038e-13	0.00183147	3.58198e-11
Estonian	All	49-64	All	All	46	POB	12.7027	14	50329	2.03574e-30	0.00352108	1.73027e-15
Estonian	All	49-64	All	All	46	POR	7.03169	14	50329	9.77511e-15	0.00195218	1.73027e-15
Estonian	All	49-64	All	All	47	POB	7.49717	14	50329	5.50831e-16	0.00208115	9.07689e-09
Estonian	All	49-64	All	All	47	POR	4.14721	14	50329	2.58677e-07	0.0011523	9.07689e-09
Estonian	All	49-64	All	All	48	POB	12.402	14	50329	1.44023e-29	0.00343799	3.20384e-20
Estonian	All	49-64	All	All	48	POR	4.45472	14	50329	4.5513e-08	0.00123763	3.20384e-20
Estonian	All	49-64	All	All	49	POB	12.3091	14	50329	2.6334e-29	0.00341233	5.60362e-18
Estonian	All	49-64	All	All	49	POR	5.88983	14	50329	1.01278e-11	0.00163569	5.60362e-18
Estonian	All	49-64	All	All	5	POB	845.485	14	50329	0	0.190407	0
Estonian	All	49-64	All	All	5	POR	368.045	14	50329	0	0.092871	0
Estonian	All	49-64	All	All	50	POB	8.62507	14	50329	4.75591e-19	0.00239349	3.95336e-11
Estonian	All	49-64	All	All	50	POR	3.98961	14	50329	6.23099e-07	0.00110856	3.95336e-11
Estonian	All	49-64	All	All	51	POB	8.03283	14	50329	1.95873e-17	0.00222951	7.39568e-13
Estonian	All	49-64	All	All	51	POR	3.25327	14	50329	3.34439e-05	0.000904143	7.39568e-13
Estonian	All	49-64	All	All	52	POB	3.99003	14	50329	6.21638e-07	0.00110868	4.30348e-06
Estonian	All	49-64	All	All	52	POR	1.49789	14	50329	0.102438	0.000416495	4.30348e-06
Estonian	All	49-64	All	All	53	POB	7.59997	14	50329	2.90977e-16	0.00210962	9.06452e-13
Estonian	All	49-64	All	All	53	POR	2.0159	14	50329	0.0133089	0.000560448	9.06452e-13
Estonian	All	49-64	All	All	54	POB	7.82667	14	50329	7.09634e-17	0.00217241	2.513e-10
Estonian	All	49-64	All	All	54	POR	3.5963	14	50329	5.378e-06	0.000999382	2.513e-10
Estonian	All	49-64	All	All	55	POB	3.63239	14	50329	4.42411e-06	0.0010094	1.69079e-05
Estonian	All	49-64	All	All	55	POR	1.52982	14	50329	0.0914499	0.000425368	1.69079e-05
Estonian	All	49-64	All	All	56	POB	4.01942	14	50329	5.2798e-07	0.00111683	0.000166414
Estonian	All	49-64	All	All	56	POR	2.01899	14	50329	0.0131335	0.000561306	0.000166414
Estonian	All	49-64	All	All	57	POB	29.8958	14	50329	3.53954e-80	0.00824752	8.36746e-56
Estonian	All	49-64	All	All	57	POR	9.38657	14	50329	3.83875e-21	0.00260426	8.36746e-56
Estonian	All	49-64	All	All	58	POB	9.87926	14	50329	1.6643e-22	0.00274058	1.35527e-15
Estonian	All	49-64	All	All	58	POR	3.57081	14	50329	6.17148e-06	0.000992305	1.35527e-15
Estonian	All	49-64	All	All	59	POB	6.4272	14	50329	3.94466e-13	0.00178466	4.28056e-08
Estonian	All	49-64	All	All	59	POR	2.88088	14	50329	0.000227307	0.000800733	4.28056e-08
Estonian	All	49-64	All	All	6	POB	831.87	14	50329	0	0.187917	0
Estonian	All	49-64	All	All	6	POR	359.573	14	50329	0	0.0909276	0
Estonian	All	49-64	All	All	60	POB	3.11058	14	50329	7.03358e-05	0.000864522	0.0388868
Estonian	All	49-64	All	All	60	POR	3.41229	14	50329	1.44311e-05	0.000948294	0.0388868
Estonian	All	49-64	All	All	61	POB	4.42326	14	50329	5.44366e-08	0.0012289	0.000500035
Estonian	All	49-64	All	All	61	POR	3.29378	14	50329	2.70295e-05	0.00091539	0.000500035
Estonian	All	49-64	All	All	62	POB	5.947	14	50329	7.18561e-12	0.00165154	4.19582e-12
Estonian	All	49-64	All	All	62	POR	1.47332	14	50329	0.111645	0.000409664	4.19582e-12
Estonian	All	49-64	All	All	63	POB	11.2573	14	50329	2.39096e-26	0.00312166	5.81969e-15
Estonian	All	49-64	All	All	63	POR	5.14625	14	50329	8.34722e-10	0.00142949	5.81969e-15
Estonian	All	49-64	All	All	64	POB	5.39343	14	50329	1.94796e-10	0.00149804	1.06382e-05
Estonian	All	49-64	All	All	64	POR	3.61301	14	50329	4.91349e-06	0.00100402	1.06382e-05
Estonian	All	49-64	All	All	65	POB	5.14413	14	50329	8.4519e-10	0.0014289	2.76463e-06
Estonian	All	49-64	All	All	65	POR	2.90965	14	50329	0.000196588	0.000808722	2.76463e-06
Estonian	All	49-64	All	All	66	POB	3.1434	14	50329	5.93382e-05	0.000873635	0.00096033
Estonian	All	49-64	All	All	66	POR	1.25465	14	50329	0.227357	0.000348885	0.00096033
Estonian	All	49-64	All	All	67	POB	4.16218	14	50329	2.37853e-07	0.00115645	0.000709981
Estonian	All	49-64	All	All	67	POR	2.40508	14	50329	0.0023088	0.000668573	0.000709981
Estonian	All	49-64	All	All	68	POB	8.50973	14	50329	9.83248e-19	0.00236156	4.04878e-12
Estonian	All	49-64	All	All	68	POR	3.66906	14	50329	3.62576e-06	0.00101958	4.04878e-12
Estonian	All	49-64	All	All	69	POB	4.51135	14	50329	3.29514e-08	0.00125335	1.0057e-05
Estonian	All	49-64	All	All	69	POR	2.75653	14	50329	0.000423195	0.000766195	1.0057e-05
Estonian	All	49-64	All	All	7	POB	1135.13	14	50329	0	0.239982	0
Estonian	All	49-64	All	All	7	POR	501.852	14	50329	0	0.122499	0
Estonian	All	49-64	All	All	70	POB	7.94217	14	50329	3.4518e-17	0.0022044	8.68833e-09
Estonian	All	49-64	All	All	70	POR	4.46331	14	50329	4.33402e-08	0.00124002	8.68833e-09
Estonian	All	49-64	All	All	71	POB	4.52359	14	50329	3.07261e-08	0.00125675	6.47859e-06
Estonian	All	49-64	All	All	71	POR	3.09275	14	50329	7.7127e-05	0.000859569	6.47859e-06
Estonian	All	49-64	All	All	72	POB	6.5347	14	50329	2.05057e-13	0.00181446	1.74809e-06
Estonian	All	49-64	All	All	72	POR	4.00297	14	50329	5.78527e-07	0.00111227	1.74809e-06
Estonian	All	49-64	All	All	73	POB	4.59992	14	50329	1.98505e-08	0.00127792	1.53604e-06
Estonian	All	49-64	All	All	73	POR	2.01702	14	50329	0.013245	0.000560759	1.53604e-06
Estonian	All	49-64	All	All	74	POB	4.16759	14	50329	2.30742e-07	0.00115795	0.00108857
Estonian	All	49-64	All	All	74	POR	2.92977	14	50329	0.000177551	0.00081431	0.00108857
Estonian	All	49-64	All	All	75	POB	2.95806	14	50329	0.000153797	0.000822167	0.000118257
Estonian	All	49-64	All	All	75	POR	0.765641	14	50329	0.707948	0.000212933	0.000118257
Estonian	All	49-64	All	All	76	POB	4.69571	14	50329	1.14474e-08	0.0013045	5.08615e-06
Estonian	All	49-64	All	All	76	POR	2.53252	14	50329	0.0012618	0.000703975	5.08615e-06
Estonian	All	49-64	All	All	77	POB	0.798457	14	50329	0.671961	0.000222057	0.8815
Estonian	All	49-64	All	All	77	POR	0.775354	14	50329	0.697381	0.000215633	0.8815
Estonian	All	49-64	All	All	78	POB	4.46416	14	50329	4.31299e-08	0.00124025	0.00017691
Estonian	All	49-64	All	All	78	POR	2.89045	14	50329	0.000216604	0.00080339	0.00017691
Estonian	All	49-64	All	All	79	POB	5.36948	14	50329	2.24412e-10	0.0014914	1.75818e-05
Estonian	All	49-64	All	All	79	POR	2.54589	14	50329	0.00118343	0.000707688	1.75818e-05
Estonian	All	49-64	All	All	8	POB	509.669	14	50329	0	0.12417	0
Estonian	All	49-64	All	All	8	POR	267.875	14	50329	0	0.0693473	0
Estonian	All	49-64	All	All	80	POB	5.34272	14	50329	2.62828e-10	0.00148398	2.78919e-05
Estonian	All	49-64	All	All	80	POR	3.81786	14	50329	1.60847e-06	0.00106089	2.78919e-05
Estonian	All	49-64	All	All	81	POB	3.4479	14	50329	1.19355e-05	0.000958182	0.00747104
Estonian	All	49-64	All	All	81	POR	2.29132	14	50329	0.00391251	0.000636971	0.00747104
Estonian	All	49-64	All	All	82	POB	2.99538	14	50329	0.000127164	0.000832529	0.0715933
Estonian	All	49-64	All	All	82	POR	2.30968	14	50329	0.00359619	0.00064207	0.0715933
Estonian	All	49-64	All	All	83	POB	6.19806	14	50329	1.58227e-12	0.00172115	2.73895e-08
Estonian	All	49-64	All	All	83	POR	2.21891	14	50329	0.00543931	0.000616852	2.73895e-08
Estonian	All	49-64	All	All	84	POB	7.00037	14	50329	1.18521e-14	0.00194351	8.95646e-07
Estonian	All	49-64	All	All	84	POR	4.67	14	50329	1.32728e-08	0.00129737	8.95646e-07
Estonian	All	49-64	All	All	85	POB	10.2246	14	50329	1.82929e-23	0.0028361	2.25056e-11
Estonian	All	49-64	All	All	85	POR	5.73957	14	50329	2.4897e-11	0.00159403	2.25056e-11
Estonian	All	49-64	All	All	86	POB	4.56802	14	50329	2.3831e-08	0.00126907	0.000286485
Estonian	All	49-64	All	All	86	POR	3.16691	14	50329	5.25149e-05	0.000880163	0.000286485
Estonian	All	49-64	All	All	87	POB	5.04612	14	50329	1.49965e-09	0.00140171	0.000563554
Estonian	All	49-64	All	All	87	POR	3.31912	14	50329	2.36478e-05	0.000922428	0.000563554
Estonian	All	49-64	All	All	88	POB	3.46711	14	50329	1.07712e-05	0.000963515	0.00109129
Estonian	All	49-64	All	All	88	POR	1.4781	14	50329	0.109801	0.000410993	0.00109129
Estonian	All	49-64	All	All	89	POB	2.02437	14	50329	0.0128331	0.0005628	0.244112
Estonian	All	49-64	All	All	89	POR	2.1125	14	50329	0.00874264	0.000587289	0.244112
Estonian	All	49-64	All	All	9	POB	411.771	14	50329	0	0.102771	0
Estonian	All	49-64	All	All	9	POR	199.52	14	50329	0	0.052582	0
Estonian	All	49-64	All	All	90	POB	6.79525	14	50329	4.17415e-14	0.00188667	2.18131e-09
Estonian	All	49-64	All	All	90	POR	3.36165	14	50329	1.88842e-05	0.000934235	2.18131e-09
Estonian	All	49-64	All	All	91	POB	2.50693	14	50329	0.0014261	0.000696866	0.07605
Estonian	All	49-64	All	All	91	POR	2.40304	14	50329	0.00233098	0.000668007	0.07605
Estonian	All	49-64	All	All	92	POB	3.6093	14	50329	5.01313e-06	0.00100299	0.0579956
Estonian	All	49-64	All	All	92	POR	3.00225	14	50329	0.000122775	0.000834438	0.0579956
Estonian	All	49-64	All	All	93	POB	2.45428	14	50329	0.00183137	0.000682242	0.0660673
Estonian	All	49-64	All	All	93	POR	1.86819	14	50329	0.0247656	0.000519405	0.0660673
Estonian	All	49-64	All	All	94	POB	5.80655	14	50329	1.6681e-11	0.0016126	5.92842e-06
Estonian	All	49-64	All	All	94	POR	3.30528	14	50329	2.54394e-05	0.000918585	5.92842e-06
Estonian	All	49-64	All	All	95	POB	4.6714	14	50329	1.31667e-08	0.00129776	2.09769e-05
Estonian	All	49-64	All	All	95	POR	2.56024	14	50329	0.00110451	0.000711674	2.09769e-05
Estonian	All	49-64	All	All	96	POB	3.37933	14	50329	1.71941e-05	0.000939144	0.000135524
Estonian	All	49-64	All	All	96	POR	1.95127	14	50329	0.0175229	0.000542489	0.000135524
Estonian	All	49-64	All	All	97	POB	2.99954	14	50329	0.000124489	0.000833684	4.51948e-05
Estonian	All	49-64	All	All	97	POR	1.37533	14	50329	0.155495	0.00038243	4.51948e-05
Estonian	All	49-64	All	All	98	POB	6.74652	14	50329	5.62551e-14	0.00187316	4.9429e-08
Estonian	All	49-64	All	All	98	POR	3.35444	14	50329	1.96193e-05	0.000932234	4.9429e-08
Estonian	All	49-64	All	All	99	POB	3.74541	14	50329	2.39195e-06	0.00104077	0.00069856
Estonian	All	49-64	All	All	99	POR	2.00243	14	50329	0.0140997	0.000556706	0.00069856
Estonian	All	65-107	All	All	1	POB	4102.07	14	36543	0	0.611129	0
Estonian	All	65-107	All	All	1	POR	1182.75	14	36543	0	0.311827	0
Estonian	All	65-107	All	All	10	POB	506.339	14	36543	0	0.162468	0
Estonian	All	65-107	All	All	10	POR	181.818	14	36543	0	0.0651202	0
Estonian	All	65-107	All	All	100	POB	1.03302	14	36543	0.415909	0.000395602	0.311748
Estonian	All	65-107	All	All	100	POR	1.711	14	36543	0.0464614	0.000655074	0.311748
Estonian	All	65-107	All	All	11	POB	399.911	14	36543	0	0.132855	0
Estonian	All	65-107	All	All	11	POR	141.05	14	36543	0	0.0512672	0
Estonian	All	65-107	All	All	12	POB	111.356	14	36543	7.60282e-318	0.0409162	1.81662e-197
Estonian	All	65-107	All	All	12	POR	49.1389	14	36543	2.11287e-136	0.0184778	1.81662e-197
Estonian	All	65-107	All	All	13	POB	113.733	14	36543	0	0.041753	6.85591e-201
Estonian	All	65-107	All	All	13	POR	50.5032	14	36543	2.11206e-140	0.018981	6.85591e-201
Estonian	All	65-107	All	All	14	POB	187.538	14	36543	0	0.0670317	0
Estonian	All	65-107	All	All	14	POR	64.0576	14	36543	4.05487e-180	0.0239533	0
Estonian	All	65-107	All	All	15	POB	213.788	14	36543	0	0.0757038	0
Estonian	All	65-107	All	All	15	POR	98.5002	14	36543	1.40214e-280	0.0363642	0
Estonian	All	65-107	All	All	16	POB	39.5163	14	36543	3.41169e-108	0.0149133	9.04913e-55
Estonian	All	65-107	All	All	16	POR	26.1793	14	36543	3.30905e-69	0.00992996	9.04913e-55
Estonian	All	65-107	All	All	17	POB	86.5781	14	36543	6.69142e-246	0.0321041	8.72019e-197
Estonian	All	65-107	All	All	17	POR	27.7874	14	36543	6.82233e-74	0.0105335	8.72019e-197
Estonian	All	65-107	All	All	18	POB	38.3777	14	36543	7.39385e-105	0.0144898	3.58784e-53
Estonian	All	65-107	All	All	18	POR	27.849	14	36543	4.51069e-74	0.0105566	3.58784e-53
Estonian	All	65-107	All	All	19	POB	56.829	14	36543	6.05003e-159	0.0213079	9.22836e-93
Estonian	All	65-107	All	All	19	POR	25.9391	14	36543	1.65613e-68	0.00983974	9.22836e-93
Estonian	All	65-107	All	All	2	POB	2122.42	14	36543	0	0.448465	0
Estonian	All	65-107	All	All	2	POR	654.257	14	36543	0	0.200417	0
Estonian	All	65-107	All	All	20	POB	105.481	14	36543	7.8508e-301	0.0388412	5.55146e-206
Estonian	All	65-107	All	All	20	POR	35.9471	14	36543	9.7027e-98	0.0135846	5.55146e-206
Estonian	All	65-107	All	All	21	POB	39.8902	14	36543	2.73801e-109	0.0150523	3.30005e-84
Estonian	All	65-107	All	All	21	POR	9.32367	14	36543	5.87666e-21	0.00355928	3.30005e-84
Estonian	All	65-107	All	All	22	POB	47.303	14	36543	5.10131e-131	0.0177997	5.65861e-80
Estonian	All	65-107	All	All	22	POR	20.1117	14	36543	1.33915e-51	0.00764608	5.65861e-80
Estonian	All	65-107	All	All	23	POB	44.3743	14	36543	1.96956e-122	0.0167161	3.26875e-73
Estonian	All	65-107	All	All	23	POR	19.8071	14	36543	1.01529e-50	0.00753115	3.26875e-73
Estonian	All	65-107	All	All	24	POB	61.5996	14	36543	6.38793e-173	0.0230554	9.46362e-103
Estonian	All	65-107	All	All	24	POR	27.8016	14	36543	6.19999e-74	0.0105388	9.46362e-103
Estonian	All	65-107	All	All	25	POB	86.2941	14	36543	4.49813e-245	0.0320022	9.14462e-144
Estonian	All	65-107	All	All	25	POR	39.5474	14	36543	2.76603e-108	0.0149249	9.14462e-144
Estonian	All	65-107	All	All	26	POB	123.718	14	36543	0	0.0452527	4.47849e-233
Estonian	All	65-107	All	All	26	POR	49.5326	14	36543	1.48068e-137	0.0186231	4.47849e-233
Estonian	All	65-107	All	All	27	POB	48.1709	14	36543	1.45584e-133	0.0181203	1.91765e-97
Estonian	All	65-107	All	All	27	POR	15.7815	14	36543	3.79097e-39	0.00600971	1.91765e-97
Estonian	All	65-107	All	All	28	POB	93.9999	14	36543	1.67545e-267	0.0347605	1.18207e-189
Estonian	All	65-107	All	All	28	POR	32.2915	14	36543	4.80759e-87	0.01222	1.18207e-189
Estonian	All	65-107	All	All	29	POB	70.3179	14	36543	1.95081e-198	0.0262328	1.76e-113
Estonian	All	65-107	All	All	29	POR	43.069	14	36543	1.32084e-118	0.0162323	1.76e-113
Estonian	All	65-107	All	All	3	POB	2593.56	14	36543	0	0.4984	0
Estonian	All	65-107	All	All	3	POR	642.41	14	36543	0	0.197505	0
Estonian	All	65-107	All	All	30	POB	93.2179	14	36543	3.14966e-265	0.0344813	3.58647e-177
Estonian	All	65-107	All	All	30	POR	39.6754	14	36543	1.16627e-108	0.0149725	3.58647e-177
Estonian	All	65-107	All	All	31	POB	114.054	14	36543	0	0.0418659	3.30162e-202
Estonian	All	65-107	All	All	31	POR	51.3057	14	36543	9.37223e-143	0.0192769	3.30162e-202
Estonian	All	65-107	All	All	32	POB	16.7839	14	36543	5.10706e-42	0.00638901	7.4662e-31
Estonian	All	65-107	All	All	32	POR	5.76031	14	36543	2.21905e-11	0.00220198	7.4662e-31
Estonian	All	65-107	All	All	33	POB	68.2209	14	36543	2.65212e-192	0.0254704	8.89762e-128
Estonian	All	65-107	All	All	33	POR	27.1961	14	36543	3.61066e-72	0.0103117	8.89762e-128
Estonian	All	65-107	All	All	34	POB	60.169	14	36543	9.90318e-169	0.022532	4.07652e-119
Estonian	All	65-107	All	All	34	POR	21.4243	14	36543	2.13892e-55	0.00814104	4.07652e-119
Estonian	All	65-107	All	All	35	POB	33.4206	14	36543	2.39921e-90	0.0126419	7.22975e-61
Estonian	All	65-107	All	All	35	POR	15.35	14	36543	6.47901e-38	0.00584637	7.22975e-61
Estonian	All	65-107	All	All	36	POB	28.8682	14	36543	4.80072e-77	0.0109387	2.82454e-62
Estonian	All	65-107	All	All	36	POR	6.75231	14	36543	5.4993e-14	0.0025802	2.82454e-62
Estonian	All	65-107	All	All	37	POB	17.9129	14	36543	2.92198e-45	0.00681585	2.53444e-33
Estonian	All	65-107	All	All	37	POR	5.7784	14	36543	1.99178e-11	0.00220887	2.53444e-33
Estonian	All	65-107	All	All	38	POB	73.303	14	36543	3.66001e-207	0.027316	2.78989e-153
Estonian	All	65-107	All	All	38	POR	21.6508	14	36543	4.72255e-56	0.00822641	2.78989e-153
Estonian	All	65-107	All	All	39	POB	13.2655	14	36543	5.49306e-32	0.00505644	2.27339e-22
Estonian	All	65-107	All	All	39	POR	5.71672	14	36543	2.87876e-11	0.00218535	2.27339e-22
Estonian	All	65-107	All	All	4	POB	304.447	14	36543	0	0.104454	0
Estonian	All	65-107	All	All	4	POR	111.629	14	36543	1.23892e-318	0.0410121	0
Estonian	All	65-107	All	All	40	POB	11.4189	14	36543	8.7717e-27	0.00435565	1.20676e-17
Estonian	All	65-107	All	All	40	POR	6.21673	14	36543	1.42835e-12	0.00237604	1.20676e-17
Estonian	All	65-107	All	All	41	POB	36.5625	14	36543	1.53083e-99	0.013814	4.02076e-76
Estonian	All	65-107	All	All	41	POR	10.8563	14	36543	3.28849e-25	0.00414191	4.02076e-76
Estonian	All	65-107	All	All	42	POB	20.5649	14	36543	6.55856e-53	0.00781704	3.5565e-35
Estonian	All	65-107	All	All	42	POR	9.68216	14	36543	6.02029e-22	0.00369563	3.5565e-35
Estonian	All	65-107	All	All	43	POB	16.6721	14	36543	1.06863e-41	0.00634671	1.42151e-32
Estonian	All	65-107	All	All	43	POR	4.78399	14	36543	6.918e-09	0.00182944	1.42151e-32
Estonian	All	65-107	All	All	44	POB	5.85698	14	36543	1.24462e-11	0.00223885	1.17712e-09
Estonian	All	65-107	All	All	44	POR	1.68702	14	36543	0.0509771	0.000645896	1.17712e-09
Estonian	All	65-107	All	All	45	POB	7.0999	14	36543	6.51516e-15	0.00271267	4.56645e-11
Estonian	All	65-107	All	All	45	POR	2.43809	14	36543	0.00197884	0.000933184	4.56645e-11
Estonian	All	65-107	All	All	46	POB	14.2539	14	36543	8.60917e-35	0.00543116	5.55019e-21
Estonian	All	65-107	All	All	46	POR	6.59787	14	36543	1.41213e-13	0.00252134	5.55019e-21
Estonian	All	65-107	All	All	47	POB	7.8007	14	36543	8.49236e-17	0.00297962	5.47185e-11
Estonian	All	65-107	All	All	47	POR	3.93283	14	36543	8.56527e-07	0.00150444	5.47185e-11
Estonian	All	65-107	All	All	48	POB	14.802	14	36543	2.36957e-36	0.00563883	1.11134e-23
Estonian	All	65-107	All	All	48	POR	6.5515	14	36543	1.87331e-13	0.00250366	1.11134e-23
Estonian	All	65-107	All	All	49	POB	11.8379	14	36543	5.84932e-28	0.00451476	8.70964e-20
Estonian	All	65-107	All	All	49	POR	5.2768	14	36543	3.90453e-10	0.00201752	8.70964e-20
Estonian	All	65-107	All	All	5	POB	932.254	14	36543	0	0.263165	0
Estonian	All	65-107	All	All	5	POR	294.766	14	36543	0	0.101469	0
Estonian	All	65-107	All	All	50	POB	9.82502	14	36543	2.42309e-22	0.00374995	7.35067e-13
Estonian	All	65-107	All	All	50	POR	5.11365	14	36543	1.01715e-09	0.00195526	7.35067e-13
Estonian	All	65-107	All	All	51	POB	10.013	14	36543	7.30343e-23	0.00382142	9.05504e-17
Estonian	All	65-107	All	All	51	POR	3.64851	14	36543	4.06562e-06	0.00139583	9.05504e-17
Estonian	All	65-107	All	All	52	POB	4.65235	14	36543	1.47692e-08	0.00177919	2.77825e-07
Estonian	All	65-107	All	All	52	POR	1.60489	14	36543	0.0695459	0.000614473	2.77825e-07
Estonian	All	65-107	All	All	53	POB	9.21604	14	36543	1.1628e-20	0.00351834	4.66897e-13
Estonian	All	65-107	All	All	53	POR	4.60707	14	36543	1.9152e-08	0.00176191	4.66897e-13
Estonian	All	65-107	All	All	54	POB	7.24934	14	36543	2.59324e-15	0.0027696	1.42116e-09
Estonian	All	65-107	All	All	54	POR	3.06129	14	36543	9.08658e-05	0.00117144	1.42116e-09
Estonian	All	65-107	All	All	55	POB	5.05143	14	36543	1.46333e-09	0.00193152	3.71868e-06
Estonian	All	65-107	All	All	55	POR	3.13999	14	36543	6.05153e-05	0.00120152	3.71868e-06
Estonian	All	65-107	All	All	56	POB	3.48817	14	36543	9.64741e-06	0.00133457	2.83346e-05
Estonian	All	65-107	All	All	56	POR	1.86059	14	36543	0.0255608	0.000712305	2.83346e-05
Estonian	All	65-107	All	All	57	POB	34.0627	14	36543	3.17601e-92	0.0128817	3.10496e-66
Estonian	All	65-107	All	All	57	POR	11.2053	14	36543	3.47853e-26	0.00427451	3.10496e-66
Estonian	All	65-107	All	All	58	POB	7.52346	14	36543	4.75619e-16	0.00287403	2.76084e-09
Estonian	All	65-107	All	All	58	POR	4.02104	14	36543	5.25173e-07	0.00153813	2.76084e-09
Estonian	All	65-107	All	All	59	POB	6.28902	14	36543	9.22372e-13	0.0024036	2.30572e-10
Estonian	All	65-107	All	All	59	POR	2.66367	14	36543	0.000669382	0.00101944	2.30572e-10
Estonian	All	65-107	All	All	6	POB	789.535	14	36543	0	0.232233	0
Estonian	All	65-107	All	All	6	POR	275.702	14	36543	0	0.0955336	0
Estonian	All	65-107	All	All	60	POB	4.70814	14	36543	1.0715e-08	0.00180049	5.68784e-06
Estonian	All	65-107	All	All	60	POR	2.50442	14	36543	0.00144475	0.000958551	5.68784e-06
Estonian	All	65-107	All	All	61	POB	3.72418	14	36543	2.69412e-06	0.00142474	0.000136379
Estonian	All	65-107	All	All	61	POR	1.57093	14	36543	0.078819	0.000601479	0.000136379
Estonian	All	65-107	All	All	62	POB	4.34893	14	36543	8.33818e-08	0.00166335	1.48464e-05
Estonian	All	65-107	All	All	62	POR	2.28507	14	36543	0.00402944	0.000874667	1.48464e-05
Estonian	All	65-107	All	All	63	POB	9.83976	14	36543	2.20576e-22	0.00375556	3.76636e-16
Estonian	All	65-107	All	All	63	POR	3.5597	14	36543	6.57002e-06	0.0013619	3.76636e-16
Estonian	All	65-107	All	All	64	POB	4.36686	14	36543	7.53276e-08	0.00167019	9.78674e-06
Estonian	All	65-107	All	All	64	POR	1.26712	14	36543	0.21896	0.000485212	9.78674e-06
Estonian	All	65-107	All	All	65	POB	7.04758	14	36543	8.98989e-15	0.00269273	3.37064e-09
Estonian	All	65-107	All	All	65	POR	3.73779	14	36543	2.50127e-06	0.00142994	3.37064e-09
Estonian	All	65-107	All	All	66	POB	2.35208	14	36543	0.00295886	0.000900293	0.00888939
Estonian	All	65-107	All	All	66	POR	2.21613	14	36543	0.00551201	0.0008483	0.00888939
Estonian	All	65-107	All	All	67	POB	4.9274	14	36543	3.01374e-09	0.00188418	2.72492e-06
Estonian	All	65-107	All	All	67	POR	2.42001	14	36543	0.00215459	0.000926271	2.72492e-06
Estonian	All	65-107	All	All	68	POB	7.66479	14	36543	1.97809e-16	0.00292786	3.5467e-11
Estonian	All	65-107	All	All	68	POR	2.88389	14	36543	0.000224242	0.00110363	3.5467e-11
Estonian	All	65-107	All	All	69	POB	3.98205	14	36543	6.52158e-07	0.00152324	0.000896066
Estonian	All	65-107	All	All	69	POR	2.50894	14	36543	0.00141395	0.000960278	0.000896066
Estonian	All	65-107	All	All	7	POB	1065.85	14	36543	0	0.289944	0
Estonian	All	65-107	All	All	7	POR	343.438	14	36543	0	0.116276	0
Estonian	All	65-107	All	All	70	POB	9.17309	14	36543	1.52655e-20	0.003502	6.89421e-15
Estonian	All	65-107	All	All	70	POR	2.61826	14	36543	0.000835231	0.00100208	6.89421e-15
Estonian	All	65-107	All	All	71	POB	5.16451	14	36543	7.55135e-10	0.00197467	6.46544e-07
Estonian	All	65-107	All	All	71	POR	1.4845	14	36543	0.10739	0.000568405	6.46544e-07
Estonian	All	65-107	All	All	72	POB	5.69505	14	36543	3.27599e-11	0.00217708	2.48201e-08
Estonian	All	65-107	All	All	72	POR	2.97225	14	36543	0.000143324	0.0011374	2.48201e-08
Estonian	All	65-107	All	All	73	POB	4.04044	14	36543	4.71437e-07	0.00154554	0.0047223
Estonian	All	65-107	All	All	73	POR	3.12187	14	36543	6.64741e-05	0.00119459	0.0047223
Estonian	All	65-107	All	All	74	POB	3.78299	14	36543	1.95361e-06	0.00144721	0.0002093
Estonian	All	65-107	All	All	74	POR	2.45789	14	36543	0.00180213	0.000940758	0.0002093
Estonian	All	65-107	All	All	75	POB	3.64766	14	36543	4.08422e-06	0.00139551	0.000288111
Estonian	All	65-107	All	All	75	POR	1.57212	14	36543	0.0784773	0.000601933	0.000288111
Estonian	All	65-107	All	All	76	POB	5.48366	14	36543	1.15088e-10	0.00209644	1.9962e-06
Estonian	All	65-107	All	All	76	POR	3.3499	14	36543	2.01434e-05	0.00128174	1.9962e-06
Estonian	All	65-107	All	All	77	POB	3.06329	14	36543	8.99389e-05	0.0011722	0.00195557
Estonian	All	65-107	All	All	77	POR	1.64502	14	36543	0.0598351	0.000629827	0.00195557
Estonian	All	65-107	All	All	78	POB	3.05951	14	36543	9.17018e-05	0.00117076	0.000144345
Estonian	All	65-107	All	All	78	POR	0.826091	14	36543	0.641165	0.000316384	0.000144345
Estonian	All	65-107	All	All	79	POB	5.38378	14	36543	2.07794e-10	0.00205834	7.34705e-08
Estonian	All	65-107	All	All	79	POR	2.22912	14	36543	0.00519789	0.000853268	7.34705e-08
Estonian	All	65-107	All	All	8	POB	573.515	14	36543	0	0.180139	0
Estonian	All	65-107	All	All	8	POR	228.567	14	36543	0	0.080516	0
Estonian	All	65-107	All	All	80	POB	6.96781	14	36543	1.4679e-14	0.00266233	4.16254e-11
Estonian	All	65-107	All	All	80	POR	2.06815	14	36543	0.0106227	0.000791704	4.16254e-11
Estonian	All	65-107	All	All	81	POB	4.01804	14	36543	5.34009e-07	0.00153699	5.43321e-05
Estonian	All	65-107	All	All	81	POR	2.05017	14	36543	0.0114861	0.000784823	5.43321e-05
Estonian	All	65-107	All	All	82	POB	3.34754	14	36543	2.03962e-05	0.00128084	0.000701009
Estonian	All	65-107	All	All	82	POR	1.85536	14	36543	0.0261144	0.000710303	0.000701009
Estonian	All	65-107	All	All	83	POB	5.84793	14	36543	1.31399e-11	0.00223539	2.8417e-09
Estonian	All	65-107	All	All	83	POR	1.72956	14	36543	0.0432187	0.000662173	2.8417e-09
Estonian	All	65-107	All	All	84	POB	8.8039	14	36543	1.57522e-19	0.00336153	5.22053e-13
Estonian	All	65-107	All	All	84	POR	3.75973	14	36543	2.21882e-06	0.00143832	5.22053e-13
Estonian	All	65-107	All	All	85	POB	7.69256	14	36543	1.66443e-16	0.00293844	3.17218e-11
Estonian	All	65-107	All	All	85	POR	2.88974	14	36543	0.000217727	0.00110586	3.17218e-11
Estonian	All	65-107	All	All	86	POB	2.64399	14	36543	0.000736929	0.00101191	0.00167251
Estonian	All	65-107	All	All	86	POR	1.25728	14	36543	0.225583	0.000481445	0.00167251
Estonian	All	65-107	All	All	87	POB	4.52386	14	36543	3.08319e-08	0.00173014	6.22349e-05
Estonian	All	65-107	All	All	87	POR	2.01274	14	36543	0.0134975	0.000770509	6.22349e-05
Estonian	All	65-107	All	All	88	POB	4.32606	14	36543	9.48995e-08	0.00165462	0.000119089
Estonian	All	65-107	All	All	88	POR	2.53012	14	36543	0.00127777	0.000968377	0.000119089
Estonian	All	65-107	All	All	89	POB	3.80096	14	36543	1.77051e-06	0.00145407	1.93559e-05
Estonian	All	65-107	All	All	89	POR	1.07195	14	36543	0.377698	0.000410507	1.93559e-05
Estonian	All	65-107	All	All	9	POB	498.284	14	36543	0	0.160297	0
Estonian	All	65-107	All	All	9	POR	193.257	14	36543	0	0.0689351	0
Estonian	All	65-107	All	All	90	POB	5.47379	14	36543	1.22016e-10	0.00209268	1.00531e-07
Estonian	All	65-107	All	All	90	POR	3.45075	14	36543	1.17844e-05	0.00132027	1.00531e-07
Estonian	All	65-107	All	All	91	POB	3.87574	14	36543	1.17382e-06	0.00148263	0.000464296
Estonian	All	65-107	All	All	91	POR	2.26229	14	36543	0.00447119	0.000865955	0.000464296
Estonian	All	65-107	All	All	92	POB	2.59085	14	36543	0.000953921	0.000991596	0.000292574
Estonian	All	65-107	All	All	92	POR	1.04916	14	36543	0.399834	0.000401781	0.000292574
Estonian	All	65-107	All	All	93	POB	2.31681	14	36543	0.0034829	0.000886806	0.0188544
Estonian	All	65-107	All	All	93	POR	2.2682	14	36543	0.00435231	0.000868216	0.0188544
Estonian	All	65-107	All	All	94	POB	5.7596	14	36543	2.22852e-11	0.0022017	1.59829e-06
Estonian	All	65-107	All	All	94	POR	3.20844	14	36543	4.23794e-05	0.00122768	1.59829e-06
Estonian	All	65-107	All	All	95	POB	3.01103	14	36543	0.000117588	0.00115223	0.000228318
Estonian	All	65-107	All	All	95	POR	1.24678	14	36543	0.232812	0.000477425	0.000228318
Estonian	All	65-107	All	All	96	POB	2.40966	14	36543	0.00226185	0.000922314	0.0828263
Estonian	All	65-107	All	All	96	POR	2.07304	14	36543	0.0103991	0.000793572	0.0828263
Estonian	All	65-107	All	All	97	POB	4.19806	14	36543	1.95259e-07	0.00160574	6.74552e-06
Estonian	All	65-107	All	All	97	POR	3.00694	14	36543	0.000120075	0.00115066	6.74552e-06
Estonian	All	65-107	All	All	98	POB	5.36524	14	36543	2.31831e-10	0.00205126	6.36821e-09
Estonian	All	65-107	All	All	98	POR	2.55706	14	36543	0.00112277	0.000978678	6.36821e-09
Estonian	All	65-107	All	All	99	POB	5.68223	14	36543	3.53607e-11	0.00217219	4.13086e-07
Estonian	All	65-107	All	All	99	POR	2.50144	14	36543	0.00146543	0.000957411	4.13086e-07
Estonian	All	All	2001-2016	All	1	POB	3569.77	14	38223	0	0.566631	0
Estonian	All	All	2001-2016	All	1	POR	1543.1	14	38223	0	0.361102	0
Estonian	All	All	2001-2016	All	10	POB	420.766	14	38223	0	0.133535	0
Estonian	All	All	2001-2016	All	10	POR	206.6	14	38223	0	0.0703482	0
Estonian	All	All	2001-2016	All	100	POB	2.62707	14	38223	0.000800078	0.000961295	0.00140983
Estonian	All	All	2001-2016	All	100	POR	1.12581	14	38223	0.328216	0.000412182	0.00140983
Estonian	All	All	2001-2016	All	11	POB	346.836	14	38223	0	0.112717	0
Estonian	All	All	2001-2016	All	11	POR	194.349	14	38223	0	0.0664541	0
Estonian	All	All	2001-2016	All	12	POB	128.644	14	38223	0	0.0449983	6.11061e-183
Estonian	All	All	2001-2016	All	12	POR	75.4074	14	38223	1.89538e-213	0.0268773	6.11061e-183
Estonian	All	All	2001-2016	All	13	POB	106.871	14	38223	3.91615e-305	0.0376694	3.88469e-113
Estonian	All	All	2001-2016	All	13	POR	83.9645	14	38223	1.87469e-238	0.0298362	3.88469e-113
Estonian	All	All	2001-2016	All	14	POB	169.962	14	38223	0	0.0586042	2.38203e-287
Estonian	All	All	2001-2016	All	14	POR	75.6565	14	38223	3.5404e-214	0.0269637	2.38203e-287
Estonian	All	All	2001-2016	All	15	POB	181.351	14	38223	0	0.0622864	8.89141e-236
Estonian	All	All	2001-2016	All	15	POR	118.848	14	38223	0	0.0417148	8.89141e-236
Estonian	All	All	2001-2016	All	16	POB	70.5608	14	38223	2.88308e-199	0.0251933	1.95784e-81
Estonian	All	All	2001-2016	All	16	POR	45.2226	14	38223	5.72976e-125	0.0162939	1.95784e-81
Estonian	All	All	2001-2016	All	17	POB	70.3238	14	38223	1.42471e-198	0.0251108	1.08366e-103
Estonian	All	All	2001-2016	All	17	POR	44.224	14	38223	4.87407e-122	0.0159398	1.08366e-103
Estonian	All	All	2001-2016	All	18	POB	42.0446	14	38223	1.20574e-115	0.0151662	5.27215e-50
Estonian	All	All	2001-2016	All	18	POR	30.5443	14	38223	5.82918e-82	0.0110637	5.27215e-50
Estonian	All	All	2001-2016	All	19	POB	19.9993	14	38223	2.76778e-51	0.00727191	3.17018e-30
Estonian	All	All	2001-2016	All	19	POR	10.3454	14	38223	8.67069e-24	0.00377493	3.17018e-30
Estonian	All	All	2001-2016	All	2	POB	1708.04	14	38223	0	0.384845	0
Estonian	All	All	2001-2016	All	2	POR	772.661	14	38223	0	0.220579	0
Estonian	All	All	2001-2016	All	20	POB	106.604	14	38223	2.33497e-304	0.0375787	2.18538e-163
Estonian	All	All	2001-2016	All	20	POR	54.6639	14	38223	1.13553e-152	0.0196288	2.18538e-163
Estonian	All	All	2001-2016	All	21	POB	37.6438	14	38223	9.6493e-103	0.0136003	6.70119e-62
Estonian	All	All	2001-2016	All	21	POR	17.5052	14	38223	4.27254e-44	0.00637081	6.70119e-62
Estonian	All	All	2001-2016	All	22	POB	51.7998	14	38223	2.87414e-144	0.0186195	4.04909e-72
Estonian	All	All	2001-2016	All	22	POR	29.1031	14	38223	9.45383e-78	0.0105472	4.04909e-72
Estonian	All	All	2001-2016	All	23	POB	52.9365	14	38223	1.32821e-147	0.0190204	1.52996e-74
Estonian	All	All	2001-2016	All	23	POR	27.9735	14	38223	1.87341e-74	0.010142	1.52996e-74
Estonian	All	All	2001-2016	All	24	POB	76.3482	14	38223	3.36124e-216	0.0272034	7.00718e-107
Estonian	All	All	2001-2016	All	24	POR	43.2219	14	38223	4.24237e-119	0.0155843	7.00718e-107
Estonian	All	All	2001-2016	All	25	POB	86.0203	14	38223	1.87422e-244	0.0305445	6.52943e-118
Estonian	All	All	2001-2016	All	25	POR	50.6156	14	38223	8.58027e-141	0.0182016	6.52943e-118
Estonian	All	All	2001-2016	All	26	POB	127.856	14	38223	0	0.0447351	6.36356e-179
Estonian	All	All	2001-2016	All	26	POR	76.6325	14	38223	4.95593e-217	0.027302	6.36356e-179
Estonian	All	All	2001-2016	All	27	POB	46.8269	14	38223	1.12382e-129	0.0168622	3.57972e-95
Estonian	All	All	2001-2016	All	27	POR	15.5843	14	38223	1.37002e-38	0.0056757	3.57972e-95
Estonian	All	All	2001-2016	All	28	POB	79.5287	14	38223	1.6946e-225	0.0283046	3.69226e-131
Estonian	All	All	2001-2016	All	28	POR	42.555	14	38223	3.83735e-117	0.0153475	3.69226e-131
Estonian	All	All	2001-2016	All	29	POB	104.68	14	38223	8.9879e-299	0.0369256	5.121e-123
Estonian	All	All	2001-2016	All	29	POR	72.2733	14	38223	2.80088e-204	0.025789	5.121e-123
Estonian	All	All	2001-2016	All	3	POB	2240.51	14	38223	0	0.450741	0
Estonian	All	All	2001-2016	All	3	POR	941.603	14	38223	0	0.256441	0
Estonian	All	All	2001-2016	All	30	POB	88.8556	14	38223	1.00635e-252	0.0315195	8.2507e-130
Estonian	All	All	2001-2016	All	30	POR	50.6842	14	38223	5.39735e-141	0.0182258	8.2507e-130
Estonian	All	All	2001-2016	All	31	POB	111.464	14	38223	1.87698e-318	0.0392246	3.77679e-145
Estonian	All	All	2001-2016	All	31	POR	67.9698	14	38223	1.11389e-191	0.0242907	3.77679e-145
Estonian	All	All	2001-2016	All	32	POB	11.6799	14	38223	1.61428e-27	0.0042598	1.75182e-15
Estonian	All	All	2001-2016	All	32	POR	5.9273	14	38223	8.15236e-12	0.0021663	1.75182e-15
Estonian	All	All	2001-2016	All	33	POB	60.839	14	38223	8.78469e-171	0.0217979	2.13983e-83
Estonian	All	All	2001-2016	All	33	POR	35.2289	14	38223	1.14637e-95	0.012739	2.13983e-83
Estonian	All	All	2001-2016	All	34	POB	46.203	14	38223	7.61153e-128	0.0166412	4.71228e-73
Estonian	All	All	2001-2016	All	34	POR	22.6644	14	38223	5.29951e-59	0.00823297	4.71228e-73
Estonian	All	All	2001-2016	All	35	POB	30.5243	14	38223	6.66775e-82	0.0110566	1.01699e-46
Estonian	All	All	2001-2016	All	35	POR	13.7029	14	38223	3.13209e-33	0.00499392	1.01699e-46
Estonian	All	All	2001-2016	All	36	POB	23.5862	14	38223	1.11609e-61	0.00856496	4.45983e-33
Estonian	All	All	2001-2016	All	36	POR	11.5543	14	38223	3.63494e-27	0.00421418	4.45983e-33
Estonian	All	All	2001-2016	All	37	POB	17.2424	14	38223	2.43147e-43	0.00627575	4.73507e-24
Estonian	All	All	2001-2016	All	37	POR	8.97227	14	38223	5.41852e-20	0.00327553	4.73507e-24
Estonian	All	All	2001-2016	All	38	POB	55.8773	14	38223	3.12949e-156	0.0200558	1.11606e-92
Estonian	All	All	2001-2016	All	38	POR	24.3844	14	38223	5.34353e-64	0.00885223	1.11606e-92
Estonian	All	All	2001-2016	All	39	POB	11.7871	14	38223	8.07215e-28	0.00429871	2.63435e-15
Estonian	All	All	2001-2016	All	39	POR	6.41574	14	38223	4.26951e-13	0.0023444	2.63435e-15
Estonian	All	All	2001-2016	All	4	POB	278.756	14	38223	0	0.0926417	0
Estonian	All	All	2001-2016	All	4	POR	151.942	14	38223	0	0.052718	0
Estonian	All	All	2001-2016	All	40	POB	12.1613	14	38223	7.15022e-29	0.00443459	1.01628e-13
Estonian	All	All	2001-2016	All	40	POR	8.61878	14	38223	5.04049e-19	0.00314688	1.01628e-13
Estonian	All	All	2001-2016	All	41	POB	25.3933	14	38223	6.19997e-67	0.00921513	4.68752e-38
Estonian	All	All	2001-2016	All	41	POR	12.9284	14	38223	4.89555e-31	0.00471298	4.68752e-38
Estonian	All	All	2001-2016	All	42	POB	15.4744	14	38223	2.82482e-38	0.00563588	3.62433e-20
Estonian	All	All	2001-2016	All	42	POR	9.11233	14	38223	2.23382e-20	0.00332649	3.62433e-20
Estonian	All	All	2001-2016	All	43	POB	11.1412	14	38223	5.22246e-26	0.00406413	4.02116e-19
Estonian	All	All	2001-2016	All	43	POR	3.45391	14	38223	1.15829e-05	0.00126347	4.02116e-19
Estonian	All	All	2001-2016	All	44	POB	4.0242	14	38223	5.15726e-07	0.00147178	0.000346836
Estonian	All	All	2001-2016	All	44	POR	1.86188	14	38223	0.0254246	0.000681489	0.000346836
Estonian	All	All	2001-2016	All	45	POB	9.28694	14	38223	7.38757e-21	0.00339001	1.98469e-11
Estonian	All	All	2001-2016	All	45	POR	4.67307	14	38223	1.31e-08	0.00170869	1.98469e-11
Estonian	All	All	2001-2016	All	46	POB	7.92389	14	38223	3.929e-17	0.0028939	1.29269e-08
Estonian	All	All	2001-2016	All	46	POR	4.23129	14	38223	1.6188e-07	0.0015474	1.29269e-08
Estonian	All	All	2001-2016	All	47	POB	6.84542	14	38223	3.10341e-14	0.00250101	7.98563e-08
Estonian	All	All	2001-2016	All	47	POR	4.6902	14	38223	1.18706e-08	0.00171494	7.98563e-08
Estonian	All	All	2001-2016	All	48	POB	10.438	14	38223	4.79142e-24	0.00380859	8.1946e-15
Estonian	All	All	2001-2016	All	48	POR	5.04565	14	38223	1.51199e-09	0.00184467	8.1946e-15
Estonian	All	All	2001-2016	All	49	POB	9.97435	14	38223	9.30184e-23	0.00364002	1.45926e-10
Estonian	All	All	2001-2016	All	49	POR	7.74843	14	38223	1.17258e-16	0.00283	1.45926e-10
Estonian	All	All	2001-2016	All	5	POB	794.836	14	38223	0	0.225482	0
Estonian	All	All	2001-2016	All	5	POR	373.802	14	38223	0	0.120425	0
Estonian	All	All	2001-2016	All	50	POB	9.13221	14	38223	1.96963e-20	0.00333372	2.84025e-08
Estonian	All	All	2001-2016	All	50	POR	6.18673	14	38223	1.70941e-12	0.0022609	2.84025e-08
Estonian	All	All	2001-2016	All	51	POB	9.27062	14	38223	8.19331e-21	0.00338407	4.82313e-07
Estonian	All	All	2001-2016	All	51	POR	7.94381	14	38223	3.46975e-17	0.00290115	4.82313e-07
Estonian	All	All	2001-2016	All	52	POB	2.03677	14	38223	0.0121704	0.000745454	0.00408277
Estonian	All	All	2001-2016	All	52	POR	1.66431	14	38223	0.0556072	0.000609218	0.00408277
Estonian	All	All	2001-2016	All	53	POB	4.22789	14	38223	1.65003e-07	0.00154616	7.74078e-05
Estonian	All	All	2001-2016	All	53	POR	3.59713	14	38223	5.36653e-06	0.00131579	7.74078e-05
Estonian	All	All	2001-2016	All	54	POB	8.41565	14	38223	1.80826e-18	0.00307294	2.88756e-08
Estonian	All	All	2001-2016	All	54	POR	5.6883	14	38223	3.40568e-11	0.00207913	2.88756e-08
Estonian	All	All	2001-2016	All	55	POB	4.57274	14	38223	2.3296e-08	0.00167206	3.76235e-05
Estonian	All	All	2001-2016	All	55	POR	3.28271	14	38223	2.87034e-05	0.00120092	3.76235e-05
Estonian	All	All	2001-2016	All	56	POB	2.81817	14	38223	0.000311755	0.00103115	0.00300037
Estonian	All	All	2001-2016	All	56	POR	2.97517	14	38223	0.000141171	0.00108853	0.00300037
Estonian	All	All	2001-2016	All	57	POB	29.2254	14	38223	4.15393e-78	0.0105911	3.29225e-49
Estonian	All	All	2001-2016	All	57	POR	12.5346	14	38223	6.34041e-30	0.00457008	3.29225e-49
Estonian	All	All	2001-2016	All	58	POB	7.0425	14	38223	9.25428e-15	0.00257283	8.79007e-08
Estonian	All	All	2001-2016	All	58	POR	3.45745	14	38223	1.13659e-05	0.00126476	8.79007e-08
Estonian	All	All	2001-2016	All	59	POB	5.90058	14	38223	9.56974e-12	0.00215656	5.89911e-07
Estonian	All	All	2001-2016	All	59	POR	3.71289	14	38223	2.86366e-06	0.00135808	5.89911e-07
Estonian	All	All	2001-2016	All	6	POB	818.324	14	38223	0	0.230609	0
Estonian	All	All	2001-2016	All	6	POR	394.02	14	38223	0	0.126117	0
Estonian	All	All	2001-2016	All	60	POB	5.94338	14	38223	7.40237e-12	0.00217216	1.96783e-05
Estonian	All	All	2001-2016	All	60	POR	3.42657	14	38223	1.34013e-05	0.00125348	1.96783e-05
Estonian	All	All	2001-2016	All	61	POB	3.42544	14	38223	1.34824e-05	0.00125307	0.00176803
Estonian	All	All	2001-2016	All	61	POR	2.10946	14	38223	0.00886511	0.000772038	0.00176803
Estonian	All	All	2001-2016	All	62	POB	6.15358	14	38223	2.0882e-12	0.00224881	2.19734e-08
Estonian	All	All	2001-2016	All	62	POR	3.36132	14	38223	1.89546e-05	0.00122964	2.19734e-08
Estonian	All	All	2001-2016	All	63	POB	5.40696	14	38223	1.80975e-10	0.0019765	7.34754e-06
Estonian	All	All	2001-2016	All	63	POR	3.15118	14	38223	5.70831e-05	0.00115286	7.34754e-06
Estonian	All	All	2001-2016	All	64	POB	3.29589	14	38223	2.67806e-05	0.00120573	8.52053e-06
Estonian	All	All	2001-2016	All	64	POR	1.40103	14	38223	0.14284	0.000512895	8.52053e-06
Estonian	All	All	2001-2016	All	65	POB	4.68198	14	38223	1.24453e-08	0.00171194	0.000233665
Estonian	All	All	2001-2016	All	65	POR	3.8306	14	38223	1.50394e-06	0.00140107	0.000233665
Estonian	All	All	2001-2016	All	66	POB	3.17112	14	38223	5.14619e-05	0.00116015	0.0215897
Estonian	All	All	2001-2016	All	66	POR	3.06574	14	38223	8.87861e-05	0.00112163	0.0215897
Estonian	All	All	2001-2016	All	67	POB	4.86702	14	38223	4.27447e-09	0.00177948	0.000193807
Estonian	All	All	2001-2016	All	67	POR	3.88719	14	38223	1.10144e-06	0.00142174	0.000193807
Estonian	All	All	2001-2016	All	68	POB	5.27257	14	38223	3.9982e-10	0.00192747	0.00095476
Estonian	All	All	2001-2016	All	68	POR	4.63796	14	38223	1.60281e-08	0.00169587	0.00095476
Estonian	All	All	2001-2016	All	69	POB	3.88079	14	38223	1.14095e-06	0.00141941	0.0005666
Estonian	All	All	2001-2016	All	69	POR	2.0174	14	38223	0.0132294	0.000738369	0.0005666
Estonian	All	All	2001-2016	All	7	POB	1038.66	14	38223	0	0.275588	0
Estonian	All	All	2001-2016	All	7	POR	488.565	14	38223	0	0.151786	0
Estonian	All	All	2001-2016	All	70	POB	7.38822	14	38223	1.09646e-15	0.00269879	1.56687e-08
Estonian	All	All	2001-2016	All	70	POR	3.91538	14	38223	9.42699e-07	0.00143204	1.56687e-08
Estonian	All	All	2001-2016	All	71	POB	3.88235	14	38223	1.13119e-06	0.00141998	7.36844e-05
Estonian	All	All	2001-2016	All	71	POR	1.87108	14	38223	0.0244815	0.000684855	7.36844e-05
Estonian	All	All	2001-2016	All	72	POB	4.05118	14	38223	4.43803e-07	0.00148164	0.000103567
Estonian	All	All	2001-2016	All	72	POR	2.07829	14	38223	0.0101628	0.000760638	0.000103567
Estonian	All	All	2001-2016	All	73	POB	3.3683	14	38223	1.8266e-05	0.00123219	0.0165439
Estonian	All	All	2001-2016	All	73	POR	2.9651	14	38223	0.000148594	0.00108485	0.0165439
Estonian	All	All	2001-2016	All	74	POB	2.62923	14	38223	0.000791702	0.000962086	0.048961
Estonian	All	All	2001-2016	All	74	POR	2.77616	14	38223	0.000384352	0.0010158	0.048961
Estonian	All	All	2001-2016	All	75	POB	3.59752	14	38223	5.35535e-06	0.00131593	0.00108772
Estonian	All	All	2001-2016	All	75	POR	1.48494	14	38223	0.107225	0.000543594	0.00108772
Estonian	All	All	2001-2016	All	76	POB	5.06379	14	38223	1.35999e-09	0.00185129	8.031e-05
Estonian	All	All	2001-2016	All	76	POR	3.25254	14	38223	3.36327e-05	0.0011899	8.031e-05
Estonian	All	All	2001-2016	All	77	POB	1.21106	14	38223	0.25865	0.000443381	0.569651
Estonian	All	All	2001-2016	All	77	POR	1.20774	14	38223	0.261151	0.000442166	0.569651
Estonian	All	All	2001-2016	All	78	POB	5.06827	14	38223	1.32484e-09	0.00185293	3.30606e-05
Estonian	All	All	2001-2016	All	78	POR	2.43274	14	38223	0.00202898	0.000890251	3.30606e-05
Estonian	All	All	2001-2016	All	79	POB	4.22085	14	38223	1.7167e-07	0.00154359	4.198e-05
Estonian	All	All	2001-2016	All	79	POR	2.28658	14	38223	0.00400107	0.00083681	4.198e-05
Estonian	All	All	2001-2016	All	8	POB	477.261	14	38223	0	0.148796	0
Estonian	All	All	2001-2016	All	8	POR	250.094	14	38223	0	0.0839155	0
Estonian	All	All	2001-2016	All	80	POB	4.3485	14	38223	8.35254e-08	0.0015902	3.13247e-05
Estonian	All	All	2001-2016	All	80	POR	2.94939	14	38223	0.000160954	0.00107911	3.13247e-05
Estonian	All	All	2001-2016	All	81	POB	5.24333	14	38223	4.74854e-10	0.0019168	3.80971e-05
Estonian	All	All	2001-2016	All	81	POR	3.47934	14	38223	1.01104e-05	0.00127276	3.80971e-05
Estonian	All	All	2001-2016	All	82	POB	2.13344	14	38223	0.00797491	0.000780808	0.0936908
Estonian	All	All	2001-2016	All	82	POR	2.08823	14	38223	0.00973058	0.000764275	0.0936908
Estonian	All	All	2001-2016	All	83	POB	4.78926	14	38223	6.70441e-09	0.0017511	0.000113961
Estonian	All	All	2001-2016	All	83	POR	3.24274	14	38223	3.54055e-05	0.00118632	0.000113961
Estonian	All	All	2001-2016	All	84	POB	7.03085	14	38223	9.94193e-15	0.00256859	8.17736e-05
Estonian	All	All	2001-2016	All	84	POR	5.60954	14	38223	5.44373e-11	0.0020504	8.17736e-05
Estonian	All	All	2001-2016	All	85	POB	6.20159	14	38223	1.56265e-12	0.00226632	1.33506e-05
Estonian	All	All	2001-2016	All	85	POR	3.83943	14	38223	1.43268e-06	0.0014043	1.33506e-05
Estonian	All	All	2001-2016	All	86	POB	2.44492	14	38223	0.0019158	0.000894702	0.0906875
Estonian	All	All	2001-2016	All	86	POR	2.03412	14	38223	0.0123101	0.000744487	0.0906875
Estonian	All	All	2001-2016	All	87	POB	4.05089	14	38223	4.44541e-07	0.00148153	0.0300547
Estonian	All	All	2001-2016	All	87	POR	3.75739	14	38223	2.24615e-06	0.00137434	0.0300547
Estonian	All	All	2001-2016	All	88	POB	4.47574	14	38223	4.0541e-08	0.00163665	0.00182351
Estonian	All	All	2001-2016	All	88	POR	3.17603	14	38223	5.01652e-05	0.00116194	0.00182351
Estonian	All	All	2001-2016	All	89	POB	3.56531	14	38223	6.37187e-06	0.00130417	0.00895884
Estonian	All	All	2001-2016	All	89	POR	2.40039	14	38223	0.00236191	0.000878422	0.00895884
Estonian	All	All	2001-2016	All	9	POB	387.078	14	38223	0	0.124171	0
Estonian	All	All	2001-2016	All	9	POR	222.997	14	38223	0	0.07551	0
Estonian	All	All	2001-2016	All	90	POB	3.43534	14	38223	1.27894e-05	0.00125669	0.00511349
Estonian	All	All	2001-2016	All	90	POR	3.66859	14	38223	3.64401e-06	0.0013419	0.00511349
Estonian	All	All	2001-2016	All	91	POB	3.3212	14	38223	2.34346e-05	0.00121498	0.111673
Estonian	All	All	2001-2016	All	91	POR	2.86825	14	38223	0.000242544	0.00104946	0.111673
Estonian	All	All	2001-2016	All	92	POB	1.94788	14	38223	0.0177819	0.000712945	0.0681617
Estonian	All	All	2001-2016	All	92	POR	2.17887	14	38223	0.00651532	0.000797422	0.0681617
Estonian	All	All	2001-2016	All	93	POB	3.47377	14	38223	1.04161e-05	0.00127073	0.000295798
Estonian	All	All	2001-2016	All	93	POR	1.55012	14	38223	0.0850163	0.000567442	0.000295798
Estonian	All	All	2001-2016	All	94	POB	8.26184	14	38223	4.74666e-18	0.00301695	9.06499e-10
Estonian	All	All	2001-2016	All	94	POR	4.45343	14	38223	4.60338e-08	0.00162851	9.06499e-10
Estonian	All	All	2001-2016	All	95	POB	4.42365	14	38223	5.45317e-08	0.00161764	2.05873e-06
Estonian	All	All	2001-2016	All	95	POR	2.04425	14	38223	0.0117831	0.00074819	2.05873e-06
Estonian	All	All	2001-2016	All	96	POB	2.8918	14	38223	0.000215421	0.00105806	0.00709249
Estonian	All	All	2001-2016	All	96	POR	2.24058	14	38223	0.00493428	0.000819988	0.00709249
Estonian	All	All	2001-2016	All	97	POB	3.85552	14	38223	1.31132e-06	0.00141018	0.000163429
Estonian	All	All	2001-2016	All	97	POR	2.59509	14	38223	0.000934348	0.000949606	0.000163429
Estonian	All	All	2001-2016	All	98	POB	5.69303	14	38223	3.31106e-11	0.00208086	2.05635e-08
Estonian	All	All	2001-2016	All	98	POR	2.41634	14	38223	0.00219175	0.000884253	2.05635e-08
Estonian	All	All	2001-2016	All	99	POB	5.20035	14	38223	6.1127e-10	0.00190112	0.000186886
Estonian	All	All	2001-2016	All	99	POR	3.70616	14	38223	2.97059e-06	0.00135562	0.000186886
Estonian	All	All	2017-2021	All	1	POB	8224.48	14	134124	0	0.461926	0
Estonian	All	All	2017-2021	All	1	POR	2908.29	14	134124	0	0.232876	0
Estonian	All	All	2017-2021	All	10	POB	1495.6	14	134124	0	0.135032	0
Estonian	All	All	2017-2021	All	10	POR	604.27	14	134124	0	0.059332	0
Estonian	All	All	2017-2021	All	100	POB	3.03942	14	134124	0.000101191	0.000317157	0.0139583
Estonian	All	All	2017-2021	All	100	POR	1.98146	14	134124	0.0154066	0.000206784	0.0139583
Estonian	All	All	2017-2021	All	11	POB	955.842	14	134124	0	0.0907204	0
Estonian	All	All	2017-2021	All	11	POR	365.901	14	134124	0	0.036788	0
Estonian	All	All	2017-2021	All	12	POB	271.39	14	134124	0	0.0275476	0
Estonian	All	All	2017-2021	All	12	POR	107.07	14	134124	4.70982e-310	0.0110525	0
Estonian	All	All	2017-2021	All	13	POB	155.361	14	134124	0	0.015958	8.83852e-296
Estonian	All	All	2017-2021	All	13	POR	58.4509	14	134124	4.46875e-165	0.00606417	8.83852e-296
Estonian	All	All	2017-2021	All	14	POB	422.335	14	134124	0	0.0422225	0
Estonian	All	All	2017-2021	All	14	POR	178.521	14	134124	0	0.0182933	0
Estonian	All	All	2017-2021	All	15	POB	545.871	14	134124	0	0.0539071	0
Estonian	All	All	2017-2021	All	15	POR	246.704	14	134124	0	0.0251047	0
Estonian	All	All	2017-2021	All	16	POB	154.913	14	134124	0	0.0159126	9.5346e-304
Estonian	All	All	2017-2021	All	16	POR	54.9163	14	134124	1.48377e-154	0.00569954	9.5346e-304
Estonian	All	All	2017-2021	All	17	POB	276.162	14	134124	0	0.0280185	0
Estonian	All	All	2017-2021	All	17	POR	90.2255	14	134124	8.26897e-260	0.00932997	0
Estonian	All	All	2017-2021	All	18	POB	107.329	14	134124	7.94962e-311	0.011079	3.75737e-186
Estonian	All	All	2017-2021	All	18	POR	49.3974	14	134124	3.84092e-138	0.0051297	3.75737e-186
Estonian	All	All	2017-2021	All	19	POB	104.405	14	134124	4.16156e-302	0.0107805	8.1656e-198
Estonian	All	All	2017-2021	All	19	POR	38.4411	14	134124	1.2364e-105	0.00399648	8.1656e-198
Estonian	All	All	2017-2021	All	2	POB	4991.92	14	134124	0	0.342564	0
Estonian	All	All	2017-2021	All	2	POR	1962.31	14	134124	0	0.170006	0
Estonian	All	All	2017-2021	All	20	POB	265.977	14	134124	0	0.027013	0
Estonian	All	All	2017-2021	All	20	POR	112.465	14	134124	0	0.011603	0
Estonian	All	All	2017-2021	All	21	POB	82.7107	14	134124	2.16044e-237	0.00855953	5.88276e-172
Estonian	All	All	2017-2021	All	21	POR	23.4077	14	134124	2.31924e-61	0.00243736	5.88276e-172
Estonian	All	All	2017-2021	All	22	POB	119.522	14	134124	0	0.0123221	1.72001e-213
Estonian	All	All	2017-2021	All	22	POR	49.5721	14	134124	1.16219e-138	0.00514775	1.72001e-213
Estonian	All	All	2017-2021	All	23	POB	120.432	14	134124	0	0.0124147	1.60059e-211
Estonian	All	All	2017-2021	All	23	POR	51.9247	14	134124	1.17717e-145	0.00539073	1.60059e-211
Estonian	All	All	2017-2021	All	24	POB	100.709	14	134124	4.42016e-291	0.0104027	1.47552e-181
Estonian	All	All	2017-2021	All	24	POR	43.5928	14	134124	6.64232e-121	0.00452965	1.47552e-181
Estonian	All	All	2017-2021	All	25	POB	163.1	14	134124	0	0.0167396	1.65573e-302
Estonian	All	All	2017-2021	All	25	POR	62.8917	14	134124	2.65457e-178	0.00652189	1.65573e-302
Estonian	All	All	2017-2021	All	26	POB	210.128	14	134124	0	0.0214627	0
Estonian	All	All	2017-2021	All	26	POR	80.706	14	134124	2.06133e-231	0.0083538	0
Estonian	All	All	2017-2021	All	27	POB	85.3364	14	134124	3.17841e-245	0.00882886	7.08782e-169
Estonian	All	All	2017-2021	All	27	POR	31.5134	14	134124	3.65048e-85	0.00327861	7.08782e-169
Estonian	All	All	2017-2021	All	28	POB	177.143	14	134124	0	0.0181547	0
Estonian	All	All	2017-2021	All	28	POR	66.1738	14	134124	4.40827e-188	0.00685991	0
Estonian	All	All	2017-2021	All	29	POB	154.005	14	134124	0	0.0158209	3.48576e-288
Estonian	All	All	2017-2021	All	29	POR	65.1139	14	134124	6.35153e-185	0.00675077	3.48576e-288
Estonian	All	All	2017-2021	All	3	POB	4872.72	14	134124	0	0.337142	0
Estonian	All	All	2017-2021	All	3	POR	1653.01	14	134124	0	0.147153	0
Estonian	All	All	2017-2021	All	30	POB	220.13	14	134124	0	0.0224613	0
Estonian	All	All	2017-2021	All	30	POR	87.0655	14	134124	2.20908e-250	0.00900614	0
Estonian	All	All	2017-2021	All	31	POB	176.583	14	134124	0	0.0180983	0
Estonian	All	All	2017-2021	All	31	POR	59.928	14	134124	1.78545e-169	0.00621646	0
Estonian	All	All	2017-2021	All	32	POB	50.6634	14	134124	6.62349e-142	0.00526048	2.00888e-94
Estonian	All	All	2017-2021	All	32	POR	19.1631	14	134124	5.29696e-49	0.00199627	2.00888e-94
Estonian	All	All	2017-2021	All	33	POB	126.559	14	134124	0	0.0130381	8.7509e-249
Estonian	All	All	2017-2021	All	33	POR	47.6132	14	134124	7.69666e-133	0.00494533	8.7509e-249
Estonian	All	All	2017-2021	All	34	POB	92.235	14	134124	8.37485e-266	0.00953578	1.22729e-195
Estonian	All	All	2017-2021	All	34	POR	26.2102	14	134124	1.44449e-69	0.00272838	1.22729e-195
Estonian	All	All	2017-2021	All	35	POB	50.1476	14	134124	2.26269e-140	0.0052072	2.47188e-87
Estonian	All	All	2017-2021	All	35	POR	22.8382	14	134124	1.06843e-59	0.00237821	2.47188e-87
Estonian	All	All	2017-2021	All	36	POB	38.6346	14	134124	3.30452e-106	0.00401652	1.82284e-79
Estonian	All	All	2017-2021	All	36	POR	10.9041	14	134124	2.19124e-25	0.00113689	1.82284e-79
Estonian	All	All	2017-2021	All	37	POB	34.1013	14	134124	8.42831e-93	0.00354691	1.29915e-58
Estonian	All	All	2017-2021	All	37	POR	15.5551	14	134124	1.36378e-38	0.00162102	1.29915e-58
Estonian	All	All	2017-2021	All	38	POB	133.928	14	134124	0	0.0137868	1.4514e-254
Estonian	All	All	2017-2021	All	38	POR	51.0502	14	134124	4.69029e-143	0.00530043	1.4514e-254
Estonian	All	All	2017-2021	All	39	POB	20.667	14	134124	2.27224e-53	0.0021526	7.57418e-30
Estonian	All	All	2017-2021	All	39	POR	12.3409	14	134124	1.97732e-29	0.0012865	7.57418e-30
Estonian	All	All	2017-2021	All	4	POB	499.431	14	134124	0	0.0495481	0
Estonian	All	All	2017-2021	All	4	POR	219.033	14	134124	0	0.0223518	0
Estonian	All	All	2017-2021	All	40	POB	32.6883	14	134124	1.25016e-88	0.00340044	1.01939e-54
Estonian	All	All	2017-2021	All	40	POR	16.233	14	134124	1.53891e-40	0.00169155	1.01939e-54
Estonian	All	All	2017-2021	All	41	POB	75.3276	14	134124	2.26352e-215	0.00780143	1.90302e-140
Estonian	All	All	2017-2021	All	41	POR	28.9031	14	134124	1.77509e-77	0.00300786	1.90302e-140
Estonian	All	All	2017-2021	All	42	POB	27.8238	14	134124	2.64449e-74	0.00289587	4.64871e-51
Estonian	All	All	2017-2021	All	42	POR	11.1895	14	134124	3.47156e-26	0.00116661	4.64871e-51
Estonian	All	All	2017-2021	All	43	POB	35.0504	14	134124	1.32388e-95	0.00364526	9.53272e-63
Estonian	All	All	2017-2021	All	43	POR	13.0156	14	134124	2.42393e-31	0.00135674	9.53272e-63
Estonian	All	All	2017-2021	All	44	POB	9.31151	14	134124	5.92097e-21	0.000971001	6.4673e-14
Estonian	All	All	2017-2021	All	44	POR	4.08025	14	134124	3.73806e-07	0.000425719	6.4673e-14
Estonian	All	All	2017-2021	All	45	POB	20.378	14	134124	1.57333e-52	0.00212256	7.33605e-29
Estonian	All	All	2017-2021	All	45	POR	9.78209	14	134124	2.94797e-22	0.00102002	7.33605e-29
Estonian	All	All	2017-2021	All	46	POB	35.9104	14	134124	3.79991e-98	0.00373436	6.23122e-53
Estonian	All	All	2017-2021	All	46	POR	19.0149	14	134124	1.42396e-48	0.00198086	6.23122e-53
Estonian	All	All	2017-2021	All	47	POB	14.6407	14	134124	5.67784e-36	0.00152587	5.80671e-21
Estonian	All	All	2017-2021	All	47	POR	7.00287	14	134124	1.1406e-14	0.000730433	5.80671e-21
Estonian	All	All	2017-2021	All	48	POB	26.2065	14	134124	1.48046e-69	0.002728	2.48627e-43
Estonian	All	All	2017-2021	All	48	POR	11.4284	14	134124	7.40149e-27	0.00119148	2.48627e-43
Estonian	All	All	2017-2021	All	49	POB	23.8717	14	134124	1.02061e-62	0.00248556	9.12538e-37
Estonian	All	All	2017-2021	All	49	POR	12.1288	14	134124	7.86179e-29	0.00126441	9.12538e-37
Estonian	All	All	2017-2021	All	5	POB	2010.69	14	134124	0	0.17347	0
Estonian	All	All	2017-2021	All	5	POR	728.454	14	134124	0	0.0706638	0
Estonian	All	All	2017-2021	All	50	POB	14.6088	14	134124	7.00286e-36	0.00152256	8.7591e-22
Estonian	All	All	2017-2021	All	50	POR	6.25995	14	134124	1.06887e-12	0.000652993	8.7591e-22
Estonian	All	All	2017-2021	All	51	POB	15.6709	14	134124	6.34435e-39	0.00163307	7.49933e-30
Estonian	All	All	2017-2021	All	51	POR	4.65295	14	134124	1.45119e-08	0.000485444	7.49933e-30
Estonian	All	All	2017-2021	All	52	POB	7.30582	14	134124	1.75682e-15	0.000762008	1.28258e-06
Estonian	All	All	2017-2021	All	52	POR	5.38224	14	134124	2.05535e-10	0.000561488	1.28258e-06
Estonian	All	All	2017-2021	All	53	POB	15.3195	14	134124	6.46128e-38	0.00159652	1.43721e-27
Estonian	All	All	2017-2021	All	53	POR	5.47507	14	134124	1.18596e-10	0.000571167	1.43721e-27
Estonian	All	All	2017-2021	All	54	POB	17.1382	14	134124	3.80101e-43	0.00178571	3.75213e-28
Estonian	All	All	2017-2021	All	54	POR	6.98035	14	134124	1.31018e-14	0.000728086	3.75213e-28
Estonian	All	All	2017-2021	All	55	POB	7.95146	14	134124	3.15886e-17	0.000829293	4.40119e-12
Estonian	All	All	2017-2021	All	55	POR	3.44393	14	134124	1.21408e-05	0.000359352	4.40119e-12
Estonian	All	All	2017-2021	All	56	POB	6.87912	14	134124	2.44168e-14	0.000717534	7.05724e-10
Estonian	All	All	2017-2021	All	56	POR	2.54999	14	134124	0.00115827	0.000266099	7.05724e-10
Estonian	All	All	2017-2021	All	57	POB	60.9313	14	134124	1.83517e-172	0.00631988	7.36081e-118
Estonian	All	All	2017-2021	All	57	POR	20.304	14	134124	2.58176e-52	0.00211487	7.36081e-118
Estonian	All	All	2017-2021	All	58	POB	16.8872	14	134124	2.01213e-42	0.0017596	5.61224e-24
Estonian	All	All	2017-2021	All	58	POR	8.47292	14	134124	1.19649e-18	0.000883631	5.61224e-24
Estonian	All	All	2017-2021	All	59	POB	14.2347	14	134124	8.20341e-35	0.00148363	5.41656e-26
Estonian	All	All	2017-2021	All	59	POR	4.67729	14	134124	1.26146e-08	0.000487982	5.41656e-26
Estonian	All	All	2017-2021	All	6	POB	1887.65	14	134124	0	0.164603	0
Estonian	All	All	2017-2021	All	6	POR	695.972	14	134124	0	0.0677262	0
Estonian	All	All	2017-2021	All	60	POB	7.19299	14	134124	3.53038e-15	0.000750248	4.10179e-10
Estonian	All	All	2017-2021	All	60	POR	2.92676	14	134124	0.000179805	0.000305405	4.10179e-10
Estonian	All	All	2017-2021	All	61	POB	6.75766	14	134124	5.14432e-14	0.000704874	4.10224e-07
Estonian	All	All	2017-2021	All	61	POR	5.281	14	134124	3.73675e-10	0.000550933	4.10224e-07
Estonian	All	All	2017-2021	All	62	POB	8.37232	14	134124	2.25394e-18	0.000873148	2.15351e-13
Estonian	All	All	2017-2021	All	62	POR	3.40258	14	134124	1.51352e-05	0.000355039	2.15351e-13
Estonian	All	All	2017-2021	All	63	POB	18.857	14	134124	4.0841e-48	0.00196444	4.11518e-26
Estonian	All	All	2017-2021	All	63	POR	11.6155	14	134124	2.20289e-27	0.00121096	4.11518e-26
Estonian	All	All	2017-2021	All	64	POB	8.33136	14	134124	2.91617e-18	0.00086888	1.27728e-08
Estonian	All	All	2017-2021	All	64	POR	5.66872	14	134124	3.74669e-11	0.000591357	1.27728e-08
Estonian	All	All	2017-2021	All	65	POB	9.33019	14	134124	5.25745e-21	0.000972948	3.88617e-16
Estonian	All	All	2017-2021	All	65	POR	2.93033	14	134124	0.000176581	0.000305777	3.88617e-16
Estonian	All	All	2017-2021	All	66	POB	3.88329	14	134124	1.11585e-06	0.000405178	0.000186614
Estonian	All	All	2017-2021	All	66	POR	2.44539	14	134124	0.00190693	0.000255187	0.000186614
Estonian	All	All	2017-2021	All	67	POB	5.86759	14	134124	1.13967e-11	0.00061209	3.69215e-07
Estonian	All	All	2017-2021	All	67	POR	3.95223	14	134124	7.62095e-07	0.000412368	3.69215e-07
Estonian	All	All	2017-2021	All	68	POB	15.563	14	134124	1.29409e-38	0.00162185	2.72643e-26
Estonian	All	All	2017-2021	All	68	POR	5.77568	14	134124	1.977e-11	0.000602509	2.72643e-26
Estonian	All	All	2017-2021	All	69	POB	8.55693	14	134124	7.04654e-19	0.000892384	8.15625e-12
Estonian	All	All	2017-2021	All	69	POR	4.09714	14	134124	3.40124e-07	0.000427481	8.15625e-12
Estonian	All	All	2017-2021	All	7	POB	2611.77	14	134124	0	0.214219	0
Estonian	All	All	2017-2021	All	7	POR	942.155	14	134124	0	0.0895377	0
Estonian	All	All	2017-2021	All	70	POB	16.7647	14	134124	4.5347e-42	0.00174686	6.75552e-25
Estonian	All	All	2017-2021	All	70	POR	7.38774	14	134124	1.05756e-15	0.000770545	6.75552e-25
Estonian	All	All	2017-2021	All	71	POB	8.66141	14	134124	3.64481e-19	0.00090327	4.34349e-12
Estonian	All	All	2017-2021	All	71	POR	5.00472	14	134124	1.88948e-09	0.000522126	4.34349e-12
Estonian	All	All	2017-2021	All	72	POB	10.6529	14	134124	1.10601e-24	0.00111072	1.15738e-11
Estonian	All	All	2017-2021	All	72	POR	8.09207	14	134124	1.30981e-17	0.000843945	1.15738e-11
Estonian	All	All	2017-2021	All	73	POB	9.91128	14	134124	1.29069e-22	0.00103348	1.06789e-14
Estonian	All	All	2017-2021	All	73	POR	4.82649	14	134124	5.32783e-09	0.00050354	1.06789e-14
Estonian	All	All	2017-2021	All	74	POB	7.48961	14	134124	5.62042e-16	0.000781162	5.10919e-10
Estonian	All	All	2017-2021	All	74	POR	2.8969	14	134124	0.000209123	0.00030229	5.10919e-10
Estonian	All	All	2017-2021	All	75	POB	2.511	14	134124	0.00139624	0.000262032	0.000752942
Estonian	All	All	2017-2021	All	75	POR	0.530303	14	134124	0.917113	5.53505e-05	0.000752942
Estonian	All	All	2017-2021	All	76	POB	6.04608	14	134124	3.89476e-12	0.000630698	3.08752e-06
Estonian	All	All	2017-2021	All	76	POR	3.99206	14	134124	6.10987e-07	0.000416521	3.08752e-06
Estonian	All	All	2017-2021	All	77	POB	4.17768	14	134124	2.16566e-07	0.000435881	0.00102454
Estonian	All	All	2017-2021	All	77	POR	2.27591	14	134124	0.00419311	0.000237506	0.00102454
Estonian	All	All	2017-2021	All	78	POB	6.13059	14	134124	2.33849e-12	0.000639508	2.18543e-07
Estonian	All	All	2017-2021	All	78	POR	3.78781	14	134124	1.88668e-06	0.000395219	2.18543e-07
Estonian	All	All	2017-2021	All	79	POB	10.3944	14	134124	5.83082e-24	0.0010838	5.43426e-12
Estonian	All	All	2017-2021	All	79	POR	6.04913	14	134124	3.82383e-12	0.000631015	5.43426e-12
Estonian	All	All	2017-2021	All	8	POB	1323.49	14	134124	0	0.121379	0
Estonian	All	All	2017-2021	All	8	POR	601.888	14	134124	0	0.0591119	0
Estonian	All	All	2017-2021	All	80	POB	9.92124	14	134124	1.21095e-22	0.00103452	1.19374e-14
Estonian	All	All	2017-2021	All	80	POR	4.00948	14	134124	5.54593e-07	0.000418338	1.19374e-14
Estonian	All	All	2017-2021	All	81	POB	5.22365	14	134124	5.23824e-10	0.000544952	6.38979e-07
Estonian	All	All	2017-2021	All	81	POR	3.01342	14	134124	0.000115624	0.000314445	6.38979e-07
Estonian	All	All	2017-2021	All	82	POB	7.0241	14	134124	1.00079e-14	0.000732646	2.73588e-08
Estonian	All	All	2017-2021	All	82	POR	3.56648	14	134124	6.28871e-06	0.000372134	2.73588e-08
Estonian	All	All	2017-2021	All	83	POB	12.2322	14	134124	4.01111e-29	0.00127518	1.04292e-21
Estonian	All	All	2017-2021	All	83	POR	3.71378	14	134124	2.82839e-06	0.000387497	1.04292e-21
Estonian	All	All	2017-2021	All	84	POB	13.5025	14	134124	1.00186e-32	0.00140742	2.13849e-19
Estonian	All	All	2017-2021	All	84	POR	6.58804	14	134124	1.452e-13	0.000687194	2.13849e-19
Estonian	All	All	2017-2021	All	85	POB	15.1365	14	134124	2.16175e-37	0.00157748	2.70108e-24
Estonian	All	All	2017-2021	All	85	POR	6.06626	14	134124	3.44837e-12	0.000632802	2.70108e-24
Estonian	All	All	2017-2021	All	86	POB	6.40446	14	134124	4.44487e-13	0.000668058	6.32442e-09
Estonian	All	All	2017-2021	All	86	POR	2.49495	14	134124	0.00150737	0.000260358	6.32442e-09
Estonian	All	All	2017-2021	All	87	POB	8.15054	14	134124	9.07774e-18	0.000850039	3.1102e-11
Estonian	All	All	2017-2021	All	87	POR	3.83253	14	134124	1.47591e-06	0.000399883	3.1102e-11
Estonian	All	All	2017-2021	All	88	POB	7.87438	14	134124	5.1144e-17	0.000821261	4.83309e-13
Estonian	All	All	2017-2021	All	88	POR	2.93521	14	134124	0.00017226	0.000306286	4.83309e-13
Estonian	All	All	2017-2021	All	89	POB	4.2952	14	134124	1.1168e-07	0.000448136	0.000244388
Estonian	All	All	2017-2021	All	89	POR	3.4293	14	134124	1.31269e-05	0.000357826	0.000244388
Estonian	All	All	2017-2021	All	9	POB	1059.23	14	134124	0	0.0995562	0
Estonian	All	All	2017-2021	All	9	POR	402.389	14	134124	0	0.0403087	0
Estonian	All	All	2017-2021	All	90	POB	11.478	14	134124	5.36888e-27	0.00119665	2.11551e-17
Estonian	All	All	2017-2021	All	90	POR	5.26555	14	134124	4.09295e-10	0.000549322	2.11551e-17
Estonian	All	All	2017-2021	All	91	POB	5.16286	14	134124	7.4876e-10	0.000538614	3.00139e-06
Estonian	All	All	2017-2021	All	91	POR	2.67378	14	134124	0.000634969	0.000279014	3.00139e-06
Estonian	All	All	2017-2021	All	92	POB	6.52126	14	134124	2.18254e-13	0.000680232	1.10456e-09
Estonian	All	All	2017-2021	All	92	POR	3.09997	14	134124	7.40709e-05	0.000323473	1.10456e-09
Estonian	All	All	2017-2021	All	93	POB	2.91736	14	134124	0.00018857	0.000304425	0.00839837
Estonian	All	All	2017-2021	All	93	POR	3.25226	14	134124	3.3502e-05	0.000339359	0.00839837
Estonian	All	All	2017-2021	All	94	POB	9.066	14	134124	2.81593e-20	0.000945424	1.26412e-12
Estonian	All	All	2017-2021	All	94	POR	4.65633	14	134124	1.42322e-08	0.000485797	1.26412e-12
Estonian	All	All	2017-2021	All	95	POB	6.90587	14	134124	2.07154e-14	0.000720322	7.73892e-10
Estonian	All	All	2017-2021	All	95	POR	3.69279	14	134124	3.17116e-06	0.000385308	7.73892e-10
Estonian	All	All	2017-2021	All	96	POB	3.01942	14	134124	0.000112121	0.000315071	0.0013397
Estonian	All	All	2017-2021	All	96	POR	3.04613	14	134124	9.77614e-05	0.000317857	0.0013397
Estonian	All	All	2017-2021	All	97	POB	6.68219	14	134124	8.16655e-14	0.000697008	7.88023e-08
Estonian	All	All	2017-2021	All	97	POR	3.59089	14	134124	5.51204e-06	0.000374681	7.88023e-08
Estonian	All	All	2017-2021	All	98	POB	8.72461	14	134124	2.44518e-19	0.000909855	4.03074e-14
Estonian	All	All	2017-2021	All	98	POR	3.02817	14	134124	0.000107206	0.000315983	4.03074e-14
Estonian	All	All	2017-2021	All	99	POB	6.95163	14	134124	1.56349e-14	0.000725092	3.70106e-11
Estonian	All	All	2017-2021	All	99	POR	2.33267	14	134124	0.00322987	0.000243427	3.70106e-11
Estonian	All	All	All	All	1	POB	11842.6	14	172362	0	0.490291	0
Estonian	All	All	All	All	1	POR	4513.45	14	172362	0	0.268258	0
Estonian	All	All	All	All	10	POB	1894.96	14	172362	0	0.133386	0
Estonian	All	All	All	All	10	POR	800.964	14	172362	0	0.0610838	0
Estonian	All	All	All	All	100	POB	3.59894	14	172362	5.27397e-06	0.000292237	0.0021019
Estonian	All	All	All	All	100	POR	2.16068	14	172362	0.00705393	0.000175469	0.0021019
Estonian	All	All	All	All	11	POB	1299.58	14	172362	0	0.0954789	0
Estonian	All	All	All	All	11	POR	563.29	14	172362	0	0.0437511	0
Estonian	All	All	All	All	12	POB	388.344	14	172362	0	0.0305784	0
Estonian	All	All	All	All	12	POR	170.329	14	172362	0	0.0136461	0
Estonian	All	All	All	All	13	POB	252.129	14	172362	0	0.020068	0
Estonian	All	All	All	All	13	POR	133.167	14	172362	0	0.0107006	0
Estonian	All	All	All	All	14	POB	587.751	14	172362	0	0.0455645	0
Estonian	All	All	All	All	14	POR	252.267	14	172362	0	0.0200788	0
Estonian	All	All	All	All	15	POB	714.227	14	172362	0	0.0548317	0
Estonian	All	All	All	All	15	POR	352.028	14	172362	0	0.0277984	0
Estonian	All	All	All	All	16	POB	226.02	14	172362	0	0.0180274	0
Estonian	All	All	All	All	16	POR	103.506	14	172362	8.65283e-300	0.00833708	0
Estonian	All	All	All	All	17	POB	312.783	14	172362	0	0.0247761	0
Estonian	All	All	All	All	17	POR	108.368	14	172362	2.50271e-314	0.00872535	0
Estonian	All	All	All	All	18	POB	148.026	14	172362	0	0.0118804	5.12897e-238
Estonian	All	All	All	All	18	POR	79.8479	14	172362	4.52975e-229	0.0064438	5.12897e-238
Estonian	All	All	All	All	19	POB	109.576	14	172362	6.13309e-318	0.00882173	4.13933e-217
Estonian	All	All	All	All	19	POR	37.5392	14	172362	5.18163e-103	0.00303983	4.13933e-217
Estonian	All	All	All	All	2	POB	6679.47	14	172362	0	0.351717	0
Estonian	All	All	All	All	2	POR	2728.39	14	172362	0	0.181409	0
Estonian	All	All	All	All	20	POB	369.378	14	172362	0	0.0291286	0
Estonian	All	All	All	All	20	POR	164.989	14	172362	0	0.0132239	0
Estonian	All	All	All	All	21	POB	119.468	14	172362	0	0.00961046	3.62841e-242
Estonian	All	All	All	All	21	POR	37.7127	14	172362	1.58668e-103	0.00305384	3.62841e-242
Estonian	All	All	All	All	22	POB	168.023	14	172362	0	0.0134638	1.73414e-288
Estonian	All	All	All	All	22	POR	76.3459	14	172362	1.31627e-218	0.00616293	1.73414e-288
Estonian	All	All	All	All	23	POB	172.225	14	172362	0	0.0137959	1.20657e-293
Estonian	All	All	All	All	23	POR	79.2338	14	172362	3.09739e-227	0.00639456	1.20657e-293
Estonian	All	All	All	All	24	POB	163.606	14	172362	0	0.0131145	1.9903e-279
Estonian	All	All	All	All	24	POR	77.6856	14	172362	1.30858e-222	0.0062704	1.9903e-279
Estonian	All	All	All	All	25	POB	247.046	14	172362	0	0.0196714	0
Estonian	All	All	All	All	25	POR	110.074	14	172362	1.98866e-319	0.00886148	0
Estonian	All	All	All	All	26	POB	327.414	14	172362	0	0.025905	0
Estonian	All	All	All	All	26	POR	151.647	14	172362	0	0.0121675	0
Estonian	All	All	All	All	27	POB	125.949	14	172362	0	0.0101265	5.91841e-260
Estonian	All	All	All	All	27	POR	43.686	14	172362	3.03192e-121	0.00353582	5.91841e-260
Estonian	All	All	All	All	28	POB	248.719	14	172362	0	0.019802	0
Estonian	All	All	All	All	28	POR	97.9341	14	172362	3.92881e-283	0.00789186	0
Estonian	All	All	All	All	29	POB	250.145	14	172362	0	0.0199133	0
Estonian	All	All	All	All	29	POR	126.224	14	172362	0	0.0101485	0
Estonian	All	All	All	All	3	POB	7039.88	14	172362	0	0.363791	0
Estonian	All	All	All	All	3	POR	2579.39	14	172362	0	0.173219	0
Estonian	All	All	All	All	30	POB	306.66	14	172362	0	0.0243029	0
Estonian	All	All	All	All	30	POR	136.127	14	172362	0	0.0109359	0
Estonian	All	All	All	All	31	POB	284.928	14	172362	0	0.0226196	0
Estonian	All	All	All	All	31	POR	128.029	14	172362	0	0.0102921	0
Estonian	All	All	All	All	32	POB	60.3234	14	172362	8.92673e-171	0.00487584	1.48337e-111
Estonian	All	All	All	All	32	POR	23.782	14	172362	1.7895e-62	0.00192795	1.48337e-111
Estonian	All	All	All	All	33	POB	184.915	14	172362	0	0.0147973	0
Estonian	All	All	All	All	33	POR	81.7467	14	172362	9.5952e-235	0.00659603	0
Estonian	All	All	All	All	34	POB	135.861	14	172362	0	0.0109148	2.93851e-274
Estonian	All	All	All	All	34	POR	45.9358	14	172362	6.26466e-128	0.00371724	2.93851e-274
Estonian	All	All	All	All	35	POB	78.905	14	172362	2.97575e-226	0.00636819	3.56156e-138
Estonian	All	All	All	All	35	POR	36.2128	14	172362	4.38124e-99	0.00293274	3.56156e-138
Estonian	All	All	All	All	36	POB	61.4678	14	172362	3.44726e-174	0.00496788	1.66024e-119
Estonian	All	All	All	All	36	POR	20.5697	14	172362	4.22451e-53	0.00166797	1.66024e-119
Estonian	All	All	All	All	37	POB	49.0213	14	172362	4.17807e-137	0.00396594	8.58387e-85
Estonian	All	All	All	All	37	POR	23.1568	14	172362	1.20456e-60	0.00187737	8.58387e-85
Estonian	All	All	All	All	38	POB	188.385	14	172362	0	0.0150709	0
Estonian	All	All	All	All	38	POR	74.4777	14	172362	5.01179e-213	0.00601304	0
Estonian	All	All	All	All	39	POB	30.9525	14	172362	1.52624e-83	0.0025078	6.13108e-48
Estonian	All	All	All	All	39	POR	16.9317	14	172362	1.46619e-42	0.00137338	6.13108e-48
Estonian	All	All	All	All	4	POB	755.606	14	172362	0	0.0578247	0
Estonian	All	All	All	All	4	POR	357.535	14	172362	0	0.028221	0
Estonian	All	All	All	All	40	POB	40.2992	14	172362	3.42048e-111	0.0032626	5.50022e-68
Estonian	All	All	All	All	40	POR	19.3593	14	172362	1.38953e-49	0.00156998	5.50022e-68
Estonian	All	All	All	All	41	POB	94.8824	14	172362	5.22368e-274	0.00764782	2.05234e-180
Estonian	All	All	All	All	41	POR	36.2811	14	172362	2.75198e-99	0.00293825	2.05234e-180
Estonian	All	All	All	All	42	POB	42.1631	14	172362	1.00807e-116	0.00341298	2.61963e-72
Estonian	All	All	All	All	42	POR	19.6834	14	172362	1.59181e-50	0.00159622	2.61963e-72
Estonian	All	All	All	All	43	POB	44.5473	14	172362	8.37956e-124	0.00360528	4.39039e-83
Estonian	All	All	All	All	43	POR	15.474	14	172362	2.28929e-38	0.00125529	4.39039e-83
Estonian	All	All	All	All	44	POB	12.1225	14	172362	8.1063e-29	0.000983673	9.58497e-19
Estonian	All	All	All	All	44	POR	5.18652	14	172362	6.50626e-10	0.000421094	9.58497e-19
Estonian	All	All	All	All	45	POB	26.2951	14	172362	7.72289e-70	0.00213125	5.39426e-40
Estonian	All	All	All	All	45	POR	11.8326	14	172362	5.33476e-28	0.00096017	5.39426e-40
Estonian	All	All	All	All	46	POB	42.1594	14	172362	1.03395e-116	0.00341269	1.35862e-63
Estonian	All	All	All	All	46	POR	21.2318	14	172362	4.98945e-55	0.00172157	1.35862e-63
Estonian	All	All	All	All	47	POB	19.5716	14	172362	3.36149e-50	0.00158717	1.3353e-30
Estonian	All	All	All	All	47	POR	8.98282	14	172362	4.74621e-20	0.000729092	1.3353e-30
Estonian	All	All	All	All	48	POB	34.9336	14	172362	2.66875e-95	0.00282943	9.93231e-59
Estonian	All	All	All	All	48	POR	15.2025	14	172362	1.37559e-37	0.00123329	9.93231e-59
Estonian	All	All	All	All	49	POB	31.0701	14	172362	6.86829e-84	0.0025173	1.49353e-46
Estonian	All	All	All	All	49	POR	18.1588	14	172362	4.18413e-46	0.00147277	1.49353e-46
Estonian	All	All	All	All	5	POB	2818.23	14	172362	0	0.18627	0
Estonian	All	All	All	All	5	POR	1117.94	14	172362	0	0.0832448	0
Estonian	All	All	All	All	50	POB	22.4612	14	172362	1.29668e-58	0.00182107	5.3967e-32
Estonian	All	All	All	All	50	POR	11.2248	14	172362	2.73869e-26	0.000910897	5.3967e-32
Estonian	All	All	All	All	51	POB	23.4568	14	172362	1.59881e-61	0.00190164	2.73433e-38
Estonian	All	All	All	All	51	POR	10.7587	14	172362	5.5513e-25	0.000873105	2.73433e-38
Estonian	All	All	All	All	52	POB	8.08252	14	172362	1.38464e-17	0.000656067	4.87375e-10
Estonian	All	All	All	All	52	POR	4.78286	14	172362	6.85029e-09	0.000388334	4.87375e-10
Estonian	All	All	All	All	53	POB	18.1858	14	172362	3.49535e-46	0.00147495	1.67539e-31
Estonian	All	All	All	All	53	POR	6.57363	14	172362	1.58132e-13	0.000533655	1.67539e-31
Estonian	All	All	All	All	54	POB	22.3588	14	172362	2.58034e-58	0.00181279	4.21983e-34
Estonian	All	All	All	All	54	POR	10.9038	14	172362	2.1773e-25	0.000884874	4.21983e-34
Estonian	All	All	All	All	55	POB	9.87359	14	172362	1.63165e-22	0.000801334	9.2019e-15
Estonian	All	All	All	All	55	POR	4.31215	14	172362	1.01368e-07	0.000350129	9.2019e-15
Estonian	All	All	All	All	56	POB	8.46175	14	172362	1.27771e-18	0.000686828	2.929e-13
Estonian	All	All	All	All	56	POR	3.59334	14	172362	5.43621e-06	0.000291782	2.929e-13
Estonian	All	All	All	All	57	POB	88.5106	14	172362	5.83165e-255	0.00713791	9.32052e-170
Estonian	All	All	All	All	57	POR	31.2353	14	172362	2.23655e-84	0.00253065	9.32052e-170
Estonian	All	All	All	All	58	POB	23.1878	14	172362	9.77577e-61	0.00187988	1.04024e-34
Estonian	All	All	All	All	58	POR	10.4716	14	172362	3.52353e-24	0.000849827	1.04024e-34
Estonian	All	All	All	All	59	POB	18.8684	14	172362	3.68727e-48	0.00153023	7.79666e-33
Estonian	All	All	All	All	59	POR	7.25713	14	172362	2.36671e-15	0.000589109	7.79666e-33
Estonian	All	All	All	All	6	POB	2700.48	14	172362	0	0.179887	0
Estonian	All	All	All	All	6	POR	1091.25	14	172362	0	0.0814191	0
Estonian	All	All	All	All	60	POB	10.862	14	172362	2.85101e-25	0.000881485	7.15568e-15
Estonian	All	All	All	All	60	POR	4.85952	14	172362	4.39333e-09	0.000394556	7.15568e-15
Estonian	All	All	All	All	61	POB	9.60962	14	172362	8.81085e-22	0.000779927	1.56458e-11
Estonian	All	All	All	All	61	POR	6.45726	14	172362	3.21529e-13	0.000524212	1.56458e-11
Estonian	All	All	All	All	62	POB	12.8527	14	172362	6.94579e-31	0.00104286	2.7909e-22
Estonian	All	All	All	All	62	POR	4.6213	14	172362	1.73875e-08	0.000375221	2.7909e-22
Estonian	All	All	All	All	63	POB	23.1121	14	172362	1.6275e-60	0.00187375	1.58223e-33
Estonian	All	All	All	All	63	POR	13.4795	14	172362	1.15013e-32	0.00109366	1.58223e-33
Estonian	All	All	All	All	64	POB	10.686	14	172362	8.86562e-25	0.000867213	1.79579e-14
Estonian	All	All	All	All	64	POR	5.54403	14	172362	7.86026e-11	0.000450107	1.79579e-14
Estonian	All	All	All	All	65	POB	12.8217	14	172362	8.50462e-31	0.00104035	3.03409e-20
Estonian	All	All	All	All	65	POR	5.34319	14	172362	2.58476e-10	0.000433809	3.03409e-20
Estonian	All	All	All	All	66	POB	5.80195	14	172362	1.68586e-11	0.000471038	3.98363e-07
Estonian	All	All	All	All	66	POR	3.67047	14	172362	3.57824e-06	0.000298043	3.98363e-07
Estonian	All	All	All	All	67	POB	9.43112	14	172362	2.74932e-21	0.000765451	2.4125e-11
Estonian	All	All	All	All	67	POR	5.72175	14	172362	2.72447e-11	0.000464529	2.4125e-11
Estonian	All	All	All	All	68	POB	20.4298	14	172362	1.07827e-52	0.00165665	4.46262e-32
Estonian	All	All	All	All	68	POR	9.14425	14	172362	1.70428e-20	0.000742185	4.46262e-32
Estonian	All	All	All	All	69	POB	11.0948	14	172362	6.34546e-26	0.000900357	7.90342e-15
Estonian	All	All	All	All	69	POR	5.49447	14	172362	1.05513e-10	0.000446086	7.90342e-15
Estonian	All	All	All	All	7	POB	3645.92	14	172362	0	0.228477	0
Estonian	All	All	All	All	7	POR	1435.17	14	172362	0	0.104401	0
Estonian	All	All	All	All	70	POB	23.389	14	172362	2.52366e-61	0.00189616	9.93282e-36
Estonian	All	All	All	All	70	POR	10.3298	14	172362	8.76273e-24	0.000838331	9.93282e-36
Estonian	All	All	All	All	71	POB	11.4898	14	172362	4.9289e-27	0.000932378	7.52034e-18
Estonian	All	All	All	All	71	POR	5.26875	14	172362	4.0102e-10	0.000427768	7.52034e-18
Estonian	All	All	All	All	72	POB	13.9173	14	172362	6.51068e-34	0.00112914	1.81853e-18
Estonian	All	All	All	All	72	POR	8.59915	14	172362	5.373e-19	0.000697973	1.81853e-18
Estonian	All	All	All	All	73	POB	11.3274	14	172362	1.41004e-26	0.000919217	7.40004e-16
Estonian	All	All	All	All	73	POR	6.74608	14	172362	5.50714e-14	0.000547646	7.40004e-16
Estonian	All	All	All	All	74	POB	8.80376	14	172362	1.47493e-19	0.000714569	2.79317e-12
Estonian	All	All	All	All	74	POR	3.35826	14	172362	1.91425e-05	0.000272698	2.79317e-12
Estonian	All	All	All	All	75	POB	4.65791	14	172362	1.40871e-08	0.000378193	3.13122e-07
Estonian	All	All	All	All	75	POR	1.04218	14	172362	0.406714	8.46433e-05	3.13122e-07
Estonian	All	All	All	All	76	POB	10.0008	14	172362	7.22875e-23	0.000811649	1.27483e-11
Estonian	All	All	All	All	76	POR	6.50291	14	172362	2.43459e-13	0.000527916	1.27483e-11
Estonian	All	All	All	All	77	POB	4.45308	14	172362	4.55301e-08	0.000361568	0.000379642
Estonian	All	All	All	All	77	POR	2.31368	14	172362	0.00352509	0.000187892	0.000379642
Estonian	All	All	All	All	78	POB	8.00645	14	172362	2.22992e-17	0.000649897	5.9486e-10
Estonian	All	All	All	All	78	POR	4.56518	14	172362	2.3992e-08	0.000370667	5.9486e-10
Estonian	All	All	All	All	79	POB	13.0097	14	172362	2.48992e-31	0.00105559	1.97355e-17
Estonian	All	All	All	All	79	POR	6.49279	14	172362	2.5894e-13	0.000527095	1.97355e-17
Estonian	All	All	All	All	8	POB	1766.91	14	172362	0	0.125504	0
Estonian	All	All	All	All	8	POR	833.688	14	172362	0	0.0634212	0
Estonian	All	All	All	All	80	POB	12.9272	14	172362	4.26792e-31	0.0010489	1.30969e-19
Estonian	All	All	All	All	80	POR	6.21167	14	172362	1.42872e-12	0.000504285	1.30969e-19
Estonian	All	All	All	All	81	POB	8.79188	14	172362	1.59008e-19	0.000713605	1.14049e-11
Estonian	All	All	All	All	81	POR	5.45509	14	172362	1.33284e-10	0.00044289	1.14049e-11
Estonian	All	All	All	All	82	POB	8.35569	14	172362	2.49111e-18	0.000678226	3.23912e-10
Estonian	All	All	All	All	82	POR	3.9704	14	172362	6.88508e-07	0.00032239	3.23912e-10
Estonian	All	All	All	All	83	POB	15.8474	14	172362	1.93925e-39	0.00128554	7.33104e-28
Estonian	All	All	All	All	83	POR	4.9749	14	172362	2.24537e-09	0.00040392	7.33104e-28
Estonian	All	All	All	All	84	POB	18.8646	14	172362	3.78092e-48	0.00152992	5.88799e-26
Estonian	All	All	All	All	84	POR	10.5275	14	172362	2.45961e-24	0.000854359	5.88799e-26
Estonian	All	All	All	All	85	POB	20.2391	14	172362	3.86619e-52	0.00164121	3.07427e-32
Estonian	All	All	All	All	85	POR	7.90214	14	172362	4.28252e-17	0.000641435	3.07427e-32
Estonian	All	All	All	All	86	POB	8.13765	14	172362	9.79999e-18	0.000660539	3.1928e-11
Estonian	All	All	All	All	86	POR	3.54992	14	172362	6.87191e-06	0.000288257	3.1928e-11
Estonian	All	All	All	All	87	POB	11.3505	14	172362	1.21405e-26	0.000921092	5.39066e-14
Estonian	All	All	All	All	87	POR	5.84039	14	172362	1.33891e-11	0.000474158	5.39066e-14
Estonian	All	All	All	All	88	POB	9.81557	14	172362	2.3647e-22	0.000796629	1.37519e-14
Estonian	All	All	All	All	88	POR	4.33522	14	172362	8.89566e-08	0.000352002	1.37519e-14
Estonian	All	All	All	All	89	POB	6.34277	14	172362	6.45115e-13	0.000514922	1.37593e-06
Estonian	All	All	All	All	89	POR	4.24106	14	172362	1.5146e-07	0.000344359	1.37593e-06
Estonian	All	All	All	All	9	POB	1435.61	14	172362	0	0.104429	0
Estonian	All	All	All	All	9	POR	623.499	14	172362	0	0.0482022	0
Estonian	All	All	All	All	90	POB	13.9028	14	172362	7.15671e-34	0.00112798	8.16933e-21
Estonian	All	All	All	All	90	POR	6.952	14	172362	1.55521e-14	0.000564353	8.16933e-21
Estonian	All	All	All	All	91	POB	7.37333	14	172362	1.15235e-15	0.000598536	4.27738e-07
Estonian	All	All	All	All	91	POR	5.17786	14	172362	6.84557e-10	0.000420392	4.27738e-07
Estonian	All	All	All	All	92	POB	7.55264	14	172362	3.78529e-16	0.000613082	4.67554e-11
Estonian	All	All	All	All	92	POR	4.12312	14	172362	2.93846e-07	0.000334786	4.67554e-11
Estonian	All	All	All	All	93	POB	5.22582	14	172362	5.16367e-10	0.000424284	4.22565e-05
Estonian	All	All	All	All	93	POR	4.27064	14	172362	1.28178e-07	0.00034676	4.22565e-05
Estonian	All	All	All	All	94	POB	15.4238	14	172362	3.19051e-38	0.00125122	5.30275e-23
Estonian	All	All	All	All	94	POR	8.1568	14	172362	8.69074e-18	0.000662092	5.30275e-23
Estonian	All	All	All	All	95	POB	9.10128	14	172362	2.23882e-20	0.0007387	1.8623e-14
Estonian	All	All	All	All	95	POR	4.90116	14	172362	3.44947e-09	0.000397935	1.8623e-14
Estonian	All	All	All	All	96	POB	4.80095	14	172362	6.16933e-09	0.000389802	2.09994e-06
Estonian	All	All	All	All	96	POR	3.82391	14	172362	1.54637e-06	0.000310499	2.09994e-06
Estonian	All	All	All	All	97	POB	9.49923	14	172362	1.78142e-21	0.000770974	1.88657e-12
Estonian	All	All	All	All	97	POR	5.01545	14	172362	1.77232e-09	0.000407211	1.88657e-12
Estonian	All	All	All	All	98	POB	13.4361	14	172362	1.52848e-32	0.00109015	1.61012e-23
Estonian	All	All	All	All	98	POR	4.22454	14	172362	1.66241e-07	0.000343018	1.61012e-23
Estonian	All	All	All	All	99	POB	10.4844	14	172362	3.24492e-24	0.000850865	4.35443e-16
Estonian	All	All	All	All	99	POR	4.09232	14	172362	3.49119e-07	0.000332286	4.35443e-16
Estonian	Female	All	All	All	1	POB	7906.14	14	111912	0	0.497246	0
Estonian	Female	All	All	All	1	POR	2830.97	14	111912	0	0.261529	0
Estonian	Female	All	All	All	10	POB	1243.7	14	111912	0	0.134637	0
Estonian	Female	All	All	All	10	POR	490.185	14	111912	0	0.0577783	0
Estonian	Female	All	All	All	100	POB	3.20702	14	111912	4.24785e-05	0.000401032	0.0026333
Estonian	Female	All	All	All	100	POR	1.90829	14	111912	0.0209667	0.000238667	0.0026333
Estonian	Female	All	All	All	11	POB	874.035	14	111912	0	0.0985634	0
Estonian	Female	All	All	All	11	POR	349.171	14	111912	0	0.0418525	0
Estonian	Female	All	All	All	12	POB	257.45	14	111912	0	0.0312016	0
Estonian	Female	All	All	All	12	POR	107.961	14	111912	2.34906e-312	0.0133257	0
Estonian	Female	All	All	All	13	POB	160.448	14	111912	0	0.0196769	8.52192e-289
Estonian	Female	All	All	All	13	POR	71.6838	14	111912	2.37711e-204	0.00888782	8.52192e-289
Estonian	Female	All	All	All	14	POB	396.94	14	111912	0	0.0473074	0
Estonian	Female	All	All	All	14	POR	161.763	14	111912	0	0.0198349	0
Estonian	Female	All	All	All	15	POB	470.172	14	111912	0	0.0555504	0
Estonian	Female	All	All	All	15	POR	211.071	14	111912	0	0.0257254	0
Estonian	Female	All	All	All	16	POB	152.359	14	111912	0	0.0187033	2.45735e-267
Estonian	Female	All	All	All	16	POR	66.7501	14	111912	1.15439e-189	0.00828117	2.45735e-267
Estonian	Female	All	All	All	17	POB	215.095	14	111912	0	0.0262029	0
Estonian	Female	All	All	All	17	POR	73.09	14	111912	1.54713e-208	0.00906059	0
Estonian	Female	All	All	All	18	POB	92.7649	14	111912	4.02126e-267	0.0114716	1.15068e-157
Estonian	Female	All	All	All	18	POR	44.1763	14	111912	1.41129e-122	0.00549601	1.15068e-157
Estonian	Female	All	All	All	19	POB	71.9511	14	111912	3.80408e-205	0.00892067	9.42382e-138
Estonian	Female	All	All	All	19	POR	24.8852	14	111912	1.15123e-65	0.00310343	9.42382e-138
Estonian	Female	All	All	All	2	POB	4453.75	14	111912	0	0.357804	0
Estonian	Female	All	All	All	2	POR	1703.22	14	111912	0	0.175645	0
Estonian	Female	All	All	All	20	POB	242.848	14	111912	0	0.0294841	0
Estonian	Female	All	All	All	20	POR	97.0896	14	111912	5.35407e-280	0.012	0
Estonian	Female	All	All	All	21	POB	76.6957	14	111912	2.84288e-219	0.00950332	3.44522e-152
Estonian	Female	All	All	All	21	POR	24.5461	14	111912	1.13051e-64	0.00306128	3.44522e-152
Estonian	Female	All	All	All	22	POB	114.167	14	111912	0	0.014081	4.17059e-200
Estonian	Female	All	All	All	22	POR	49.231	14	111912	1.41948e-137	0.00612102	4.17059e-200
Estonian	Female	All	All	All	23	POB	106.943	14	111912	2.51214e-309	0.0132017	2.30672e-183
Estonian	Female	All	All	All	23	POR	48.2746	14	111912	9.80529e-135	0.00600282	2.30672e-183
Estonian	Female	All	All	All	24	POB	110.185	14	111912	5.63828e-319	0.0135966	1.23108e-199
Estonian	Female	All	All	All	24	POR	45.6362	14	111912	6.61023e-127	0.00567661	1.23108e-199
Estonian	Female	All	All	All	25	POB	169.083	14	111912	0	0.0207139	1.36376e-312
Estonian	Female	All	All	All	25	POR	65.8718	14	111912	4.7436e-187	0.0081731	1.36376e-312
Estonian	Female	All	All	All	26	POB	218.596	14	111912	0	0.0266181	0
Estonian	Female	All	All	All	26	POR	86.5272	14	111912	1.50715e-248	0.0107085	0
Estonian	Female	All	All	All	27	POB	87.4039	14	111912	3.69432e-251	0.0108158	2.13658e-177
Estonian	Female	All	All	All	27	POR	30.4998	14	111912	3.77323e-82	0.00380097	2.13658e-177
Estonian	Female	All	All	All	28	POB	162.582	14	111912	0	0.0199333	2.96439e-323
Estonian	Female	All	All	All	28	POR	58.3385	14	111912	1.22462e-164	0.00724517	2.96439e-323
Estonian	Female	All	All	All	29	POB	173.229	14	111912	0	0.021211	8.02519e-305
Estonian	Female	All	All	All	29	POR	78.552	14	111912	8.44288e-225	0.00973109	8.02519e-305
Estonian	Female	All	All	All	3	POB	4711.33	14	111912	0	0.370824	0
Estonian	Female	All	All	All	3	POR	1585.18	14	111912	0	0.165486	0
Estonian	Female	All	All	All	30	POB	205.566	14	111912	0	0.0250712	0
Estonian	Female	All	All	All	30	POR	81.0244	14	111912	3.66667e-232	0.0100343	0
Estonian	Female	All	All	All	31	POB	184.596	14	111912	0	0.0225714	0
Estonian	Female	All	All	All	31	POR	74.3917	14	111912	2.06002e-212	0.00922047	0
Estonian	Female	All	All	All	32	POB	38.8141	14	111912	1.07805e-106	0.00483212	8.26601e-72
Estonian	Female	All	All	All	32	POR	14.3066	14	111912	5.18247e-35	0.00178653	8.26601e-72
Estonian	Female	All	All	All	33	POB	124.948	14	111912	0	0.0153903	5.60592e-238
Estonian	Female	All	All	All	33	POR	50.0548	14	111912	5.08214e-140	0.00622281	5.60592e-238
Estonian	Female	All	All	All	34	POB	92.1804	14	111912	2.21245e-265	0.0114001	9.65148e-189
Estonian	Female	All	All	All	34	POR	28.3507	14	111912	7.89678e-76	0.00353409	9.65148e-189
Estonian	Female	All	All	All	35	POB	52.2948	14	111912	1.12885e-146	0.00649947	2.24627e-92
Estonian	Female	All	All	All	35	POR	23.2998	14	111912	4.96815e-61	0.0029063	2.24627e-92
Estonian	Female	All	All	All	36	POB	41.2722	14	111912	5.70002e-114	0.00513656	1.24154e-79
Estonian	Female	All	All	All	36	POR	13.1776	14	111912	8.49547e-32	0.00164579	1.24154e-79
Estonian	Female	All	All	All	37	POB	34.9159	14	111912	3.59462e-95	0.00434892	1.21518e-60
Estonian	Female	All	All	All	37	POR	15.3715	14	111912	4.65455e-38	0.00191926	1.21518e-60
Estonian	Female	All	All	All	38	POB	124.332	14	111912	0	0.0153155	2.18354e-248
Estonian	Female	All	All	All	38	POR	43.7547	14	111912	2.50987e-121	0.00544384	2.18354e-248
Estonian	Female	All	All	All	39	POB	19.1573	14	111912	5.64071e-49	0.00239081	1.87466e-29
Estonian	Female	All	All	All	39	POR	10.5725	14	111912	1.86753e-24	0.00132086	1.87466e-29
Estonian	Female	All	All	All	4	POB	511.539	14	111912	0	0.0601439	0
Estonian	Female	All	All	All	4	POR	226.14	14	111912	0	0.0275114	0
Estonian	Female	All	All	All	40	POB	30.7399	14	111912	7.41033e-83	0.00383078	2.11054e-52
Estonian	Female	All	All	All	40	POR	13.5239	14	111912	8.8105e-33	0.00168896	2.11054e-52
Estonian	Female	All	All	All	41	POB	63.4732	14	111912	6.51461e-180	0.00787784	5.83202e-122
Estonian	Female	All	All	All	41	POR	22.1905	14	111912	8.57589e-58	0.0027683	5.83202e-122
Estonian	Female	All	All	All	42	POB	31.0505	14	111912	9.02281e-84	0.00386933	4.89909e-57
Estonian	Female	All	All	All	42	POR	11.209	14	111912	3.08383e-26	0.00140026	4.89909e-57
Estonian	Female	All	All	All	43	POB	31.2852	14	111912	1.83687e-84	0.00389846	1.19116e-56
Estonian	Female	All	All	All	43	POR	11.4324	14	111912	7.26993e-27	0.00142813	1.19116e-56
Estonian	Female	All	All	All	44	POB	7.18688	14	111912	3.67683e-15	0.000898259	3.34414e-10
Estonian	Female	All	All	All	44	POR	3.06633	14	111912	8.81433e-05	0.000383446	3.34414e-10
Estonian	Female	All	All	All	45	POB	16.5696	14	111912	1.68394e-41	0.00206854	1.09577e-24
Estonian	Female	All	All	All	45	POR	7.19012	14	111912	3.60386e-15	0.000898664	1.09577e-24
Estonian	Female	All	All	All	46	POB	29.3631	14	111912	8.3457e-79	0.00365983	9.06818e-43
Estonian	Female	All	All	All	46	POR	15.0376	14	111912	4.21127e-37	0.00187765	9.06818e-43
Estonian	Female	All	All	All	47	POB	12.4336	14	111912	1.09136e-29	0.00155301	3.13289e-18
Estonian	Female	All	All	All	47	POR	5.78847	14	111912	1.8345e-11	0.000723604	3.13289e-18
Estonian	Female	All	All	All	48	POB	23.5396	14	111912	9.90795e-62	0.00293611	1.41033e-40
Estonian	Female	All	All	All	48	POR	9.15821	14	111912	1.57637e-20	0.00114436	1.41033e-40
Estonian	Female	All	All	All	49	POB	19.336	14	111912	1.71108e-49	0.00241306	6.81401e-30
Estonian	Female	All	All	All	49	POR	10.9531	14	111912	1.60943e-25	0.00136834	6.81401e-30
Estonian	Female	All	All	All	5	POB	1858.81	14	111912	0	0.188663	0
Estonian	Female	All	All	All	5	POR	682.772	14	111912	0	0.0786922	0
Estonian	Female	All	All	All	50	POB	15.0626	14	111912	3.57251e-37	0.00188076	9.37839e-22
Estonian	Female	All	All	All	50	POR	6.85659	14	111912	2.81131e-14	0.000857013	9.37839e-22
Estonian	Female	All	All	All	51	POB	14.9215	14	111912	9.05341e-37	0.00186318	1.89388e-27
Estonian	Female	All	All	All	51	POR	4.98544	14	111912	2.11707e-09	0.000623282	1.89388e-27
Estonian	Female	All	All	All	52	POB	7.25239	14	111912	2.45248e-15	0.00090644	6.06051e-10
Estonian	Female	All	All	All	52	POR	3.5628	14	111912	6.41806e-06	0.000445502	6.06051e-10
Estonian	Female	All	All	All	53	POB	11.8869	14	111912	3.81825e-28	0.00148483	5.81059e-19
Estonian	Female	All	All	All	53	POR	4.68377	14	111912	1.21654e-08	0.000585589	5.81059e-19
Estonian	Female	All	All	All	54	POB	14.3036	14	111912	5.28337e-35	0.00178616	4.11763e-19
Estonian	Female	All	All	All	54	POR	8.38653	14	111912	2.06965e-18	0.00104804	4.11763e-19
Estonian	Female	All	All	All	55	POB	7.02642	14	111912	9.89351e-15	0.000878221	1.00368e-09
Estonian	Female	All	All	All	55	POR	2.75767	14	111912	0.000419972	0.000344861	1.00368e-09
Estonian	Female	All	All	All	56	POB	5.66462	14	111912	3.84608e-11	0.000708132	1.16082e-07
Estonian	Female	All	All	All	56	POR	2.84346	14	111912	0.00027376	0.000355585	1.16082e-07
Estonian	Female	All	All	All	57	POB	57.7091	14	111912	9.11486e-163	0.00716756	2.23135e-113
Estonian	Female	All	All	All	57	POR	18.868	14	111912	3.88374e-48	0.0023548	2.23135e-113
Estonian	Female	All	All	All	58	POB	15.5671	14	111912	1.27966e-38	0.00194363	7.67934e-23
Estonian	Female	All	All	All	58	POR	7.18396	14	111912	3.74374e-15	0.000897894	7.67934e-23
Estonian	Female	All	All	All	59	POB	13.2535	14	111912	5.17099e-32	0.00165525	2.28976e-22
Estonian	Female	All	All	All	59	POR	5.36592	14	111912	2.26696e-10	0.000670817	2.28976e-22
Estonian	Female	All	All	All	6	POB	1800.43	14	111912	0	0.183827	0
Estonian	Female	All	All	All	6	POR	680.025	14	111912	0	0.0784004	0
Estonian	Female	All	All	All	60	POB	7.83953	14	111912	6.38095e-17	0.00097975	5.61926e-11
Estonian	Female	All	All	All	60	POR	3.40749	14	111912	1.47518e-05	0.00042609	5.61926e-11
Estonian	Female	All	All	All	61	POB	5.80744	14	111912	1.6375e-11	0.000725974	1.20682e-06
Estonian	Female	All	All	All	61	POR	4.29733	14	111912	1.10439e-07	0.000537299	1.20682e-06
Estonian	Female	All	All	All	62	POB	8.82359	14	111912	1.31382e-19	0.0011026	3.99444e-14
Estonian	Female	All	All	All	62	POR	2.79026	14	111912	0.000357163	0.000348935	3.99444e-14
Estonian	Female	All	All	All	63	POB	14.1431	14	111912	1.51702e-34	0.00176615	1.2006e-20
Estonian	Female	All	All	All	63	POR	8.60216	14	111912	5.32072e-19	0.00107496	1.2006e-20
Estonian	Female	All	All	All	64	POB	7.2986	14	111912	1.84268e-15	0.000912209	1.83241e-09
Estonian	Female	All	All	All	64	POR	3.68511	14	111912	3.30855e-06	0.000460788	1.83241e-09
Estonian	Female	All	All	All	65	POB	7.70667	14	111912	1.46144e-16	0.000963162	9.45798e-13
Estonian	Female	All	All	All	65	POR	2.92163	14	111912	0.000184596	0.000365357	9.45798e-13
Estonian	Female	All	All	All	66	POB	3.6482	14	111912	4.04341e-06	0.000456176	0.000422604
Estonian	Female	All	All	All	66	POR	2.54273	14	111912	0.00119961	0.00031799	0.000422604
Estonian	Female	All	All	All	67	POB	6.70958	14	111912	6.92347e-14	0.000838653	1.82979e-07
Estonian	Female	All	All	All	67	POR	4.76885	14	111912	7.44596e-09	0.00059622	1.82979e-07
Estonian	Female	All	All	All	68	POB	14.6088	14	111912	7.09885e-36	0.0018242	4.31048e-22
Estonian	Female	All	All	All	68	POR	6.56272	14	111912	1.6988e-13	0.000820311	4.31048e-22
Estonian	Female	All	All	All	69	POB	6.96653	14	111912	1.43036e-14	0.000870743	4.95927e-08
Estonian	Female	All	All	All	69	POR	3.68445	14	111912	3.32046e-06	0.000460705	4.95927e-08
Estonian	Female	All	All	All	7	POB	2418.27	14	111912	0	0.232259	0
Estonian	Female	All	All	All	7	POR	888.087	14	111912	0	0.0999895	0
Estonian	Female	All	All	All	70	POB	16.1064	14	111912	3.61918e-40	0.00201083	3.55678e-24
Estonian	Female	All	All	All	70	POR	6.94253	14	111912	1.65794e-14	0.000867745	3.55678e-24
Estonian	Female	All	All	All	71	POB	9.18174	14	111912	1.35756e-20	0.0011473	9.41318e-15
Estonian	Female	All	All	All	71	POR	3.29328	14	111912	2.70122e-05	0.000411815	9.41318e-15
Estonian	Female	All	All	All	72	POB	10.1057	14	111912	3.74079e-23	0.00126261	7.40999e-14
Estonian	Female	All	All	All	72	POR	6.48771	14	111912	2.68393e-13	0.000810943	7.40999e-14
Estonian	Female	All	All	All	73	POB	8.12726	14	111912	1.05451e-17	0.00101567	7.34134e-12
Estonian	Female	All	All	All	73	POR	4.43644	14	111912	5.01558e-08	0.000554684	7.34134e-12
Estonian	Female	All	All	All	74	POB	7.18142	14	111912	3.80298e-15	0.000897577	2.03339e-09
Estonian	Female	All	All	All	74	POR	2.85598	14	111912	0.000257078	0.000357151	2.03339e-09
Estonian	Female	All	All	All	75	POB	3.18075	14	111912	4.87201e-05	0.000397748	0.000278067
Estonian	Female	All	All	All	75	POR	0.586101	14	111912	0.878344	7.33149e-05	0.000278067
Estonian	Female	All	All	All	76	POB	10.1587	14	111912	2.66375e-23	0.00126922	3.43126e-14
Estonian	Female	All	All	All	76	POR	4.96594	14	111912	2.37198e-09	0.000620845	3.43126e-14
Estonian	Female	All	All	All	77	POB	2.77352	14	111912	0.000388183	0.000346843	0.0194843
Estonian	Female	All	All	All	77	POR	1.69332	14	111912	0.0497187	0.000211787	0.0194843
Estonian	Female	All	All	All	78	POB	4.19701	14	111912	1.94429e-07	0.000524764	0.000447894
Estonian	Female	All	All	All	78	POR	2.71604	14	111912	0.000515975	0.000339657	0.000447894
Estonian	Female	All	All	All	79	POB	10.4051	14	111912	5.48038e-24	0.00129996	3.6264e-14
Estonian	Female	All	All	All	79	POR	5.02549	14	111912	1.67585e-09	0.000628285	3.6264e-14
Estonian	Female	All	All	All	8	POB	1183.27	14	111912	0	0.128939	0
Estonian	Female	All	All	All	8	POR	522.963	14	111912	0	0.0614045	0
Estonian	Female	All	All	All	80	POB	9.17578	14	111912	1.40991e-20	0.00114656	2.46935e-14
Estonian	Female	All	All	All	80	POR	3.78367	14	111912	1.93125e-06	0.000473106	2.46935e-14
Estonian	Female	All	All	All	81	POB	5.05683	14	111912	1.39542e-09	0.000632201	5.49493e-06
Estonian	Female	All	All	All	81	POR	3.65477	14	111912	3.90175e-06	0.000456997	5.49493e-06
Estonian	Female	All	All	All	82	POB	6.51755	14	111912	2.23768e-13	0.00081467	1.60158e-07
Estonian	Female	All	All	All	82	POR	2.96793	14	111912	0.000145911	0.000371145	1.60158e-07
Estonian	Female	All	All	All	83	POB	10.0888	14	111912	4.16852e-23	0.0012605	1.35357e-17
Estonian	Female	All	All	All	83	POR	2.70721	14	111912	0.000538919	0.000338553	1.35357e-17
Estonian	Female	All	All	All	84	POB	11.8721	14	111912	4.20558e-28	0.00148297	5.65509e-17
Estonian	Female	All	All	All	84	POR	6.09309	14	111912	2.93877e-12	0.000761655	5.65509e-17
Estonian	Female	All	All	All	85	POB	12.3314	14	111912	2.12285e-29	0.00154027	2.9195e-21
Estonian	Female	All	All	All	85	POR	4.15627	14	111912	2.44432e-07	0.000519671	2.9195e-21
Estonian	Female	All	All	All	86	POB	5.725	14	111912	2.68184e-11	0.000715675	8.20486e-08
Estonian	Female	All	All	All	86	POR	2.01299	14	111912	0.0134661	0.000251758	8.20486e-08
Estonian	Female	All	All	All	87	POB	8.39732	14	111912	1.9338e-18	0.00104939	2.19441e-10
Estonian	Female	All	All	All	87	POR	4.50712	14	111912	3.35161e-08	0.000563515	2.19441e-10
Estonian	Female	All	All	All	88	POB	6.46788	14	111912	3.02847e-13	0.000808467	2.37004e-07
Estonian	Female	All	All	All	88	POR	3.90542	14	111912	9.88191e-07	0.000488322	2.37004e-07
Estonian	Female	All	All	All	89	POB	4.29421	14	111912	1.12399e-07	0.00053691	3.13046e-05
Estonian	Female	All	All	All	89	POR	4.76658	14	111912	7.54433e-09	0.000595936	3.13046e-05
Estonian	Female	All	All	All	9	POB	926.119	14	111912	0	0.103827	0
Estonian	Female	All	All	All	9	POR	368.098	14	111912	0	0.0440213	0
Estonian	Female	All	All	All	90	POB	10.299	14	111912	1.08263e-23	0.00128673	1.74028e-15
Estonian	Female	All	All	All	90	POR	5.10878	14	111912	1.02958e-09	0.000638691	1.74028e-15
Estonian	Female	All	All	All	91	POB	4.34532	14	111912	8.41647e-08	0.000543297	0.000759802
Estonian	Female	All	All	All	91	POR	3.30309	14	111912	2.56518e-05	0.00041304	0.000759802
Estonian	Female	All	All	All	92	POB	5.32945	14	111912	2.8119e-10	0.000666261	1.93227e-07
Estonian	Female	All	All	All	92	POR	2.23768	14	111912	0.00499114	0.000279852	1.93227e-07
Estonian	Female	All	All	All	93	POB	3.37226	14	111912	1.77902e-05	0.000421686	0.00891853
Estonian	Female	All	All	All	93	POR	2.79125	14	111912	0.000355409	0.000349059	0.00891853
Estonian	Female	All	All	All	94	POB	11.836	14	111912	5.31308e-28	0.00147848	5.37126e-20
Estonian	Female	All	All	All	94	POR	5.10974	14	111912	1.02376e-09	0.000638812	5.37126e-20
Estonian	Female	All	All	All	95	POB	7.40412	14	111912	9.58383e-16	0.000925385	6.80972e-13
Estonian	Female	All	All	All	95	POR	3.14545	14	111912	5.85424e-05	0.000393336	6.80972e-13
Estonian	Female	All	All	All	96	POB	3.63466	14	111912	4.35163e-06	0.000454483	0.000257437
Estonian	Female	All	All	All	96	POR	2.74131	14	111912	0.00045542	0.000342816	0.000257437
Estonian	Female	All	All	All	97	POB	7.34617	14	111912	1.37252e-15	0.000918149	1.38062e-09
Estonian	Female	All	All	All	97	POR	3.56769	14	111912	6.25105e-06	0.000446113	1.38062e-09
Estonian	Female	All	All	All	98	POB	8.68286	14	111912	3.19719e-19	0.00108503	4.54259e-18
Estonian	Female	All	All	All	98	POR	2.27344	14	111912	0.0042414	0.000284323	4.54259e-18
Estonian	Female	All	All	All	99	POB	7.28096	14	111912	2.05523e-15	0.000910007	6.78376e-11
Estonian	Female	All	All	All	99	POR	2.56586	14	111912	0.00107326	0.000320882	6.78376e-11
Estonian	Male	All	All	All	1	POB	3942.02	14	60435	0	0.477311	0
Estonian	Male	All	All	All	1	POR	1688.77	14	60435	0	0.281201	0
Estonian	Male	All	All	All	10	POB	651.391	14	60435	0	0.131113	0
Estonian	Male	All	All	All	10	POR	313.609	14	60435	0	0.0677284	0
Estonian	Male	All	All	All	100	POB	2.07136	14	60435	0.0104668	0.000479608	0.089888
Estonian	Male	All	All	All	100	POR	1.1652	14	60435	0.29468	0.000269851	0.089888
Estonian	Male	All	All	All	11	POB	428.044	14	60435	0	0.0902127	0
Estonian	Male	All	All	All	11	POR	217.071	14	60435	0	0.0478777	0
Estonian	Male	All	All	All	12	POB	132.506	14	60435	0	0.0297813	5.53392e-219
Estonian	Male	All	All	All	12	POR	65.7465	14	60435	5.25405e-186	0.0150019	5.53392e-219
Estonian	Male	All	All	All	13	POB	93.3923	14	60435	1.23854e-267	0.0211765	1.35145e-112
Estonian	Male	All	All	All	13	POR	66.09	14	60435	5.07179e-187	0.0150792	1.35145e-112
Estonian	Male	All	All	All	14	POB	194.464	14	60435	0	0.0431064	7.70517e-309
Estonian	Male	All	All	All	14	POR	92.9945	14	60435	1.84502e-266	0.0210882	7.70517e-309
Estonian	Male	All	All	All	15	POB	245.061	14	60435	0	0.0537197	0
Estonian	Male	All	All	All	15	POR	144.006	14	60435	0	0.0322826	0
Estonian	Male	All	All	All	16	POB	74.5271	14	60435	5.95024e-212	0.0169715	1.69165e-113
Estonian	Male	All	All	All	16	POR	37.8747	14	60435	1.07535e-103	0.00869751	1.69165e-113
Estonian	Male	All	All	All	17	POB	100.454	14	60435	1.91924e-288	0.0227413	4.98547e-200
Estonian	Male	All	All	All	17	POR	38.6774	14	60435	4.64223e-106	0.0088802	4.98547e-200
Estonian	Male	All	All	All	18	POB	56.6659	14	60435	3.62263e-159	0.0129568	6.50295e-74
Estonian	Male	All	All	All	18	POR	38.5753	14	60435	9.28308e-106	0.00885696	6.50295e-74
Estonian	Male	All	All	All	19	POB	38.4485	14	60435	2.19336e-105	0.00882812	1.15766e-72
Estonian	Male	All	All	All	19	POR	14.2171	14	60435	9.96783e-35	0.00328265	1.15766e-72
Estonian	Male	All	All	All	2	POB	2226.5	14	60435	0	0.340273	0
Estonian	Male	All	All	All	2	POR	1032.15	14	60435	0	0.192963	0
Estonian	Male	All	All	All	20	POB	126.812	14	60435	0	0.0285381	4.52119e-192
Estonian	Male	All	All	All	20	POR	70.3124	14	60435	1.68707e-199	0.0160271	4.52119e-192
Estonian	Male	All	All	All	21	POB	43.7332	14	60435	5.73032e-121	0.0100293	1.86535e-82
Estonian	Male	All	All	All	21	POR	14.8087	14	60435	2.04657e-36	0.00341877	1.86535e-82
Estonian	Male	All	All	All	22	POB	54.595	14	60435	4.77706e-153	0.0124892	1.15746e-81
Estonian	Male	All	All	All	22	POR	27.4158	14	60435	5.71097e-73	0.00631089	1.15746e-81
Estonian	Male	All	All	All	23	POB	66.0704	14	60435	5.79575e-187	0.0150747	2.7381e-102
Estonian	Male	All	All	All	23	POR	32.8352	14	60435	7.2434e-89	0.00754898	2.7381e-102
Estonian	Male	All	All	All	24	POB	53.9284	14	60435	4.45734e-151	0.0123386	9.03425e-74
Estonian	Male	All	All	All	24	POR	33.2756	14	60435	3.67757e-90	0.00764946	9.03425e-74
Estonian	Male	All	All	All	25	POB	79.0352	14	60435	2.87881e-225	0.0179796	8.70512e-110
Estonian	Male	All	All	All	25	POR	46.0311	14	60435	9.45837e-128	0.0105508	8.70512e-110
Estonian	Male	All	All	All	26	POB	109.615	14	60435	2.06503e-315	0.0247639	5.42592e-162
Estonian	Male	All	All	All	26	POR	66.5269	14	60435	2.59437e-188	0.0151773	5.42592e-162
Estonian	Male	All	All	All	27	POB	39.5847	14	60435	9.83699e-109	0.00908663	9.51335e-78
Estonian	Male	All	All	All	27	POR	14.0365	14	60435	3.25837e-34	0.00324108	9.51335e-78
Estonian	Male	All	All	All	28	POB	86.4465	14	60435	3.81005e-247	0.0196325	2.83614e-144
Estonian	Male	All	All	All	28	POR	40.7905	14	60435	2.74348e-112	0.00936081	2.83614e-144
Estonian	Male	All	All	All	29	POB	78.8509	14	60435	1.00752e-224	0.0179385	2.81723e-109
Estonian	Male	All	All	All	29	POR	48.9526	14	60435	2.23357e-136	0.0112129	2.81723e-109
Estonian	Male	All	All	All	3	POB	2328.31	14	60435	0	0.35038	0
Estonian	Male	All	All	All	3	POR	1002.15	14	60435	0	0.188412	0
Estonian	Male	All	All	All	30	POB	102.445	14	60435	2.6209e-294	0.0231816	1.433e-157
Estonian	Male	All	All	All	30	POR	57.4527	14	60435	1.71308e-161	0.0131343	1.433e-157
Estonian	Male	All	All	All	31	POB	101.366	14	60435	3.93149e-291	0.0229432	1.1976e-154
Estonian	Male	All	All	All	31	POR	54.9253	14	60435	5.04826e-154	0.0125638	1.1976e-154
Estonian	Male	All	All	All	32	POB	22.7765	14	60435	2.00133e-59	0.00524858	9.22271e-36
Estonian	Male	All	All	All	32	POR	10.046	14	60435	5.65599e-23	0.0023218	9.22271e-36
Estonian	Male	All	All	All	33	POB	60.9275	14	60435	9.1983e-172	0.0139177	4.02064e-94
Estonian	Male	All	All	All	33	POR	32.39	14	60435	1.47275e-87	0.00744739	4.02064e-94
Estonian	Male	All	All	All	34	POB	44.6802	14	60435	9.19057e-124	0.0102443	1.59357e-79
Estonian	Male	All	All	All	34	POR	18.6049	14	60435	2.5225e-47	0.00429141	1.59357e-79
Estonian	Male	All	All	All	35	POB	27.4629	14	60435	4.15673e-73	0.00632167	5.30817e-41
Estonian	Male	All	All	All	35	POR	14.1609	14	60435	1.44185e-34	0.00326969	5.30817e-41
Estonian	Male	All	All	All	36	POB	20.9022	14	60435	5.61887e-54	0.00481873	2.00536e-35
Estonian	Male	All	All	All	36	POR	8.27314	14	60435	4.30904e-18	0.00191284	2.00536e-35
Estonian	Male	All	All	All	37	POB	15.0442	14	60435	4.3475e-37	0.00347294	4.96258e-21
Estonian	Male	All	All	All	37	POR	8.7551	14	60435	2.07343e-19	0.00202405	4.96258e-21
Estonian	Male	All	All	All	38	POB	65.169	14	60435	2.67441e-184	0.0148721	1.6824e-101
Estonian	Male	All	All	All	38	POR	32.2449	14	60435	3.93082e-87	0.00741427	1.6824e-101
Estonian	Male	All	All	All	39	POB	12.3904	14	60435	1.51962e-29	0.00286207	1.1256e-14
Estonian	Male	All	All	All	39	POR	6.951	14	60435	1.59576e-14	0.00160764	1.1256e-14
Estonian	Male	All	All	All	4	POB	244.596	14	60435	0	0.0536233	0
Estonian	Male	All	All	All	4	POR	132.19	14	60435	0	0.0297124	0
Estonian	Male	All	All	All	40	POB	10.7203	14	60435	7.48171e-25	0.00247725	5.4469e-13
Estonian	Male	All	All	All	40	POR	6.63489	14	60435	1.10694e-13	0.00153464	5.4469e-13
Estonian	Male	All	All	All	41	POB	32.3928	14	60435	1.44481e-87	0.00744803	1.92686e-53
Estonian	Male	All	All	All	41	POR	14.6529	14	60435	5.69965e-36	0.00338292	1.92686e-53
Estonian	Male	All	All	All	42	POB	12.1498	14	60435	7.25733e-29	0.00280665	3.27859e-13
Estonian	Male	All	All	All	42	POR	9.20153	14	60435	1.22871e-20	0.00212704	3.27859e-13
Estonian	Male	All	All	All	43	POB	14.0641	14	60435	2.71895e-34	0.00324743	6.19921e-23
Estonian	Male	All	All	All	43	POR	5.00694	14	60435	1.87965e-09	0.00115853	6.19921e-23
Estonian	Male	All	All	All	44	POB	5.68347	14	60435	3.46687e-11	0.00131487	1.71884e-06
Estonian	Male	All	All	All	44	POR	3.0373	14	60435	0.000102522	0.000703106	1.71884e-06
Estonian	Male	All	All	All	45	POB	10.1144	14	60435	3.65126e-23	0.00233757	9.45992e-12
Estonian	Male	All	All	All	45	POR	5.4607	14	60435	1.30378e-10	0.00126339	9.45992e-12
Estonian	Male	All	All	All	46	POB	13.4304	14	60435	1.7236e-32	0.00310156	8.98936e-17
Estonian	Male	All	All	All	46	POR	7.6403	14	60435	2.24773e-16	0.00176678	8.98936e-17
Estonian	Male	All	All	All	47	POB	7.90213	14	60435	4.39627e-17	0.00182721	8.01146e-11
Estonian	Male	All	All	All	47	POR	3.8431	14	60435	1.39814e-06	0.000889476	8.01146e-11
Estonian	Male	All	All	All	48	POB	12.6129	14	60435	3.57275e-30	0.00291331	1.7221e-15
Estonian	Male	All	All	All	48	POR	6.92853	14	60435	1.83205e-14	0.00160245	1.7221e-15
Estonian	Male	All	All	All	49	POB	13.2296	14	60435	6.40233e-32	0.00305532	1.86685e-15
Estonian	Male	All	All	All	49	POR	8.27194	14	60435	4.34168e-18	0.00191256	1.86685e-15
Estonian	Male	All	All	All	5	POB	960.014	14	60435	0	0.181931	0
Estonian	Male	All	All	All	5	POR	438.736	14	60435	0	0.0922583	0
Estonian	Male	All	All	All	50	POB	8.37853	14	60435	2.22296e-18	0.00193716	1.94162e-09
Estonian	Male	All	All	All	50	POR	4.89027	14	60435	3.70652e-09	0.00113157	1.94162e-09
Estonian	Male	All	All	All	51	POB	9.30621	14	60435	6.3215e-21	0.00215118	4.65057e-08
Estonian	Male	All	All	All	51	POR	7.00161	14	60435	1.16898e-14	0.00161932	4.65057e-08
Estonian	Male	All	All	All	52	POB	1.75099	14	60435	0.0397101	0.000405458	0.172401
Estonian	Male	All	All	All	52	POR	1.92613	14	60435	0.0194707	0.000445997	0.172401
Estonian	Male	All	All	All	53	POB	7.25006	14	60435	2.52644e-15	0.00167669	1.59443e-10
Estonian	Male	All	All	All	53	POR	2.85559	14	60435	0.000257978	0.000661071	1.59443e-10
Estonian	Male	All	All	All	54	POB	9.1065	14	60435	2.24483e-20	0.00210512	3.01642e-13
Estonian	Male	All	All	All	54	POR	3.63768	14	60435	4.29339e-06	0.000841974	3.01642e-13
Estonian	Male	All	All	All	55	POB	3.93654	14	60435	8.3488e-07	0.000911084	0.000476776
Estonian	Male	All	All	All	55	POR	2.30583	14	60435	0.00365907	0.00053387	0.000476776
Estonian	Male	All	All	All	56	POB	3.17552	14	60435	5.01691e-05	0.00073508	0.000705707
Estonian	Male	All	All	All	56	POR	1.84656	14	60435	0.027056	0.000427579	0.000705707
Estonian	Male	All	All	All	57	POB	31.7045	14	60435	1.519e-85	0.00729093	3.73931e-50
Estonian	Male	All	All	All	57	POR	13.8644	14	60435	1.00687e-33	0.00320146	3.73931e-50
Estonian	Male	All	All	All	58	POB	7.9268	14	60435	3.76858e-17	0.00183291	1.39222e-08
Estonian	Male	All	All	All	58	POR	4.69071	14	60435	1.17535e-08	0.00108544	1.39222e-08
Estonian	Male	All	All	All	59	POB	6.20654	14	60435	1.4962e-12	0.0014357	1.08388e-07
Estonian	Male	All	All	All	59	POR	3.07205	14	60435	8.57455e-05	0.000711145	1.08388e-07
Estonian	Male	All	All	All	6	POB	902.649	14	60435	0	0.17294	0
Estonian	Male	All	All	All	6	POR	413.977	14	60435	0	0.0875075	0
Estonian	Male	All	All	All	60	POB	4.24345	14	60435	1.50346e-07	0.000982046	0.000221829
Estonian	Male	All	All	All	60	POR	2.56881	14	60435	0.00105932	0.00059472	0.000221829
Estonian	Male	All	All	All	61	POB	5.28064	14	60435	3.77762e-10	0.00122179	0.000225164
Estonian	Male	All	All	All	61	POR	3.66399	14	60435	3.72222e-06	0.000848058	0.000225164
Estonian	Male	All	All	All	62	POB	4.53177	14	60435	2.92593e-08	0.0010487	2.35733e-06
Estonian	Male	All	All	All	62	POR	2.08311	14	60435	0.00994363	0.000482327	2.35733e-06
Estonian	Male	All	All	All	63	POB	9.76654	14	60435	3.37295e-22	0.00225735	1.61678e-10
Estonian	Male	All	All	All	63	POR	6.15604	14	60435	2.03037e-12	0.00142404	1.61678e-10
Estonian	Male	All	All	All	64	POB	4.46283	14	60435	4.33671e-08	0.00103276	0.000150463
Estonian	Male	All	All	All	64	POR	2.42088	14	60435	0.00214288	0.000560492	0.000150463
Estonian	Male	All	All	All	65	POB	7.26846	14	60435	2.25482e-15	0.00168094	3.40109e-09
Estonian	Male	All	All	All	65	POR	3.02773	14	60435	0.000107677	0.000700894	3.40109e-09
Estonian	Male	All	All	All	66	POB	2.35216	14	60435	0.00295408	0.00054459	0.0737339
Estonian	Male	All	All	All	66	POR	1.97933	14	60435	0.0155563	0.00045831	0.0737339
Estonian	Male	All	All	All	67	POB	3.05865	14	60435	9.18662e-05	0.000708047	0.0313366
Estonian	Male	All	All	All	67	POR	2.00118	14	60435	0.0141724	0.000463366	0.0313366
Estonian	Male	All	All	All	68	POB	6.38607	14	60435	5.03924e-13	0.00147717	3.79585e-09
Estonian	Male	All	All	All	68	POR	4.0852	14	60435	3.65306e-07	0.000945458	3.79585e-09
Estonian	Male	All	All	All	69	POB	5.48697	14	60435	1.11573e-10	0.00126946	6.54133e-06
Estonian	Male	All	All	All	69	POR	2.80627	14	60435	0.00033023	0.000649662	6.54133e-06
Estonian	Male	All	All	All	7	POB	1228.5	14	60435	0	0.22154	0
Estonian	Male	All	All	All	7	POR	550.909	14	60435	0	0.113177	0
Estonian	Male	All	All	All	70	POB	8.03402	14	60435	1.92794e-17	0.00185766	7.76133e-09
Estonian	Male	All	All	All	70	POR	4.50407	14	60435	3.42765e-08	0.0010423	7.76133e-09
Estonian	Male	All	All	All	71	POB	3.34129	14	60435	2.10119e-05	0.000773425	0.00353823
Estonian	Male	All	All	All	71	POR	2.53134	14	60435	0.00126838	0.000586051	0.00353823
Estonian	Male	All	All	All	72	POB	5.17769	14	60435	6.92073e-10	0.00119799	0.00105201
Estonian	Male	All	All	All	72	POR	3.68618	14	60435	3.29916e-06	0.00085319	0.00105201
Estonian	Male	All	All	All	73	POB	3.94494	14	60435	7.96949e-07	0.000913026	0.00445983
Estonian	Male	All	All	All	73	POR	3.08541	14	60435	8.00383e-05	0.000714236	0.00445983
Estonian	Male	All	All	All	74	POB	2.84261	14	60435	0.000275338	0.000658069	0.00558743
Estonian	Male	All	All	All	74	POR	1.23287	14	60435	0.242616	0.000285518	0.00558743
Estonian	Male	All	All	All	75	POB	2.98262	14	60435	0.000135616	0.000690458	0.000557466
Estonian	Male	All	All	All	75	POR	1.17895	14	60435	0.28353	0.000273035	0.000557466
Estonian	Male	All	All	All	76	POB	1.5839	14	60435	0.0751329	0.000366783	0.258721
Estonian	Male	All	All	All	76	POR	1.96341	14	60435	0.0166436	0.000454624	0.258721
Estonian	Male	All	All	All	77	POB	2.59828	14	60435	0.000918698	0.000601539	0.0478851
Estonian	Male	All	All	All	77	POR	1.5414	14	60435	0.0877126	0.000356945	0.0478851
Estonian	Male	All	All	All	78	POB	5.14825	14	60435	8.22525e-10	0.00119119	2.1589e-05
Estonian	Male	All	All	All	78	POR	3.48051	14	60435	1.00142e-05	0.000805625	2.1589e-05
Estonian	Male	All	All	All	79	POB	4.49739	14	60435	3.56074e-08	0.00104075	0.000166947
Estonian	Male	All	All	All	79	POR	3.29382	14	60435	2.69971e-05	0.000762444	0.000166947
Estonian	Male	All	All	All	8	POB	584.327	14	60435	0	0.119223	0
Estonian	Male	All	All	All	8	POR	313.337	14	60435	0	0.0676735	0
Estonian	Male	All	All	All	80	POB	4.92217	14	60435	3.07948e-09	0.00113894	0.000335038
Estonian	Male	All	All	All	80	POR	3.48739	14	60435	9.65207e-06	0.000807215	0.000335038
Estonian	Male	All	All	All	81	POB	4.85782	14	60435	4.47454e-09	0.00112407	7.22903e-06
Estonian	Male	All	All	All	81	POR	2.65087	14	60435	0.000711361	0.000613706	7.22903e-06
Estonian	Male	All	All	All	82	POB	2.59698	14	60435	0.000924503	0.000601238	0.0319249
Estonian	Male	All	All	All	82	POR	1.57972	14	60435	0.0762981	0.000365814	0.0319249
Estonian	Male	All	All	All	83	POB	7.39232	14	60435	1.04767e-15	0.00170953	1.16583e-10
Estonian	Male	All	All	All	83	POR	3.75688	14	60435	2.2435e-06	0.000869538	1.16583e-10
Estonian	Male	All	All	All	84	POB	8.49997	14	60435	1.0356e-18	0.00196518	1.16814e-08
Estonian	Male	All	All	All	84	POR	4.8869	14	60435	3.77974e-09	0.00113079	1.16814e-08
Estonian	Male	All	All	All	85	POB	8.83942	14	60435	1.21715e-19	0.0020435	2.44371e-10
Estonian	Male	All	All	All	85	POR	4.6027	14	60435	1.94916e-08	0.0010651	2.44371e-10
Estonian	Male	All	All	All	86	POB	2.89492	14	60435	0.000211633	0.000670169	0.00704134
Estonian	Male	All	All	All	86	POR	2.63955	14	60435	0.00075175	0.000611088	0.00704134
Estonian	Male	All	All	All	87	POB	4.25307	14	60435	1.42409e-07	0.000984271	0.000154952
Estonian	Male	All	All	All	87	POR	2.37124	14	60435	0.00270326	0.000549006	0.000154952
Estonian	Male	All	All	All	88	POB	3.52343	14	60435	7.9549e-06	0.000815551	4.85166e-05
Estonian	Male	All	All	All	88	POR	0.991607	14	60435	0.458518	0.000229657	4.85166e-05
Estonian	Male	All	All	All	89	POB	3.04565	14	60435	9.82175e-05	0.000705039	0.00533787
Estonian	Male	All	All	All	89	POR	2.28378	14	60435	0.00404861	0.000528768	0.00533787
Estonian	Male	All	All	All	9	POB	511.141	14	60435	0	0.105872	0
Estonian	Male	All	All	All	9	POR	259.211	14	60435	0	0.0566458	0
Estonian	Male	All	All	All	90	POB	5.40362	14	60435	1.82788e-10	0.00125021	5.34709e-06
Estonian	Male	All	All	All	90	POR	3.06138	14	60435	9.05882e-05	0.000708677	5.34709e-06
Estonian	Male	All	All	All	91	POB	3.81999	14	60435	1.58745e-06	0.000884134	0.00133651
Estonian	Male	All	All	All	91	POR	2.41144	14	60435	0.00224006	0.000558307	0.00133651
Estonian	Male	All	All	All	92	POB	3.90838	14	60435	9.75574e-07	0.000904571	7.41854e-05
Estonian	Male	All	All	All	92	POR	2.64306	14	60435	0.000738973	0.000611901	7.41854e-05
Estonian	Male	All	All	All	93	POB	2.55348	14	60435	0.00114048	0.000591173	0.0238712
Estonian	Male	All	All	All	93	POR	2.02254	14	60435	0.0129315	0.000468309	0.0238712
Estonian	Male	All	All	All	94	POB	4.58486	14	60435	2.15911e-08	0.00106097	0.00301865
Estonian	Male	All	All	All	94	POR	3.57686	14	60435	5.96612e-06	0.000827906	0.00301865
Estonian	Male	All	All	All	95	POB	2.43815	14	60435	0.0019755	0.000564489	0.118509
Estonian	Male	All	All	All	95	POR	2.28217	14	60435	0.00407872	0.000528393	0.118509
Estonian	Male	All	All	All	96	POB	2.12374	14	60435	0.00831763	0.00049173	0.0154193
Estonian	Male	All	All	All	96	POR	1.90357	14	60435	0.0213925	0.000440775	0.0154193
Estonian	Male	All	All	All	97	POB	3.39964	14	60435	1.54186e-05	0.000786921	0.0094373
Estonian	Male	All	All	All	97	POR	2.45473	14	60435	0.00182668	0.000568325	0.0094373
Estonian	Male	All	All	All	98	POB	6.2051	14	60435	1.50927e-12	0.00143537	4.77035e-05
Estonian	Male	All	All	All	98	POR	5.23066	14	60435	5.06983e-10	0.00121024	4.77035e-05
Estonian	Male	All	All	All	99	POB	4.81181	14	60435	5.84146e-09	0.00111343	2.64228e-05
Estonian	Male	All	All	All	99	POR	2.4133	14	60435	0.0022206	0.000558737	2.64228e-05
Russian	All	All	All	All	1	POB	24.303	14	11185	4.84339e-63	0.0295214	6.03733e-27
Russian	All	All	All	All	1	POR	13.8648	14	11185	1.82243e-33	0.0170582	6.03733e-27
Russian	All	All	All	All	10	POB	3.68802	14	11185	3.3621e-06	0.00459499	0.0272343
Russian	All	All	All	All	10	POR	2.68736	14	11185	0.000602306	0.00335243	0.0272343
Russian	All	All	All	All	100	POB	2.27747	14	11185	0.00419882	0.00284255	0.0308782
Russian	All	All	All	All	100	POR	1.74137	14	11185	0.0413701	0.00217489	0.0308782
Russian	All	All	All	All	11	POB	42.7855	14	11185	1.4729e-115	0.0508314	5.41231e-118
Russian	All	All	All	All	11	POR	67.5454	14	11185	7.31948e-185	0.0779543	5.41231e-118
Russian	All	All	All	All	12	POB	8.06605	14	11185	1.89737e-17	0.00999517	2.03629e-05
Russian	All	All	All	All	12	POR	6.25328	14	11185	1.25076e-12	0.00776629	2.03629e-05
Russian	All	All	All	All	13	POB	4.78728	14	11185	7.11466e-09	0.00595643	0.000205113
Russian	All	All	All	All	13	POR	2.53357	14	11185	0.00126799	0.00316118	0.000205113
Russian	All	All	All	All	14	POB	0.395975	14	11185	0.976686	0.000495387	0.929622
Russian	All	All	All	All	14	POR	0.40756	14	11185	0.973335	0.000509873	0.929622
Russian	All	All	All	All	15	POB	1.93416	14	11185	0.0189104	0.0024151	0.134691
Russian	All	All	All	All	15	POR	1.09881	14	11185	0.352614	0.00137347	0.134691
Russian	All	All	All	All	16	POB	4.4011	14	11185	6.44537e-08	0.00547857	0.000130039
Russian	All	All	All	All	16	POR	2.25442	14	11185	0.0046631	0.00281386	0.000130039
Russian	All	All	All	All	17	POB	5.46975	14	11185	1.3331e-10	0.00679981	2.47939e-05
Russian	All	All	All	All	17	POR	3.97458	14	11185	7.00237e-07	0.00495027	2.47939e-05
Russian	All	All	All	All	18	POB	1.15048	14	11185	0.30708	0.00143796	0.379692
Russian	All	All	All	All	18	POR	1.4026	14	11185	0.142257	0.00175252	0.379692
Russian	All	All	All	All	19	POB	1.87607	14	11185	0.0240681	0.00234273	0.34276
Russian	All	All	All	All	19	POR	1.59865	14	11185	0.0713106	0.001997	0.34276
Russian	All	All	All	All	2	POB	64.2319	14	11185	1.12061e-175	0.0744148	8.83684e-75
Russian	All	All	All	All	2	POR	38.4029	14	11185	3.80679e-103	0.0458634	8.83684e-75
Russian	All	All	All	All	20	POB	8.09833	14	11185	1.55273e-17	0.0100348	1.65232e-07
Russian	All	All	All	All	20	POR	5.65224	14	11185	4.53332e-11	0.00702508	1.65232e-07
Russian	All	All	All	All	21	POB	3.69141	14	11185	3.30093e-06	0.00459919	0.0881367
Russian	All	All	All	All	21	POR	2.81392	14	11185	0.00032234	0.00350975	0.0881367
Russian	All	All	All	All	22	POB	1.79687	14	11185	0.0331967	0.00224405	2.59083e-09
Russian	All	All	All	All	22	POR	5.91526	14	11185	9.48485e-12	0.00734957	2.59083e-09
Russian	All	All	All	All	23	POB	3.32478	14	11185	2.34403e-05	0.0041443	0.000565038
Russian	All	All	All	All	23	POR	3.11109	14	11185	7.13979e-05	0.00387897	0.000565038
Russian	All	All	All	All	24	POB	0.860776	14	11185	0.60222	0.00107625	0.559996
Russian	All	All	All	All	24	POR	0.763585	14	11185	0.710136	0.000954849	0.559996
Russian	All	All	All	All	25	POB	7.77028	14	11185	1.18568e-16	0.0096322	6.75032e-07
Russian	All	All	All	All	25	POR	7.25336	14	11185	2.86263e-15	0.00899718	6.75032e-07
Russian	All	All	All	All	26	POB	2.24543	14	11185	0.0048571	0.00280268	0.0160056
Russian	All	All	All	All	26	POR	1.01593	14	11185	0.433333	0.00127	0.0160056
Russian	All	All	All	All	27	POB	2.17977	14	11185	0.0065264	0.00272094	0.0916105
Russian	All	All	All	All	27	POR	2.50535	14	11185	0.00145071	0.00312609	0.0916105
Russian	All	All	All	All	28	POB	0.884888	14	11185	0.575156	0.00110637	0.308654
Russian	All	All	All	All	28	POR	1.61244	14	11185	0.0677533	0.00201419	0.308654
Russian	All	All	All	All	29	POB	4.03457	14	11185	5.02393e-07	0.0050246	0.00031034
Russian	All	All	All	All	29	POR	2.82768	14	11185	0.000300969	0.00352685	0.00031034
Russian	All	All	All	All	3	POB	25.0856	14	11185	2.86407e-65	0.0304431	2.66278e-32
Russian	All	All	All	All	3	POR	13.5781	14	11185	1.16037e-32	0.0167114	2.66278e-32
Russian	All	All	All	All	30	POB	5.56712	14	11185	7.50332e-11	0.00692001	0.00963961
Russian	All	All	All	All	30	POR	4.53674	14	11185	2.98528e-08	0.00564646	0.00963961
Russian	All	All	All	All	31	POB	2.68224	14	11185	0.000617598	0.00334606	0.0106299
Russian	All	All	All	All	31	POR	1.40182	14	11185	0.142627	0.00175155	0.0106299
Russian	All	All	All	All	32	POB	2.57029	14	11185	0.00106323	0.00320685	0.0279338
Russian	All	All	All	All	32	POR	2.03133	14	11185	0.012516	0.00253612	0.0279338
Russian	All	All	All	All	33	POB	2.90863	14	11185	0.000200521	0.00362746	0.28991
Russian	All	All	All	All	33	POR	3.0931	14	11185	7.83313e-05	0.00385663	0.28991
Russian	All	All	All	All	34	POB	5.5268	14	11185	9.52137e-11	0.00687024	0.00235453
Russian	All	All	All	All	34	POR	4.91585	14	11185	3.3885e-09	0.00611543	0.00235453
Russian	All	All	All	All	35	POB	1.83436	14	11185	0.028539	0.00229077	0.20013
Russian	All	All	All	All	35	POR	2.06925	14	11185	0.0106224	0.00258334	0.20013
Russian	All	All	All	All	36	POB	1.37405	14	11185	0.156329	0.00171691	0.509239
Russian	All	All	All	All	36	POR	1.13202	14	11185	0.322899	0.00141491	0.509239
Russian	All	All	All	All	37	POB	0.971537	14	11185	0.479874	0.00121457	0.727508
Russian	All	All	All	All	37	POR	1.00912	14	11185	0.440337	0.0012615	0.727508
Russian	All	All	All	All	38	POB	1.31022	14	11185	0.191822	0.00163729	0.299956
Russian	All	All	All	All	38	POR	1.94145	14	11185	0.018341	0.00242418	0.299956
Russian	All	All	All	All	39	POB	2.87573	14	11185	0.000236619	0.00358657	0.266505
Russian	All	All	All	All	39	POR	2.99885	14	11185	0.000126931	0.00373956	0.266505
Russian	All	All	All	All	4	POB	20.3298	14	11185	9.68486e-52	0.0248149	1.22164e-32
Russian	All	All	All	All	4	POR	9.81486	14	11185	3.29176e-22	0.0121359	1.22164e-32
Russian	All	All	All	All	40	POB	1.63716	14	11185	0.0617655	0.002045	0.783244
Russian	All	All	All	All	40	POR	1.749	14	11185	0.0401486	0.0021844	0.783244
Russian	All	All	All	All	41	POB	1.3259	14	11185	0.18257	0.00165685	0.0796036
Russian	All	All	All	All	41	POR	1.89322	14	11185	0.0224242	0.00236409	0.0796036
Russian	All	All	All	All	42	POB	0.98178	14	11185	0.468964	0.00122736	0.425385
Russian	All	All	All	All	42	POR	1.3079	14	11185	0.193221	0.00163439	0.425385
Russian	All	All	All	All	43	POB	2.11992	14	11185	0.00851013	0.00264643	0.0134399
Russian	All	All	All	All	43	POR	1.40652	14	11185	0.140406	0.00175741	0.0134399
Russian	All	All	All	All	44	POB	1.06328	14	11185	0.386127	0.00132912	0.266164
Russian	All	All	All	All	44	POR	0.426535	14	11185	0.967165	0.000533599	0.266164
Russian	All	All	All	All	45	POB	2.14672	14	11185	0.00755992	0.0026798	0.358781
Russian	All	All	All	All	45	POR	1.73559	14	11185	0.0423194	0.00216768	0.358781
Russian	All	All	All	All	46	POB	1.69812	14	11185	0.0489578	0.00212099	0.411477
Russian	All	All	All	All	46	POR	0.842685	14	11185	0.622546	0.00105366	0.411477
Russian	All	All	All	All	47	POB	1.37924	14	11185	0.153687	0.00172339	0.25371
Russian	All	All	All	All	47	POR	1.49701	14	11185	0.102928	0.00187026	0.25371
Russian	All	All	All	All	48	POB	1.19278	14	11185	0.272776	0.00149074	0.109036
Russian	All	All	All	All	48	POR	1.95691	14	11185	0.0171864	0.00244343	0.109036
Russian	All	All	All	All	49	POB	4.83587	14	11185	5.37773e-09	0.00601653	0.000225121
Russian	All	All	All	All	49	POR	3.56044	14	11185	6.6927e-06	0.00443674	0.000225121
Russian	All	All	All	All	5	POB	0.84842	14	11185	0.616104	0.00106082	0.988858
Russian	All	All	All	All	5	POR	0.655463	14	11185	0.819506	0.000819755	0.988858
Russian	All	All	All	All	50	POB	3.42754	14	11185	1.36119e-05	0.00427184	0.0721893
Russian	All	All	All	All	50	POR	2.97686	14	11185	0.000141958	0.00371224	0.0721893
Russian	All	All	All	All	51	POB	2.60378	14	11185	0.000904611	0.0032485	0.0180974
Russian	All	All	All	All	51	POR	1.45199	14	11185	0.12036	0.00181413	0.0180974
Russian	All	All	All	All	52	POB	1.93604	14	11185	0.0187624	0.00241743	0.0151526
Russian	All	All	All	All	52	POR	3.51386	14	11185	8.59083e-06	0.00437895	0.0151526
Russian	All	All	All	All	53	POB	2.04023	14	11185	0.0120453	0.0025472	0.146288
Russian	All	All	All	All	53	POR	1.36279	14	11185	0.162178	0.00170287	0.146288
Russian	All	All	All	All	54	POB	0.971545	14	11185	0.479866	0.00121458	0.696219
Russian	All	All	All	All	54	POR	0.770842	14	11185	0.702264	0.000963915	0.696219
Russian	All	All	All	All	55	POB	2.57111	14	11185	0.00105901	0.00320788	0.0704097
Russian	All	All	All	All	55	POR	3.02434	14	11185	0.000111453	0.00377122	0.0704097
Russian	All	All	All	All	56	POB	1.79957	14	11185	0.0328396	0.00224742	0.321302
Russian	All	All	All	All	56	POR	2.32929	14	11185	0.0033106	0.00290705	0.321302
Russian	All	All	All	All	57	POB	1.21683	14	11185	0.254488	0.00152076	0.261698
Russian	All	All	All	All	57	POR	0.597244	14	11185	0.869583	0.000746998	0.261698
Russian	All	All	All	All	58	POB	0.933453	14	11185	0.521199	0.00116702	0.581151
Russian	All	All	All	All	58	POR	0.799313	14	11185	0.670987	0.000999482	0.581151
Russian	All	All	All	All	59	POB	3.1035	14	11185	7.42481e-05	0.00386954	0.152133
Russian	All	All	All	All	59	POR	2.25708	14	11185	0.00460715	0.00281717	0.152133
Russian	All	All	All	All	6	POB	12.6494	14	11185	4.60019e-30	0.0155862	0.000709941
Russian	All	All	All	All	6	POR	12.4099	14	11185	2.14367e-29	0.0152956	0.000709941
Russian	All	All	All	All	60	POB	1.01596	14	11185	0.433306	0.00127004	0.197558
Russian	All	All	All	All	60	POR	1.5042	14	11185	0.100351	0.00187923	0.197558
Russian	All	All	All	All	61	POB	1.42746	14	11185	0.130858	0.00178353	0.607998
Russian	All	All	All	All	61	POR	1.23813	14	11185	0.239033	0.00154734	0.607998
Russian	All	All	All	All	62	POB	1.25809	14	11185	0.225181	0.00157225	0.0755872
Russian	All	All	All	All	62	POR	2.03785	14	11185	0.0121693	0.00254424	0.0755872
Russian	All	All	All	All	63	POB	10.0756	14	11185	6.32303e-23	0.0124543	1.92481e-09
Russian	All	All	All	All	63	POR	7.47927	14	11185	7.14159e-16	0.00927479	1.92481e-09
Russian	All	All	All	All	64	POB	1.77355	14	11185	0.0364338	0.00221499	0.0167176
Russian	All	All	All	All	64	POR	2.52289	14	11185	0.00133433	0.0031479	0.0167176
Russian	All	All	All	All	65	POB	1.41391	14	11185	0.136973	0.00176663	0.134214
Russian	All	All	All	All	65	POR	1.76084	14	11185	0.0383161	0.00219915	0.134214
Russian	All	All	All	All	66	POB	1.0852	14	11185	0.365251	0.00135647	0.380238
Russian	All	All	All	All	66	POR	0.83959	14	11185	0.626019	0.00104979	0.380238
Russian	All	All	All	All	67	POB	2.55369	14	11185	0.00115147	0.00318621	0.0446221
Russian	All	All	All	All	67	POR	1.22287	14	11185	0.250036	0.0015283	0.0446221
Russian	All	All	All	All	68	POB	2.78062	14	11185	0.000380375	0.00346836	0.284475
Russian	All	All	All	All	68	POR	2.26706	14	11185	0.00440279	0.00282959	0.284475
Russian	All	All	All	All	69	POB	1.23692	14	11185	0.239894	0.00154583	0.644975
Russian	All	All	All	All	69	POR	0.86305	14	11185	0.599665	0.00107909	0.644975
Russian	All	All	All	All	7	POB	0.661101	14	11185	0.814273	0.000826801	0.99411
Russian	All	All	All	All	7	POR	0.815441	14	11185	0.653054	0.00101963	0.99411
Russian	All	All	All	All	70	POB	7.03083	14	11185	1.11831e-14	0.00872356	0.0020622
Russian	All	All	All	All	70	POR	5.61984	14	11185	5.49251e-11	0.00698509	0.0020622
Russian	All	All	All	All	71	POB	2.73627	14	11185	0.000473656	0.00341323	0.0412008
Russian	All	All	All	All	71	POR	1.38572	14	11185	0.150447	0.00173147	0.0412008
Russian	All	All	All	All	72	POB	1.07397	14	11185	0.375868	0.00134246	0.240928
Russian	All	All	All	All	72	POR	0.379529	14	11185	0.980928	0.000474822	0.240928
Russian	All	All	All	All	73	POB	0.857421	14	11185	0.60599	0.00107206	0.281622
Russian	All	All	All	All	73	POR	1.46648	14	11185	0.114497	0.0018322	0.281622
Russian	All	All	All	All	74	POB	1.43545	14	11185	0.127361	0.00179349	0.268137
Russian	All	All	All	All	74	POR	1.19268	14	11185	0.272852	0.00149062	0.268137
Russian	All	All	All	All	75	POB	1.77763	14	11185	0.0358469	0.00222008	0.0371237
Russian	All	All	All	All	75	POR	2.1329	14	11185	0.0080367	0.00266259	0.0371237
Russian	All	All	All	All	76	POB	3.45268	14	11185	1.19082e-05	0.00430304	0.00465264
Russian	All	All	All	All	76	POR	1.81601	14	11185	0.0307389	0.0022679	0.00465264
Russian	All	All	All	All	77	POB	2.09903	14	11185	0.00932768	0.00262042	0.209549
Russian	All	All	All	All	77	POR	1.39349	14	11185	0.14663	0.00174116	0.209549
Russian	All	All	All	All	78	POB	1.04145	14	11185	0.407554	0.00130186	0.25207
Russian	All	All	All	All	78	POR	0.666326	14	11185	0.809369	0.00083333	0.25207
Russian	All	All	All	All	79	POB	0.830645	14	11185	0.636052	0.00103862	0.983117
Russian	All	All	All	All	79	POR	0.827263	14	11185	0.63984	0.00103439	0.983117
Russian	All	All	All	All	8	POB	25.1443	14	11185	1.94861e-65	0.0305122	4.5537e-35
Russian	All	All	All	All	8	POR	11.6434	14	11185	2.91954e-27	0.0143644	4.5537e-35
Russian	All	All	All	All	80	POB	1.3592	14	11185	0.164077	0.00169839	0.114115
Russian	All	All	All	All	80	POR	1.56063	14	11185	0.0819795	0.00194959	0.114115
Russian	All	All	All	All	81	POB	1.61361	14	11185	0.0674596	0.00201564	0.415379
Russian	All	All	All	All	81	POR	1.54012	14	11185	0.0882894	0.00192402	0.415379
Russian	All	All	All	All	82	POB	2.35321	14	11185	0.00296418	0.00293681	0.00179142
Russian	All	All	All	All	82	POR	1.50642	14	11185	0.0995658	0.001882	0.00179142
Russian	All	All	All	All	83	POB	1.86024	14	11185	0.0256829	0.00232301	0.151097
Russian	All	All	All	All	83	POR	2.84141	14	11185	0.000281022	0.00354392	0.151097
Russian	All	All	All	All	84	POB	1.53132	14	11185	0.0911244	0.00191304	0.36012
Russian	All	All	All	All	84	POR	1.54915	14	11185	0.085462	0.00193528	0.36012
Russian	All	All	All	All	85	POB	1.18258	14	11185	0.280797	0.00147802	0.119598
Russian	All	All	All	All	85	POR	1.45944	14	11185	0.117319	0.00182341	0.119598
Russian	All	All	All	All	86	POB	1.83044	14	11185	0.0289973	0.00228588	0.369414
Russian	All	All	All	All	86	POR	1.53084	14	11185	0.0912797	0.00191245	0.369414
Russian	All	All	All	All	87	POB	2.80863	14	11185	0.000330936	0.00350319	0.0343809
Russian	All	All	All	All	87	POR	1.69473	14	11185	0.0496017	0.00211676	0.0343809
Russian	All	All	All	All	88	POB	1.10335	14	11185	0.348459	0.00137913	0.413452
Russian	All	All	All	All	88	POR	0.702139	14	11185	0.77444	0.000878079	0.413452
Russian	All	All	All	All	89	POB	1.41822	14	11185	0.135004	0.001772	0.269179
Russian	All	All	All	All	89	POR	1.90256	14	11185	0.021573	0.00237573	0.269179
Russian	All	All	All	All	9	POB	79.556	14	11185	6.58825e-218	0.0905605	4.48848e-112
Russian	All	All	All	All	9	POR	43.7396	14	11185	2.95855e-118	0.0519061	4.48848e-112
Russian	All	All	All	All	90	POB	1.19533	14	11185	0.270794	0.00149393	0.00582851
Russian	All	All	All	All	90	POR	2.05712	14	11185	0.0111967	0.00256824	0.00582851
Russian	All	All	All	All	91	POB	1.45649	14	11185	0.118516	0.00181973	0.556115
Russian	All	All	All	All	91	POR	1.7586	14	11185	0.0386568	0.00219636	0.556115
Russian	All	All	All	All	92	POB	0.858527	14	11185	0.604747	0.00107344	0.492538
Russian	All	All	All	All	92	POR	1.41459	14	11185	0.136663	0.00176747	0.492538
Russian	All	All	All	All	93	POB	1.11892	14	11185	0.334429	0.00139857	0.648162
Russian	All	All	All	All	93	POR	1.15468	14	11185	0.303555	0.00144319	0.648162
Russian	All	All	All	All	94	POB	2.23874	14	11185	0.00500661	0.00279434	0.00179774
Russian	All	All	All	All	94	POR	1.96154	14	11185	0.0168539	0.0024492	0.00179774
Russian	All	All	All	All	95	POB	3.953	14	11185	7.88854e-07	0.00492352	0.0130836
Russian	All	All	All	All	95	POR	2.90513	14	11185	0.000204088	0.00362311	0.0130836
Russian	All	All	All	All	96	POB	1.45179	14	11185	0.120445	0.00181388	0.284769
Russian	All	All	All	All	96	POR	1.82856	14	11185	0.0292188	0.00228354	0.284769
Russian	All	All	All	All	97	POB	1.33595	14	11185	0.176827	0.00166938	0.272769
[truncated: 205 more rows]
