# Supplementary material for: Genetic effects on migration behavior contribute to increasing spatial differentiation at trait-associated loci in Estonia
Source: iScience. 2025 Nov 12;28(12):114013. doi: 10.1016/j.isci.2025.114013 (PMC12702256; doi:10.1016/j.isci.2025.114013)
Supplement: Table S4. Fraction of the inter-individual variance of PCs explained by county of birth (POB) and county of residence (POR) [file mmc5.xlsx]

## Sheet: Sheet1
Table S5. Fraction of the inter-individual variance of PCs explained by county of birth (POB) and county of residence (POR).
Subcohorts are defined by ethnicity, sex, age and year of agreement.
The column "Adjusted" indicates whether the PGSs are adjusted for the demographic covariates and the top 100 PCs
Presented p-values are not adjusted for multiple testing.
"p-value difference" indicates whether the variance explained by POB and POR together is significantly larger than the variance explained by only the weaker predictor.
Ethnicity	Sex	Age	Year of agreement	Relatedness	PGS	Adjusted	Birth or residence	F-statistic	df1	df2	p-value	Var_county	p-value difference
Estonian	All	18-24	All	All	1050	no	POB	2.50018	14	5579	0.00150513	0.00623487	0.0602003
Estonian	All	18-24	All	All	1050	no	POR	2.0691	14	5579	0.0107021	0.0051654	0.0602003
Estonian	All	18-24	All	All	1050	yes	POB	2.11448	14	5579	0.00878045	0.00527808	0.212803
Estonian	All	18-24	All	All	1050	yes	POR	2.13427	14	5579	0.00804846	0.00532724	0.212803
Estonian	All	18-24	All	All	1070	no	POB	4.55625	14	5579	2.83646e-08	0.0113042	0.000882344
Estonian	All	18-24	All	All	1070	no	POR	3.11567	14	5579	7.13335e-05	0.00775784	0.000882344
Estonian	All	18-24	All	All	1070	yes	POB	3.92898	14	5579	9.38842e-07	0.00976316	0.00760907
Estonian	All	18-24	All	All	1070	yes	POR	3.1095	14	5579	7.36317e-05	0.00774259	0.00760907
Estonian	All	18-24	All	All	1110	no	POB	0.961033	14	5579	0.491227	0.00240582	0.963795
Estonian	All	18-24	All	All	1110	no	POR	0.964041	14	5579	0.487988	0.00241334	0.963795
Estonian	All	18-24	All	All	1110	yes	POB	1.13954	14	5579	0.316569	0.00285141	0.915592
Estonian	All	18-24	All	All	1110	yes	POR	1.06306	14	5579	0.386473	0.00266056	0.915592
Estonian	All	18-24	All	All	1160	no	POB	1.3296	14	5579	0.180664	0.00332542	0.76523
Estonian	All	18-24	All	All	1160	no	POR	1.11939	14	5579	0.334175	0.00280114	0.76523
Estonian	All	18-24	All	All	1160	yes	POB	1.17255	14	5579	0.289024	0.00293379	0.754487
Estonian	All	18-24	All	All	1160	yes	POR	0.919183	14	5579	0.536978	0.0023013	0.754487
Estonian	All	18-24	All	All	1180	no	POB	1.56834	14	5579	0.0799135	0.00392018	0.579571
Estonian	All	18-24	All	All	1180	no	POR	1.24815	14	5579	0.232213	0.00312235	0.579571
Estonian	All	18-24	All	All	1180	yes	POB	1.30426	14	5579	0.195656	0.00326224	0.565392
Estonian	All	18-24	All	All	1180	yes	POR	0.940514	14	5579	0.51351	0.00235458	0.565392
Estonian	All	18-24	All	All	1210	no	POB	0.840436	14	5579	0.625061	0.00210456	0.444983
Estonian	All	18-24	All	All	1210	no	POR	0.764258	14	5579	0.70936	0.00191417	0.444983
Estonian	All	18-24	All	All	1210	yes	POB	0.73355	14	5579	0.742092	0.0018374	0.526299
Estonian	All	18-24	All	All	1210	yes	POR	0.752987	14	5579	0.721491	0.00188599	0.526299
Estonian	All	18-24	All	All	1220	no	POB	1.64744	14	5579	0.0596012	0.00411707	0.508788
Estonian	All	18-24	All	All	1220	no	POR	1.30752	14	5579	0.193675	0.00327037	0.508788
Estonian	All	18-24	All	All	1220	yes	POB	1.51468	14	5579	0.0969109	0.00378655	0.582089
Estonian	All	18-24	All	All	1220	yes	POR	1.29187	14	5579	0.203327	0.00323135	0.582089
Estonian	All	18-24	All	All	1239	no	POB	2.12767	14	5579	0.00828587	0.00531085	0.435081
Estonian	All	18-24	All	All	1239	no	POR	1.9108	14	5579	0.0209564	0.00477211	0.435081
Estonian	All	18-24	All	All	1239	yes	POB	1.59546	14	5579	0.0723538	0.0039877	0.569982
Estonian	All	18-24	All	All	1239	yes	POR	1.71422	14	5579	0.0461624	0.00428326	0.569982
Estonian	All	18-24	All	All	1249	no	POB	1.67123	14	5579	0.0544592	0.00417628	0.595225
Estonian	All	18-24	All	All	1249	no	POR	1.79572	14	5579	0.0334915	0.00448598	0.595225
Estonian	All	18-24	All	All	1249	yes	POB	1.77025	14	5579	0.0370619	0.00442265	0.560066
Estonian	All	18-24	All	All	1249	yes	POR	1.78113	14	5579	0.0354966	0.0044497	0.560066
Estonian	All	18-24	All	All	1329	no	POB	3.04078	14	5579	0.000104669	0.00757278	0.132588
Estonian	All	18-24	All	All	1329	no	POR	2.20205	14	5579	0.00595615	0.00549548	0.132588
Estonian	All	18-24	All	All	1329	yes	POB	2.52215	14	5579	0.001356	0.0062893	0.157462
Estonian	All	18-24	All	All	1329	yes	POR	1.67383	14	5579	0.0539214	0.00418276	0.157462
Estonian	All	18-24	All	All	135	no	POB	2.45019	14	5579	0.00190578	0.00611097	0.334313
Estonian	All	18-24	All	All	135	no	POR	2.29951	14	5579	0.00383254	0.00573731	0.334313
Estonian	All	18-24	All	All	135	yes	POB	1.53971	14	5579	0.0886302	0.00384889	0.57543
Estonian	All	18-24	All	All	135	yes	POR	1.57168	14	5579	0.0789475	0.00392849	0.57543
Estonian	All	18-24	All	All	137	no	POB	2.65883	14	5579	0.000702626	0.00662787	0.397336
Estonian	All	18-24	All	All	137	no	POR	2.54542	14	5579	0.00121361	0.00634695	0.397336
Estonian	All	18-24	All	All	137	yes	POB	2.34371	14	5579	0.00312885	0.00584694	0.494041
Estonian	All	18-24	All	All	137	yes	POR	2.34554	14	5579	0.00310256	0.00585148	0.494041
Estonian	All	18-24	All	All	1408	no	POB	4.20227	14	5579	2.07274e-07	0.0104352	6.65545e-05
Estonian	All	18-24	All	All	1408	no	POR	2.16094	14	5579	0.00715327	0.00539345	6.65545e-05
Estonian	All	18-24	All	All	1408	yes	POB	3.47776	14	5579	1.074e-05	0.00865162	0.000976613
Estonian	All	18-24	All	All	1408	yes	POR	2.0067	14	5579	0.0139974	0.0050104	0.000976613
Estonian	All	18-24	All	All	1428_0	no	POB	1.44415	14	5579	0.123864	0.00361087	0.312752
Estonian	All	18-24	All	All	1428_0	no	POR	1.85802	14	5579	0.0260406	0.00464091	0.312752
Estonian	All	18-24	All	All	1428_0	yes	POB	1.38238	14	5579	0.152339	0.00345697	0.30698
Estonian	All	18-24	All	All	1428_0	yes	POR	1.8901	14	5579	0.0228301	0.00472065	0.30698
Estonian	All	18-24	All	All	1428_1	no	POB	1.79088	14	5579	0.0341443	0.00447396	0.303951
Estonian	All	18-24	All	All	1428_1	no	POR	1.22667	14	5579	0.24747	0.00306877	0.303951
Estonian	All	18-24	All	All	1428_1	yes	POB	0.840733	14	5579	0.624727	0.0021053	0.636062
Estonian	All	18-24	All	All	1428_1	yes	POR	0.530088	14	5579	0.917117	0.00132844	0.636062
Estonian	All	18-24	All	All	1458	no	POB	1.55022	14	5579	0.0853377	0.00387507	0.756633
Estonian	All	18-24	All	All	1458	no	POR	1.39056	14	5579	0.148289	0.00347734	0.756633
Estonian	All	18-24	All	All	1458	yes	POB	1.04845	14	5579	0.400736	0.0026241	0.867163
Estonian	All	18-24	All	All	1458	yes	POR	1.13486	14	5579	0.320606	0.00283973	0.867163
Estonian	All	18-24	All	All	1468	no	POB	3.35293	14	5579	2.07735e-05	0.00834367	0.0271615
Estonian	All	18-24	All	All	1468	no	POR	2.62273	14	5579	0.000836986	0.00653847	0.0271615
Estonian	All	18-24	All	All	1468	yes	POB	2.96718	14	5579	0.000152115	0.00739083	0.108787
Estonian	All	18-24	All	All	1468	yes	POR	2.63891	14	5579	0.000773916	0.00657856	0.108787
Estonian	All	18-24	All	All	1478	no	POB	0.79749	14	5579	0.672973	0.00199723	0.272111
Estonian	All	18-24	All	All	1478	no	POR	1.34055	14	5579	0.174472	0.0033527	0.272111
Estonian	All	18-24	All	All	1478	yes	POB	0.89452	14	5579	0.564403	0.00223969	0.368292
Estonian	All	18-24	All	All	1478	yes	POR	1.24939	14	5579	0.231357	0.00312543	0.368292
Estonian	All	18-24	All	All	1488	no	POB	1.12185	14	5579	0.33199	0.00280729	0.55776
Estonian	All	18-24	All	All	1488	no	POR	1.43383	14	5579	0.128287	0.00358518	0.55776
Estonian	All	18-24	All	All	1488	yes	POB	0.917545	14	5579	0.53879	0.00229721	0.551517
Estonian	All	18-24	All	All	1488	yes	POR	1.30644	14	5579	0.194327	0.00326769	0.551517
Estonian	All	18-24	All	All	1498	no	POB	2.79598	14	5579	0.000358434	0.00696737	0.0686652
Estonian	All	18-24	All	All	1498	no	POR	1.61012	14	5579	0.0685342	0.00402419	0.0686652
Estonian	All	18-24	All	All	1498	yes	POB	1.60565	14	5579	0.0696789	0.00401307	0.365598
Estonian	All	18-24	All	All	1498	yes	POR	0.905011	14	5579	0.552705	0.0022659	0.365598
Estonian	All	18-24	All	All	1518	no	POB	0.796009	14	5579	0.674612	0.00199353	0.384438
Estonian	All	18-24	All	All	1518	no	POR	0.437489	14	5579	0.96316	0.00109664	0.384438
Estonian	All	18-24	All	All	1518	yes	POB	0.848556	14	5579	0.615947	0.00212485	0.411764
Estonian	All	18-24	All	All	1518	yes	POR	0.390864	14	5579	0.978038	0.000979878	0.411764
Estonian	All	18-24	All	All	1528	no	POB	1.38315	14	5579	0.151952	0.00345889	0.623735
Estonian	All	18-24	All	All	1528	no	POR	1.03373	14	5579	0.415381	0.00258735	0.623735
Estonian	All	18-24	All	All	1528	yes	POB	1.12768	14	5579	0.326859	0.00282182	0.820222
Estonian	All	18-24	All	All	1528	yes	POR	1.0102	14	5579	0.439325	0.0025286	0.820222
Estonian	All	18-24	All	All	1538	no	POB	0.995212	14	5579	0.454897	0.00249117	0.328179
Estonian	All	18-24	All	All	1538	no	POR	1.37695	14	5579	0.155075	0.00344345	0.328179
Estonian	All	18-24	All	All	1538	yes	POB	1.01147	14	5579	0.438017	0.00253177	0.303891
Estonian	All	18-24	All	All	1538	yes	POR	1.67198	14	5579	0.0543029	0.00417816	0.303891
Estonian	All	18-24	All	All	1558	no	POB	2.87554	14	5579	0.00024121	0.0071642	0.0017579
Estonian	All	18-24	All	All	1558	no	POR	1.83604	14	5579	0.028476	0.00458624	0.0017579
Estonian	All	18-24	All	All	1558	yes	POB	2.68783	14	5579	0.000610055	0.00669969	0.00483263
Estonian	All	18-24	All	All	1558	yes	POR	2.0701	14	5579	0.0106559	0.00516788	0.00483263
Estonian	All	18-24	All	All	1697	no	POB	0.686899	14	5579	0.789501	0.00172074	0.189632
Estonian	All	18-24	All	All	1697	no	POR	1.03273	14	5579	0.416392	0.00258484	0.189632
Estonian	All	18-24	All	All	1697	yes	POB	0.738648	14	5579	0.736731	0.00185014	0.279379
Estonian	All	18-24	All	All	1697	yes	POR	0.768079	14	5579	0.70522	0.00192372	0.279379
Estonian	All	18-24	All	All	1717	no	POB	1.24053	14	5579	0.237548	0.00310333	0.197109
Estonian	All	18-24	All	All	1717	no	POR	1.3715	14	5579	0.157864	0.00342986	0.197109
Estonian	All	18-24	All	All	1717	yes	POB	1.21025	14	5579	0.259601	0.00302783	0.197087
Estonian	All	18-24	All	All	1717	yes	POR	1.55034	14	5579	0.0853015	0.00387537	0.197087
Estonian	All	18-24	All	All	1747	no	POB	0.595127	14	5579	0.871181	0.00149119	0.415931
Estonian	All	18-24	All	All	1747	no	POR	0.753434	14	5579	0.721012	0.00188711	0.415931
Estonian	All	18-24	All	All	1747	yes	POB	0.56995	14	5579	0.890253	0.00142819	0.493894
Estonian	All	18-24	All	All	1747	yes	POR	0.849422	14	5579	0.614974	0.00212701	0.493894
Estonian	All	18-24	All	All	1757	no	POB	0.676717	14	5579	0.799392	0.00169528	0.309624
Estonian	All	18-24	All	All	1757	no	POR	0.757061	14	5579	0.71712	0.00189617	0.309624
Estonian	All	18-24	All	All	1757	yes	POB	0.688289	14	5579	0.788136	0.00172422	0.23919
Estonian	All	18-24	All	All	1757	yes	POR	0.831228	14	5579	0.635383	0.00208155	0.23919
Estonian	All	18-24	All	All	1920	no	POB	2.298	14	5579	0.00385915	0.00573356	0.0614592
Estonian	All	18-24	All	All	1920	no	POR	1.85824	14	5579	0.0260171	0.00464146	0.0614592
Estonian	All	18-24	All	All	1920	yes	POB	1.96467	14	5579	0.0167287	0.00490598	0.139869
Estonian	All	18-24	All	All	1920	yes	POR	1.78763	14	5579	0.0345908	0.00446585	0.139869
Estonian	All	18-24	All	All	1930	no	POB	1.23549	14	5579	0.241123	0.00309076	0.628094
Estonian	All	18-24	All	All	1930	no	POR	1.37634	14	5579	0.155389	0.00344191	0.628094
Estonian	All	18-24	All	All	1930	yes	POB	1.08683	14	5579	0.363869	0.00271988	0.61079
Estonian	All	18-24	All	All	1930	yes	POR	1.32071	14	5579	0.185818	0.00330326	0.61079
Estonian	All	18-24	All	All	1940	no	POB	1.84619	14	5579	0.027326	0.00461149	0.171693
Estonian	All	18-24	All	All	1940	no	POR	1.37325	14	5579	0.156965	0.00343422	0.171693
Estonian	All	18-24	All	All	1940	yes	POB	1.35495	14	5579	0.166582	0.0033886	0.464088
Estonian	All	18-24	All	All	1940	yes	POR	1.39952	14	5579	0.143951	0.00349967	0.464088
Estonian	All	18-24	All	All	1950	no	POB	0.971287	14	5579	0.480217	0.00243143	0.865417
Estonian	All	18-24	All	All	1950	no	POR	1.05367	14	5579	0.395616	0.00263711	0.865417
Estonian	All	18-24	All	All	1950	yes	POB	0.82196	14	5579	0.645753	0.00205839	0.826854
Estonian	All	18-24	All	All	1950	yes	POR	1.13749	14	5579	0.318331	0.0028463	0.826854
Estonian	All	18-24	All	All	1960	no	POB	2.45193	14	5579	0.00189024	0.00611528	0.0202861
Estonian	All	18-24	All	All	1960	no	POR	1.76469	14	5579	0.0378862	0.00440882	0.0202861
Estonian	All	18-24	All	All	1960	yes	POB	2.58278	14	5579	0.0010147	0.00643952	0.0365229
Estonian	All	18-24	All	All	1960	yes	POR	2.12996	14	5579	0.00820279	0.00531653	0.0365229
Estonian	All	18-24	All	All	1980	no	POB	1.32881	14	5579	0.181118	0.00332344	0.148657
Estonian	All	18-24	All	All	1980	no	POR	1.16015	14	5579	0.299182	0.00290283	0.148657
Estonian	All	18-24	All	All	1980	yes	POB	0.675861	14	5579	0.800215	0.00169314	0.183881
Estonian	All	18-24	All	All	1980	yes	POR	0.858938	14	5579	0.604286	0.00215079	0.183881
Estonian	All	18-24	All	All	1990	no	POB	1.1138	14	5579	0.339162	0.0027872	0.478606
Estonian	All	18-24	All	All	1990	no	POR	0.849217	14	5579	0.615204	0.0021265	0.478606
Estonian	All	18-24	All	All	1990	yes	POB	0.616188	14	5579	0.854044	0.00154388	0.590595
Estonian	All	18-24	All	All	1990	yes	POR	0.537865	14	5579	0.912206	0.0013479	0.590595
Estonian	All	18-24	All	All	2000	no	POB	0.697758	14	5579	0.778758	0.0017479	0.635007
Estonian	All	18-24	All	All	2000	no	POR	0.525552	14	5579	0.919908	0.00131709	0.635007
Estonian	All	18-24	All	All	2000	yes	POB	0.687894	14	5579	0.788524	0.00172323	0.666778
Estonian	All	18-24	All	All	2000	yes	POR	0.579874	14	5579	0.882924	0.00145303	0.666778
Estonian	All	18-24	All	All	20002_1138	no	POB	1.56914	14	5579	0.0796804	0.00392218	0.0888846
Estonian	All	18-24	All	All	20002_1138	no	POR	1.57121	14	5579	0.0790821	0.00392733	0.0888846
Estonian	All	18-24	All	All	20002_1138	yes	POB	1.05029	14	5579	0.398933	0.00262867	0.0797281
Estonian	All	18-24	All	All	20002_1138	yes	POR	1.43798	14	5579	0.126492	0.00359551	0.0797281
Estonian	All	18-24	All	All	20002_1226	no	POB	2.08276	14	5579	0.0100855	0.00519932	0.127248
Estonian	All	18-24	All	All	20002_1226	no	POR	1.56569	14	5579	0.0806872	0.00391359	0.127248
Estonian	All	18-24	All	All	20002_1226	yes	POB	1.36214	14	5579	0.162749	0.00340652	0.368255
Estonian	All	18-24	All	All	20002_1226	yes	POR	1.24059	14	5579	0.237507	0.00310348	0.368255
Estonian	All	18-24	All	All	20003_1140861998	no	POB	0.950185	14	5579	0.502968	0.00237873	0.263966
Estonian	All	18-24	All	All	20003_1140861998	no	POR	1.22709	14	5579	0.247162	0.00306983	0.263966
Estonian	All	18-24	All	All	20003_1140861998	yes	POB	0.570713	14	5579	0.889698	0.0014301	0.331289
Estonian	All	18-24	All	All	20003_1140861998	yes	POR	0.916535	14	5579	0.539909	0.00229468	0.331289
Estonian	All	18-24	All	All	20003_1140874420	no	POB	0.769521	14	5579	0.703654	0.00192732	0.608706
Estonian	All	18-24	All	All	20003_1140874420	no	POR	0.993235	14	5579	0.456968	0.00248624	0.608706
Estonian	All	18-24	All	All	20003_1140874420	yes	POB	0.928099	14	5579	0.527136	0.00232357	0.619325
Estonian	All	18-24	All	All	20003_1140874420	yes	POR	1.03591	14	5579	0.413199	0.00259279	0.619325
Estonian	All	18-24	All	All	20003_1140874744	no	POB	1.02757	14	5579	0.421589	0.00257197	0.0660127
Estonian	All	18-24	All	All	20003_1140874744	no	POR	1.0954	14	5579	0.35591	0.00274127	0.0660127
Estonian	All	18-24	All	All	20003_1140874744	yes	POB	0.907218	14	5579	0.55025	0.00227141	0.0502798
Estonian	All	18-24	All	All	20003_1140874744	yes	POR	1.24264	14	5579	0.236063	0.0031086	0.0502798
Estonian	All	18-24	All	All	20003_1140881856	no	POB	1.86222	14	5579	0.0255982	0.00465134	0.00764089
Estonian	All	18-24	All	All	20003_1140881856	no	POR	0.892098	14	5579	0.567108	0.00223364	0.00764089
Estonian	All	18-24	All	All	20003_1140881856	yes	POB	1.68619	14	5579	0.0514324	0.00421351	0.00498439
Estonian	All	18-24	All	All	20003_1140881856	yes	POR	0.48198	14	5579	0.943889	0.00120802	0.00498439
Estonian	All	18-24	All	All	20003_1140923346	no	POB	1.59145	14	5579	0.0734296	0.00397773	0.0593672
Estonian	All	18-24	All	All	20003_1140923346	no	POR	0.991754	14	5579	0.458522	0.00248254	0.0593672
Estonian	All	18-24	All	All	20003_1140923346	yes	POB	1.3782	14	5579	0.154446	0.00344654	0.128097
Estonian	All	18-24	All	All	20003_1140923346	yes	POR	1.12568	14	5579	0.328617	0.00281682	0.128097
Estonian	All	18-24	All	All	20003_1141194794	no	POB	0.769521	14	5579	0.703654	0.00192732	0.608706
Estonian	All	18-24	All	All	20003_1141194794	no	POR	0.993235	14	5579	0.456968	0.00248624	0.608706
Estonian	All	18-24	All	All	20003_1141194794	yes	POB	0.928099	14	5579	0.527136	0.00232357	0.619325
Estonian	All	18-24	All	All	20003_1141194794	yes	POR	1.03591	14	5579	0.413199	0.00259279	0.619325
Estonian	All	18-24	All	All	20004_1320	no	POB	0.821839	14	5579	0.645888	0.00205809	0.272715
Estonian	All	18-24	All	All	20004_1320	no	POR	0.972543	14	5579	0.478874	0.00243457	0.272715
Estonian	All	18-24	All	All	20004_1320	yes	POB	0.722334	14	5579	0.753774	0.00180935	0.248797
Estonian	All	18-24	All	All	20004_1320	yes	POR	0.782163	14	5579	0.689856	0.00195892	0.248797
Estonian	All	18-24	All	All	20004_1478	no	POB	1.07053	14	5579	0.379292	0.0026792	0.370506
Estonian	All	18-24	All	All	20004_1478	no	POR	0.763711	14	5579	0.709952	0.0019128	0.370506
Estonian	All	18-24	All	All	20004_1478	yes	POB	0.93239	14	5579	0.522415	0.00233429	0.475084
Estonian	All	18-24	All	All	20004_1478	yes	POR	0.765566	14	5579	0.707944	0.00191744	0.475084
Estonian	All	18-24	All	All	20004_1479	no	POB	1.06474	14	5579	0.38485	0.00266476	0.465267
Estonian	All	18-24	All	All	20004_1479	no	POR	1.26091	14	5579	0.223487	0.00315416	0.465267
Estonian	All	18-24	All	All	20004_1479	yes	POB	0.684396	14	5579	0.791949	0.00171449	0.446671
Estonian	All	18-24	All	All	20004_1479	yes	POR	0.995716	14	5579	0.454369	0.00249243	0.446671
Estonian	All	18-24	All	All	20004_1480	no	POB	1.4423	14	5579	0.124648	0.00360626	0.298102
Estonian	All	18-24	All	All	20004_1480	no	POR	1.55491	14	5579	0.083905	0.00388674	0.298102
Estonian	All	18-24	All	All	20004_1480	yes	POB	1.13957	14	5579	0.316542	0.00285149	0.31201
Estonian	All	18-24	All	All	20004_1480	yes	POR	1.18119	14	5579	0.282091	0.00295534	0.31201
Estonian	All	18-24	All	All	20004_1483	no	POB	0.678586	14	5579	0.79759	0.00169996	0.763657
Estonian	All	18-24	All	All	20004_1483	no	POR	0.847793	14	5579	0.616803	0.00212294	0.763657
Estonian	All	18-24	All	All	20004_1483	yes	POB	0.688869	14	5579	0.787566	0.00172567	0.710573
Estonian	All	18-24	All	All	20004_1483	yes	POR	0.967679	14	5579	0.48408	0.00242242	0.710573
Estonian	All	18-24	All	All	20016	no	POB	3.45046	14	5579	1.24138e-05	0.0085843	0.0273997
Estonian	All	18-24	All	All	20016	no	POR	2.63025	14	5579	0.000807094	0.00655709	0.0273997
Estonian	All	18-24	All	All	20016	yes	POB	1.87476	14	5579	0.0243169	0.00468251	0.298064
Estonian	All	18-24	All	All	20016	yes	POR	1.91141	14	5579	0.020904	0.00477361	0.298064
Estonian	All	18-24	All	All	20023	no	POB	0.734371	14	5579	0.741231	0.00183945	0.012951
Estonian	All	18-24	All	All	20023	no	POR	1.34131	14	5579	0.174046	0.00335461	0.012951
Estonian	All	18-24	All	All	20023	yes	POB	0.721317	14	5579	0.754825	0.00180681	0.0145288
Estonian	All	18-24	All	All	20023	yes	POR	1.45404	14	5579	0.119741	0.00363552	0.0145288
Estonian	All	18-24	All	All	2010	no	POB	1.3496	14	5579	0.16948	0.00337526	0.720966
Estonian	All	18-24	All	All	2010	no	POR	1.06817	14	5579	0.381554	0.0026733	0.720966
Estonian	All	18-24	All	All	2010	yes	POB	0.778441	14	5579	0.693932	0.00194962	0.861853
Estonian	All	18-24	All	All	2010	yes	POR	0.666824	14	5579	0.808824	0.00167054	0.861853
Estonian	All	18-24	All	All	20107	no	POB	0.491473	14	5579	0.939099	0.00123179	0.10604
Estonian	All	18-24	All	All	20107	no	POR	1.37692	14	5579	0.155091	0.00344337	0.10604
Estonian	All	18-24	All	All	20107	yes	POB	0.546504	14	5579	0.90656	0.00136953	0.126271
Estonian	All	18-24	All	All	20107	yes	POR	1.32311	14	5579	0.184414	0.00330924	0.126271
Estonian	All	18-24	All	All	20110	no	POB	1.08928	14	5579	0.361578	0.00272601	0.0917207
Estonian	All	18-24	All	All	20110	no	POR	1.97642	14	5579	0.0159187	0.00493518	0.0917207
Estonian	All	18-24	All	All	20110	yes	POB	1.08249	14	5579	0.367935	0.00270906	0.100062
Estonian	All	18-24	All	All	20110	yes	POR	2.00933	14	5579	0.0138412	0.00501694	0.100062
Estonian	All	18-24	All	All	20111	no	POB	0.865235	14	5579	0.597215	0.00216653	0.826875
Estonian	All	18-24	All	All	20111	no	POR	0.736537	14	5579	0.738954	0.00184486	0.826875
Estonian	All	18-24	All	All	20111	yes	POB	0.712067	14	5579	0.764319	0.00178368	0.906899
Estonian	All	18-24	All	All	20111	yes	POR	0.646973	14	5579	0.827187	0.00162089	0.906899
Estonian	All	18-24	All	All	20116	no	POB	1.68227	14	5579	0.0522093	0.00420377	0.572653
Estonian	All	18-24	All	All	20116	no	POR	1.65546	14	5579	0.0578196	0.00413705	0.572653
Estonian	All	18-24	All	All	20116	yes	POB	1.97007	14	5579	0.016352	0.00491939	0.346227
Estonian	All	18-24	All	All	20116	yes	POR	1.72254	14	5579	0.0446956	0.00430395	0.346227
Estonian	All	18-24	All	All	20127	no	POB	1.51808	14	5579	0.0957486	0.00379502	0.386901
Estonian	All	18-24	All	All	20127	no	POR	1.516	14	5579	0.096457	0.00378985	0.386901
Estonian	All	18-24	All	All	20127	yes	POB	1.35476	14	5579	0.166683	0.00338813	0.301096
Estonian	All	18-24	All	All	20127	yes	POR	1.69695	14	5579	0.0493485	0.00424029	0.301096
Estonian	All	18-24	All	All	2020	no	POB	1.10936	14	5579	0.343156	0.00277612	0.12197
Estonian	All	18-24	All	All	2020	no	POR	1.51633	14	5579	0.0963453	0.00379066	0.12197
Estonian	All	18-24	All	All	2020	yes	POB	0.776406	14	5579	0.696156	0.00194453	0.0763112
Estonian	All	18-24	All	All	2020	yes	POR	1.67469	14	5579	0.0537447	0.0041849	0.0763112
Estonian	All	18-24	All	All	2040	no	POB	1.4796	14	5579	0.109619	0.00369919	0.462656
Estonian	All	18-24	All	All	2040	no	POR	1.31132	14	5579	0.191384	0.00327985	0.462656
Estonian	All	18-24	All	All	2040	yes	POB	1.9721	14	5579	0.016212	0.00492445	0.141315
Estonian	All	18-24	All	All	2040	yes	POR	1.43576	14	5579	0.12745	0.00358998	0.141315
Estonian	All	18-24	All	All	2050	no	POB	1.46515	14	5579	0.115248	0.0036632	0.0286296
Estonian	All	18-24	All	All	2050	no	POR	2.0072	14	5579	0.0139673	0.00501166	0.0286296
Estonian	All	18-24	All	All	2050	yes	POB	1.31533	14	5579	0.188993	0.00328984	0.0185896
Estonian	All	18-24	All	All	2050	yes	POR	2.09769	14	5579	0.00945	0.0052364	0.0185896
Estonian	All	18-24	All	All	20512	no	POB	2.10658	14	5579	0.0090897	0.00525847	0.280848
Estonian	All	18-24	All	All	20512	no	POR	1.83845	14	5579	0.0281984	0.00459225	0.280848
Estonian	All	18-24	All	All	20512	yes	POB	1.25029	14	5579	0.230736	0.00312768	0.550303
Estonian	All	18-24	All	All	20512	yes	POR	1.26013	14	5579	0.224015	0.00315221	0.550303
Estonian	All	18-24	All	All	20519	no	POB	1.53572	14	5579	0.089907	0.00383896	0.123995
Estonian	All	18-24	All	All	20519	no	POR	1.33175	14	5579	0.179436	0.00333077	0.123995
Estonian	All	18-24	All	All	20519	yes	POB	1.39187	14	5579	0.147645	0.00348062	0.229234
Estonian	All	18-24	All	All	20519	yes	POR	1.45319	14	5579	0.120091	0.0036334	0.229234
Estonian	All	18-24	All	All	20544	no	POB	1.81987	14	5579	0.0303979	0.00454605	0.244337
Estonian	All	18-24	All	All	20544	no	POR	1.65167	14	5579	0.0586561	0.0041276	0.244337
Estonian	All	18-24	All	All	20544	yes	POB	1.30693	14	5579	0.194032	0.0032689	0.211247
Estonian	All	18-24	All	All	20544	yes	POR	1.10152	14	5579	0.350282	0.00275656	0.211247
Estonian	All	18-24	All	All	2070	no	POB	1.1359	14	5579	0.319702	0.00284234	0.215055
Estonian	All	18-24	All	All	2070	no	POR	1.57578	14	5579	0.077775	0.0039387	0.215055
Estonian	All	18-24	All	All	2070	yes	POB	0.87839	14	5579	0.582454	0.00219939	0.187474
Estonian	All	18-24	All	All	2070	yes	POR	1.52	14	5579	0.0950967	0.0037998	0.187474
Estonian	All	18-24	All	All	2090	no	POB	1.60526	14	5579	0.0697817	0.00401208	0.118829
Estonian	All	18-24	All	All	2090	no	POR	2.11124	14	5579	0.00890577	0.00527006	0.118829
Estonian	All	18-24	All	All	2090	yes	POB	1.15858	14	5579	0.300482	0.00289892	0.196558
Estonian	All	18-24	All	All	2090	yes	POR	1.28043	14	5579	0.210608	0.00320284	0.196558
Estonian	All	18-24	All	All	2100	no	POB	1.37374	14	5579	0.156715	0.00343544	0.236773
Estonian	All	18-24	All	All	2100	no	POR	1.95062	14	5579	0.0177476	0.00487106	0.236773
Estonian	All	18-24	All	All	2100	yes	POB	1.05913	14	5579	0.390284	0.00265075	0.323458
Estonian	All	18-24	All	All	2100	yes	POR	1.15858	14	5579	0.300485	0.00289891	0.323458
Estonian	All	18-24	All	All	21001	no	POB	3.11222	14	5579	7.26078e-05	0.00774933	0.0380791
Estonian	All	18-24	All	All	21001	no	POR	1.82176	14	5579	0.030168	0.00455073	0.0380791
Estonian	All	18-24	All	All	21001	yes	POB	2.78842	14	5579	0.000372104	0.00694867	0.101511
Estonian	All	18-24	All	All	21001	yes	POR	1.82741	14	5579	0.0294875	0.00456479	0.101511
Estonian	All	18-24	All	All	2129	no	POB	1.96513	14	5579	0.0166961	0.00490713	0.545158
Estonian	All	18-24	All	All	2129	no	POR	1.47858	14	5579	0.110008	0.00369665	0.545158
Estonian	All	18-24	All	All	2129	yes	POB	1.62788	14	5579	0.0641452	0.0040684	0.545412
Estonian	All	18-24	All	All	2129	yes	POR	1.16692	14	5579	0.293607	0.00291973	0.545412
Estonian	All	18-24	All	All	2139	no	POB	2.55145	14	5579	0.00117909	0.00636191	0.117682
Estonian	All	18-24	All	All	2139	no	POR	2.41822	14	5579	0.00221394	0.0060317	0.117682
Estonian	All	18-24	All	All	2139	yes	POB	2.44755	14	5579	0.00192957	0.00610442	0.138288
Estonian	All	18-24	All	All	2139	yes	POR	2.36361	14	5579	0.00285414	0.00589629	0.138288
Estonian	All	18-24	All	All	2178	no	POB	3.70204	14	5579	3.22933e-06	0.00920442	0.0510617
Estonian	All	18-24	All	All	2178	no	POR	2.61657	14	5579	0.000862292	0.0065232	0.0510617
Estonian	All	18-24	All	All	2178	yes	POB	3.17076	14	5579	5.36993e-05	0.00789393	0.164408
Estonian	All	18-24	All	All	2178	yes	POR	2.43689	14	5579	0.00202858	0.006078	0.164408
Estonian	All	18-24	All	All	2217	no	POB	1.26754	14	5579	0.219049	0.00317069	0.456391
Estonian	All	18-24	All	All	2217	no	POR	0.870229	14	5579	0.591609	0.002179	0.456391
Estonian	All	18-24	All	All	2217	yes	POB	1.24087	14	5579	0.237308	0.00310418	0.381832
Estonian	All	18-24	All	All	2217	yes	POR	0.720393	14	5579	0.755779	0.0018045	0.381832
Estonian	All	18-24	All	All	2237	no	POB	1.09986	14	5579	0.351809	0.00275239	0.0741821
Estonian	All	18-24	All	All	2237	no	POR	0.606493	14	5579	0.862063	0.00151963	0.0741821
Estonian	All	18-24	All	All	2237	yes	POB	1.08747	14	5579	0.363272	0.00272148	0.0499309
Estonian	All	18-24	All	All	2237	yes	POR	0.471962	14	5579	0.948681	0.00118295	0.0499309
Estonian	All	18-24	All	All	2257	no	POB	0.909192	14	5579	0.548056	0.00227634	0.342874
Estonian	All	18-24	All	All	2257	no	POR	0.964129	14	5579	0.487893	0.00241356	0.342874
Estonian	All	18-24	All	All	2257	yes	POB	0.938273	14	5579	0.515962	0.00234898	0.409033
Estonian	All	18-24	All	All	2257	yes	POR	1.02725	14	5579	0.421911	0.00257117	0.409033
Estonian	All	18-24	All	All	2267	no	POB	1.12128	14	5579	0.332495	0.00280586	0.475934
Estonian	All	18-24	All	All	2267	no	POR	1.23855	14	5579	0.238949	0.00309839	0.475934
Estonian	All	18-24	All	All	2267	yes	POB	0.902845	14	5579	0.555117	0.00226049	0.497772
Estonian	All	18-24	All	All	2267	yes	POR	1.02934	14	5579	0.419805	0.00257638	0.497772
Estonian	All	18-24	All	All	23104	no	POB	3.19672	14	5579	4.695e-05	0.00795803	0.0384375
Estonian	All	18-24	All	All	23104	no	POR	1.87018	14	5579	0.0247776	0.00467113	0.0384375
Estonian	All	18-24	All	All	23104	yes	POB	2.83456	14	5579	0.000295945	0.00706283	0.100688
Estonian	All	18-24	All	All	23104	yes	POR	1.82892	14	5579	0.0293074	0.00456856	0.100688
Estonian	All	18-24	All	All	2463	no	POB	1.61942	14	5579	0.0662034	0.00404735	0.174777
Estonian	All	18-24	All	All	2463	no	POR	1.06857	14	5579	0.381167	0.00267431	0.174777
Estonian	All	18-24	All	All	2463	yes	POB	1.38986	14	5579	0.148632	0.0034756	0.215245
Estonian	All	18-24	All	All	2463	yes	POR	0.9126	14	5579	0.544272	0.00228485	0.215245
Estonian	All	18-24	All	All	2654	no	POB	1.37645	14	5579	0.155332	0.00344218	0.214818
Estonian	All	18-24	All	All	2654	no	POR	1.0464	14	5579	0.402766	0.00261897	0.214818
Estonian	All	18-24	All	All	2654	yes	POB	1.2667	14	5579	0.219611	0.00316859	0.366632
Estonian	All	18-24	All	All	2654	yes	POR	1.17024	14	5579	0.2909	0.00292802	0.366632
Estonian	All	18-24	All	All	300	no	POB	1.36823	14	5579	0.159557	0.00342171	0.0373955
Estonian	All	18-24	All	All	300	no	POR	2.00452	14	5579	0.0141282	0.00500498	0.0373955
Estonian	All	18-24	All	All	300	yes	POB	0.919198	14	5579	0.536961	0.00230134	0.0400869
Estonian	All	18-24	All	All	300	yes	POR	1.77656	14	5579	0.0361462	0.00443834	0.0400869
Estonian	All	18-24	All	All	30040	no	POB	1.2034	14	5579	0.264785	0.00301074	0.0935944
Estonian	All	18-24	All	All	30040	no	POR	1.8139	14	5579	0.0311379	0.00453119	0.0935944
Estonian	All	18-24	All	All	30040	yes	POB	1.1612	14	5579	0.298309	0.00290547	0.15235
Estonian	All	18-24	All	All	30040	yes	POR	1.49023	14	5579	0.105627	0.00372566	0.15235
Estonian	All	18-24	All	All	30060	no	POB	0.94649	14	5579	0.506988	0.0023695	0.563456
Estonian	All	18-24	All	All	30060	no	POR	1.0113	14	5579	0.438199	0.00253133	0.563456
Estonian	All	18-24	All	All	30060	yes	POB	1.19528	14	5579	0.271029	0.00299047	0.527768
Estonian	All	18-24	All	All	30060	yes	POR	1.23936	14	5579	0.238376	0.00310041	0.527768
Estonian	All	18-24	All	All	30070	no	POB	1.69449	14	5579	0.049818	0.00423417	0.0932299
Estonian	All	18-24	All	All	30070	no	POR	1.61126	14	5579	0.0682448	0.00402703	0.0932299
Estonian	All	18-24	All	All	30070	yes	POB	1.48839	14	5579	0.106309	0.00372108	0.0946257
Estonian	All	18-24	All	All	30070	yes	POR	1.80303	14	5579	0.0325262	0.00450416	0.0946257
Estonian	All	18-24	All	All	30080	no	POB	0.889274	14	5579	0.570266	0.00222658	0.933909
Estonian	All	18-24	All	All	30080	no	POR	1.09595	14	5579	0.355397	0.00274265	0.933909
Estonian	All	18-24	All	All	30080	yes	POB	0.809113	14	5579	0.660077	0.00202628	0.936006
Estonian	All	18-24	All	All	30080	yes	POR	0.950344	14	5579	0.502796	0.00237913	0.936006
Estonian	All	18-24	All	All	30100	no	POB	1.00085	14	5579	0.449017	0.00250524	0.487188
Estonian	All	18-24	All	All	30100	no	POR	1.05267	14	5579	0.396589	0.00263463	0.487188
Estonian	All	18-24	All	All	30100	yes	POB	0.84921	14	5579	0.615212	0.00212648	0.449267
Estonian	All	18-24	All	All	30100	yes	POR	1.0559	14	5579	0.393436	0.00264267	0.449267
Estonian	All	18-24	All	All	30130	no	POB	0.847245	14	5579	0.617418	0.00212158	0.268847
Estonian	All	18-24	All	All	30130	no	POR	1.28863	14	5579	0.20537	0.00322328	0.268847
Estonian	All	18-24	All	All	30130	yes	POB	0.909697	14	5579	0.547495	0.0022776	0.247167
Estonian	All	18-24	All	All	30130	yes	POR	1.41782	14	5579	0.13541	0.00354529	0.247167
Estonian	All	18-24	All	All	30180	no	POB	1.3382	14	5579	0.175784	0.00334686	0.291126
Estonian	All	18-24	All	All	30180	no	POR	1.15107	14	5579	0.306759	0.00288019	0.291126
Estonian	All	18-24	All	All	30180	yes	POB	1.12559	14	5579	0.328693	0.00281661	0.358248
Estonian	All	18-24	All	All	30180	yes	POR	0.991763	14	5579	0.458513	0.00248256	0.358248
Estonian	All	18-24	All	All	30200	no	POB	1.06023	14	5579	0.389213	0.0026535	0.238596
Estonian	All	18-24	All	All	30200	no	POR	1.12127	14	5579	0.332503	0.00280584	0.238596
Estonian	All	18-24	All	All	30200	yes	POB	0.871911	14	5579	0.589721	0.00218321	0.228765
Estonian	All	18-24	All	All	30200	yes	POR	1.04518	14	5579	0.403968	0.00261593	0.228765
Estonian	All	18-24	All	All	30210	no	POB	1.72029	14	5579	0.0450876	0.00429836	0.292917
Estonian	All	18-24	All	All	30210	no	POR	1.46373	14	5579	0.115813	0.00365967	0.292917
Estonian	All	18-24	All	All	30210	yes	POB	1.35719	14	5579	0.165381	0.00339418	0.30753
Estonian	All	18-24	All	All	30210	yes	POR	1.00633	14	5579	0.443329	0.00251892	0.30753
Estonian	All	18-24	All	All	30600	no	POB	1.31193	14	5579	0.19102	0.00328137	0.559074
Estonian	All	18-24	All	All	30600	no	POR	1.47359	14	5579	0.111933	0.00368421	0.559074
Estonian	All	18-24	All	All	30600	yes	POB	1.27594	14	5579	0.213519	0.00319165	0.554896
Estonian	All	18-24	All	All	30600	yes	POR	1.46888	14	5579	0.113774	0.00367248	0.554896
Estonian	All	18-24	All	All	30610	no	POB	1.3224	14	5579	0.18483	0.00330747	0.559236
Estonian	All	18-24	All	All	30610	no	POR	1.3331	14	5579	0.178668	0.00333413	0.559236
Estonian	All	18-24	All	All	30610	yes	POB	1.45722	14	5579	0.118443	0.00364343	0.483847
Estonian	All	18-24	All	All	30610	yes	POR	1.42347	14	5579	0.132863	0.00355935	0.483847
Estonian	All	18-24	All	All	30620	no	POB	1.7384	14	5579	0.0420142	0.0043434	0.134548
Estonian	All	18-24	All	All	30620	no	POR	1.04302	14	5579	0.40611	0.00261054	0.134548
Estonian	All	18-24	All	All	30620	yes	POB	1.67141	14	5579	0.054421	0.00417674	0.0753591
Estonian	All	18-24	All	All	30620	yes	POR	0.775011	14	5579	0.697678	0.00194105	0.0753591
Estonian	All	18-24	All	All	30630	no	POB	2.60085	14	5579	0.000930196	0.00648429	2.51676e-05
Estonian	All	18-24	All	All	30630	no	POR	1.02707	14	5579	0.422093	0.00257072	2.51676e-05
Estonian	All	18-24	All	All	30630	yes	POB	2.58363	14	5579	0.00101056	0.00644163	1.67951e-05
Estonian	All	18-24	All	All	30630	yes	POR	0.926624	14	5579	0.528761	0.00231989	1.67951e-05
Estonian	All	18-24	All	All	30640	no	POB	1.41127	14	5579	0.138418	0.00352896	0.0135688
Estonian	All	18-24	All	All	30640	no	POR	2.74697	14	5579	0.000456558	0.00684608	0.0135688
Estonian	All	18-24	All	All	30640	yes	POB	1.45409	14	5579	0.119723	0.00363563	0.0171152
Estonian	All	18-24	All	All	30640	yes	POR	2.72834	14	5579	0.000500343	0.00679996	0.0171152
Estonian	All	18-24	All	All	30650	no	POB	1.41619	14	5579	0.136156	0.00354121	0.280955
Estonian	All	18-24	All	All	30650	no	POR	1.14735	14	5579	0.309905	0.0028709	0.280955
Estonian	All	18-24	All	All	30650	yes	POB	1.2273	14	5579	0.247011	0.00307034	0.243851
Estonian	All	18-24	All	All	30650	yes	POR	0.779465	14	5579	0.692811	0.00195218	0.243851
Estonian	All	18-24	All	All	30680	no	POB	1.03522	14	5579	0.413894	0.00259105	0.536011
Estonian	All	18-24	All	All	30680	no	POR	0.778701	14	5579	0.693648	0.00195027	0.536011
Estonian	All	18-24	All	All	30680	yes	POB	1.03446	14	5579	0.414655	0.00258916	0.625759
Estonian	All	18-24	All	All	30680	yes	POR	0.925769	14	5579	0.529703	0.00231775	0.625759
Estonian	All	18-24	All	All	30690	no	POB	1.94231	14	5579	0.018377	0.00485041	0.0187825
Estonian	All	18-24	All	All	30690	no	POR	2.90197	14	5579	0.000211284	0.00722958	0.0187825
Estonian	All	18-24	All	All	30690	yes	POB	1.7315	14	5579	0.0431625	0.00432624	0.0175199
Estonian	All	18-24	All	All	30690	yes	POR	2.82461	14	5579	0.00031096	0.00703822	0.0175199
Estonian	All	18-24	All	All	30700	no	POB	1.34432	14	5579	0.172376	0.00336211	0.382902
Estonian	All	18-24	All	All	30700	no	POR	1.0269	14	5579	0.422274	0.00257028	0.382902
Estonian	All	18-24	All	All	30700	yes	POB	1.09298	14	5579	0.358146	0.00273523	0.308867
Estonian	All	18-24	All	All	30700	yes	POR	0.613856	14	5579	0.855992	0.00153805	0.308867
Estonian	All	18-24	All	All	30710	no	POB	1.06806	14	5579	0.381662	0.00267303	0.435885
Estonian	All	18-24	All	All	30710	no	POR	0.619641	14	5579	0.851135	0.00155252	0.435885
Estonian	All	18-24	All	All	30710	yes	POB	1.25861	14	5579	0.225046	0.00314842	0.465973
Estonian	All	18-24	All	All	30710	yes	POR	0.849477	14	5579	0.614912	0.00212715	0.465973
Estonian	All	18-24	All	All	30720	no	POB	0.947651	14	5579	0.505724	0.0023724	0.256738
Estonian	All	18-24	All	All	30720	no	POR	1.50654	14	5579	0.0997419	0.00376628	0.256738
Estonian	All	18-24	All	All	30720	yes	POB	0.776855	14	5579	0.695666	0.00194565	0.229418
Estonian	All	18-24	All	All	30720	yes	POR	1.4726	14	5579	0.112316	0.00368176	0.229418
Estonian	All	18-24	All	All	30730	no	POB	1.05532	14	5579	0.393997	0.00264124	0.335079
Estonian	All	18-24	All	All	30730	no	POR	0.90941	14	5579	0.547813	0.00227689	0.335079
Estonian	All	18-24	All	All	30730	yes	POB	1.03653	14	5579	0.412579	0.00259433	0.276076
Estonian	All	18-24	All	All	30730	yes	POR	0.818375	14	5579	0.649756	0.00204943	0.276076
Estonian	All	18-24	All	All	30740	no	POB	1.3176	14	5579	0.187649	0.0032955	0.475175
Estonian	All	18-24	All	All	30740	no	POR	1.37181	14	5579	0.157705	0.00343063	0.475175
Estonian	All	18-24	All	All	30740	yes	POB	1.22839	14	5579	0.246222	0.00307306	0.390052
Estonian	All	18-24	All	All	30740	yes	POR	1.51272	14	5579	0.0975847	0.00378168	0.390052
Estonian	All	18-24	All	All	30750	no	POB	0.8693	14	5579	0.592651	0.00217668	0.0346933
Estonian	All	18-24	All	All	30750	no	POR	1.25935	14	5579	0.22454	0.00315028	0.0346933
Estonian	All	18-24	All	All	30750	yes	POB	0.927708	14	5579	0.527566	0.00232259	0.0193111
Estonian	All	18-24	All	All	30750	yes	POR	1.77329	14	5579	0.036619	0.0044302	0.0193111
Estonian	All	18-24	All	All	30760	no	POB	2.29884	14	5579	0.0038443	0.00573565	0.000273786
Estonian	All	18-24	All	All	30760	no	POR	0.980607	14	5579	0.470289	0.00245471	0.000273786
Estonian	All	18-24	All	All	30760	yes	POB	2.26924	14	5579	0.00439924	0.00566222	0.000215552
Estonian	All	18-24	All	All	30760	yes	POR	0.868499	14	5579	0.59355	0.00217468	0.000215552
Estonian	All	18-24	All	All	30770	no	POB	1.37047	14	5579	0.158397	0.00342729	0.0660657
Estonian	All	18-24	All	All	30770	no	POR	0.748958	14	5579	0.725795	0.00187592	0.0660657
Estonian	All	18-24	All	All	30770	yes	POB	0.995672	14	5579	0.454416	0.00249232	0.26079
Estonian	All	18-24	All	All	30770	yes	POR	0.864202	14	5579	0.598375	0.00216394	0.26079
Estonian	All	18-24	All	All	30780	no	POB	1.42536	14	5579	0.132019	0.00356406	0.0113678
Estonian	All	18-24	All	All	30780	no	POR	2.91422	14	5579	0.000198678	0.00725987	0.0113678
Estonian	All	18-24	All	All	30780	yes	POB	1.40048	14	5579	0.143491	0.00350207	0.013028
Estonian	All	18-24	All	All	30780	yes	POR	2.90369	14	5579	0.000209467	0.00723384	0.013028
Estonian	All	18-24	All	All	30810	no	POB	1.48586	14	5579	0.107252	0.00371479	0.230322
Estonian	All	18-24	All	All	30810	no	POR	0.805619	14	5579	0.663961	0.00201755	0.230322
Estonian	All	18-24	All	All	30810	yes	POB	1.39946	14	5579	0.143979	0.00349953	0.23589
Estonian	All	18-24	All	All	30810	yes	POR	0.729862	14	5579	0.745951	0.00182818	0.23589
Estonian	All	18-24	All	All	30830	no	POB	1.08904	14	5579	0.361808	0.00272539	0.207866
Estonian	All	18-24	All	All	30830	no	POR	1.10362	14	5579	0.348366	0.00276179	0.207866
Estonian	All	18-24	All	All	30830	yes	POB	1.28588	14	5579	0.207114	0.00321643	0.137933
Estonian	All	18-24	All	All	30830	yes	POR	1.15986	14	5579	0.299416	0.00290213	0.137933
Estonian	All	18-24	All	All	30860	no	POB	2.29755	14	5579	0.0038671	0.00573244	0.00716478
Estonian	All	18-24	All	All	30860	no	POR	1.21706	14	5579	0.254522	0.0030448	0.00716478
Estonian	All	18-24	All	All	30860	yes	POB	1.76475	14	5579	0.0378772	0.00440897	0.0148861
Estonian	All	18-24	All	All	30860	yes	POR	0.858536	14	5579	0.604738	0.00214979	0.0148861
Estonian	All	18-24	All	All	30870	no	POB	1.4601	14	5579	0.117272	0.00365062	0.181333
Estonian	All	18-24	All	All	30870	no	POR	1.03962	14	5579	0.409493	0.00260205	0.181333
Estonian	All	18-24	All	All	30870	yes	POB	1.46218	14	5579	0.116435	0.0036558	0.168206
Estonian	All	18-24	All	All	30870	yes	POR	0.968034	14	5579	0.4837	0.00242331	0.168206
Estonian	All	18-24	All	All	30880	no	POB	0.934247	14	5579	0.520375	0.00233893	0.376349
Estonian	All	18-24	All	All	30880	no	POR	1.42429	14	5579	0.132495	0.0035614	0.376349
Estonian	All	18-24	All	All	30880	yes	POB	0.653155	14	5579	0.821553	0.00163635	0.392484
Estonian	All	18-24	All	All	30880	yes	POR	1.11611	14	5579	0.3371	0.00279295	0.392484
Estonian	All	18-24	All	All	30890	no	POB	0.429942	14	5579	0.965923	0.00107774	0.416366
Estonian	All	18-24	All	All	30890	no	POR	0.683171	14	5579	0.793143	0.00171142	0.416366
Estonian	All	18-24	All	All	30890	yes	POB	0.374436	14	5579	0.982098	0.000938733	0.420133
Estonian	All	18-24	All	All	30890	yes	POR	0.70813	14	5579	0.768322	0.00177384	0.420133
Estonian	All	18-24	All	All	3147	no	POB	1.47953	14	5579	0.109644	0.00369902	0.129686
Estonian	All	18-24	All	All	3147	no	POR	0.884875	14	5579	0.575188	0.0022156	0.129686
Estonian	All	18-24	All	All	3147	yes	POB	1.35574	14	5579	0.166154	0.00339058	0.167733
Estonian	All	18-24	All	All	3147	yes	POR	0.805241	14	5579	0.664382	0.0020166	0.167733
Estonian	All	18-24	All	All	317	no	POB	1.44245	14	5579	0.124582	0.00360665	0.053714
Estonian	All	18-24	All	All	317	no	POR	0.935666	14	5579	0.518819	0.00234247	0.053714
Estonian	All	18-24	All	All	317	yes	POB	1.17466	14	5579	0.287321	0.00293905	0.0829871
Estonian	All	18-24	All	All	317	yes	POR	0.834292	14	5579	0.63195	0.00208921	0.0829871
Estonian	All	18-24	All	All	327	no	POB	0.8063	14	5579	0.663204	0.00201925	0.801456
Estonian	All	18-24	All	All	327	no	POR	0.975827	14	5579	0.475371	0.00244277	0.801456
Estonian	All	18-24	All	All	327	yes	POB	0.683496	14	5579	0.792826	0.00171223	0.807179
Estonian	All	18-24	All	All	327	yes	POR	0.856244	14	5579	0.607312	0.00214406	0.807179
Estonian	All	18-24	All	All	3606	no	POB	1.40718	14	5579	0.140322	0.00351877	0.106346
Estonian	All	18-24	All	All	3606	no	POR	1.63149	14	5579	0.063283	0.00407739	0.106346
Estonian	All	18-24	All	All	3606	yes	POB	1.42635	14	5579	0.131575	0.00356654	0.0995403
Estonian	All	18-24	All	All	3606	yes	POR	1.66604	14	5579	0.0555465	0.00416336	0.0995403
Estonian	All	18-24	All	All	399	no	POB	0.994217	14	5579	0.45594	0.00248869	0.268188
Estonian	All	18-24	All	All	399	no	POR	0.87651	14	5579	0.584562	0.0021947	0.268188
Estonian	All	18-24	All	All	399	yes	POB	1.18148	14	5579	0.281866	0.00295604	0.167922
Estonian	All	18-24	All	All	399	yes	POR	0.850287	14	5579	0.614003	0.00212917	0.167922
Estonian	All	18-24	All	All	41200_K633	no	POB	1.63578	14	5579	0.0622733	0.00408807	0.310867
Estonian	All	18-24	All	All	41200_K633	no	POR	1.0412	14	5579	0.407924	0.00260598	0.310867
Estonian	All	18-24	All	All	41200_K633	yes	POB	1.66193	14	5579	0.0564196	0.00415314	0.307447
Estonian	All	18-24	All	All	41200_K633	yes	POR	1.03412	14	5579	0.414997	0.00258831	0.307447
Estonian	All	18-24	All	All	41200_V544	no	POB	1.57951	14	5579	0.0767195	0.003948	0.048135
Estonian	All	18-24	All	All	41200_V544	no	POR	1.21405	14	5579	0.25676	0.00303729	0.048135
Estonian	All	18-24	All	All	41200_V544	yes	POB	1.6032	14	5579	0.070315	0.00400696	0.0424299
Estonian	All	18-24	All	All	41200_V544	yes	POR	1.20161	14	5579	0.266154	0.00300627	0.0424299
Estonian	All	18-24	All	All	41246	no	POB	0.716416	14	5579	0.75987	0.00179456	0.366515
Estonian	All	18-24	All	All	41246	no	POR	0.72442	14	5579	0.751614	0.00181457	0.366515
Estonian	All	18-24	All	All	41246	yes	POB	0.670688	14	5579	0.805161	0.0016802	0.317586
Estonian	All	18-24	All	All	41246	yes	POR	0.910413	14	5579	0.546699	0.00227939	0.317586
Estonian	All	18-24	All	All	4125	no	POB	1.24943	14	5579	0.231329	0.00312553	0.228077
Estonian	All	18-24	All	All	4125	no	POR	0.943559	14	5579	0.510184	0.00236218	0.228077
Estonian	All	18-24	All	All	4125	yes	POB	1.01637	14	5579	0.432993	0.00254399	0.278468
Estonian	All	18-24	All	All	4125	yes	POR	0.832219	14	5579	0.634274	0.00208403	0.278468
Estonian	All	18-24	All	All	4194	no	POB	1.09666	14	5579	0.354747	0.00274441	0.456218
Estonian	All	18-24	All	All	4194	no	POR	1.16731	14	5579	0.293286	0.00292071	0.456218
Estonian	All	18-24	All	All	4194	yes	POB	1.15045	14	5579	0.307284	0.00287864	0.467592
Estonian	All	18-24	All	All	4194	yes	POR	1.15072	14	5579	0.307058	0.00287931	0.467592
Estonian	All	18-24	All	All	4195	no	POB	1.20741	14	5579	0.261744	0.00302074	0.133194
Estonian	All	18-24	All	All	4195	no	POR	0.922627	14	5579	0.533171	0.0023099	0.133194
Estonian	All	18-24	All	All	4195	yes	POB	0.708236	14	5579	0.768215	0.0017741	0.218693
Estonian	All	18-24	All	All	4195	yes	POR	0.945902	14	5579	0.507629	0.00236803	0.218693
Estonian	All	18-24	All	All	4631	no	POB	0.880955	14	5579	0.579579	0.0022058	0.803353
Estonian	All	18-24	All	All	4631	no	POR	0.791765	14	5579	0.679297	0.00198292	0.803353
Estonian	All	18-24	All	All	4631	yes	POB	0.788358	14	5579	0.683052	0.00197441	0.750573
Estonian	All	18-24	All	All	4631	yes	POR	0.690329	14	5579	0.786128	0.00172932	0.750573
Estonian	All	18-24	All	All	471	no	POB	0.922674	14	5579	0.533119	0.00231002	0.423472
Estonian	All	18-24	All	All	471	no	POR	1.28675	14	5579	0.206559	0.0032186	0.423472
Estonian	All	18-24	All	All	471	yes	POB	1.20242	14	5579	0.265539	0.00300828	0.462388
Estonian	All	18-24	All	All	471	yes	POR	1.22532	14	5579	0.248452	0.0030654	0.462388
Estonian	All	18-24	All	All	50	no	POB	2.02251	14	5579	0.0130829	0.00504967	0.0688517
Estonian	All	18-24	All	All	50	no	POR	1.70894	14	5579	0.0471159	0.00427013	0.0688517
Estonian	All	18-24	All	All	50	yes	POB	1.47756	14	5579	0.110397	0.00369412	0.115788
Estonian	All	18-24	All	All	50	yes	POR	1.15663	14	5579	0.302107	0.00289405	0.115788
Estonian	All	18-24	All	All	5096	no	POB	1.38424	14	5579	0.151408	0.00346161	0.190846
Estonian	All	18-24	All	All	5096	no	POR	0.760737	14	5579	0.713162	0.00190536	0.190846
Estonian	All	18-24	All	All	5096	yes	POB	1.50124	14	5579	0.101624	0.00375308	0.0860241
Estonian	All	18-24	All	All	5096	yes	POR	0.623297	14	5579	0.848027	0.00156167	0.0860241
Estonian	All	18-24	All	All	550.4	no	POB	0.798401	14	5579	0.671965	0.00199951	0.18485
Estonian	All	18-24	All	All	550.4	no	POR	1.12792	14	5579	0.326643	0.00282244	0.18485
Estonian	All	18-24	All	All	550.4	yes	POB	0.750638	14	5579	0.724002	0.00188012	0.112723
Estonian	All	18-24	All	All	550.4	yes	POR	1.4394	14	5579	0.125885	0.00359904	0.112723
Estonian	All	18-24	All	All	5556	no	POB	1.03625	14	5579	0.412858	0.00259363	0.138316
Estonian	All	18-24	All	All	5556	no	POR	1.51338	14	5579	0.0973572	0.00378332	0.138316
Estonian	All	18-24	All	All	5556	yes	POB	1.03953	14	5579	0.409587	0.00260181	0.106681
Estonian	All	18-24	All	All	5556	yes	POR	1.5636	14	5579	0.0813037	0.00390837	0.106681
Estonian	All	18-24	All	All	574	no	POB	0.449439	14	5579	0.958489	0.00112656	0.646792
Estonian	All	18-24	All	All	574	no	POR	0.64843	14	5579	0.825867	0.00162453	0.646792
Estonian	All	18-24	All	All	574	yes	POB	0.415558	14	5579	0.970803	0.00104172	0.682924
Estonian	All	18-24	All	All	574	yes	POR	0.509647	14	5579	0.929254	0.00127728	0.682924
Estonian	All	18-24	All	All	6138_1	no	POB	6.56759	14	5579	2.15973e-13	0.0162136	0.000104193
Estonian	All	18-24	All	All	6138_1	no	POR	7.32281	14	5579	2.23997e-15	0.0180444	0.000104193
Estonian	All	18-24	All	All	6138_1	yes	POB	5.69492	14	5579	3.89762e-11	0.0140895	2.43412e-05
Estonian	All	18-24	All	All	6138_1	yes	POR	7.19578	14	5579	4.84957e-15	0.0177369	2.43412e-05
Estonian	All	18-24	All	All	6138_100	no	POB	3.95288	14	5579	8.23438e-07	0.00982197	0.00195679
Estonian	All	18-24	All	All	6138_100	no	POR	4.54767	14	5579	2.97763e-08	0.0112832	0.00195679
Estonian	All	18-24	All	All	6138_100	yes	POB	3.71529	14	5579	3.00603e-06	0.00923708	0.000821869
Estonian	All	18-24	All	All	6138_100	yes	POR	4.66248	14	5579	1.55164e-08	0.0115648	0.000821869
Estonian	All	18-24	All	All	6138_2	no	POB	3.36433	14	5579	1.95642e-05	0.00837181	0.018097
Estonian	All	18-24	All	All	6138_2	no	POR	3.82711	14	5579	1.63831e-06	0.00951244	0.018097
Estonian	All	18-24	All	All	6138_2	yes	POB	3.24732	14	5579	3.60972e-05	0.008083	0.0073319
Estonian	All	18-24	All	All	6138_2	yes	POR	4.26256	14	5579	1.4808e-07	0.0105833	0.0073319
Estonian	All	18-24	All	All	6138_3	no	POB	1.54616	14	5579	0.0865977	0.00386495	0.0704807
Estonian	All	18-24	All	All	6138_3	no	POR	1.59853	14	5579	0.0715391	0.00399534	0.0704807
Estonian	All	18-24	All	All	6138_3	yes	POB	1.07445	14	5579	0.375546	0.00268899	0.043677
Estonian	All	18-24	All	All	6138_3	yes	POR	1.76374	14	5579	0.0380296	0.00440644	0.043677
Estonian	All	18-24	All	All	6138_6	no	POB	3.57295	14	5579	6.46511e-06	0.00888632	0.0123081
Estonian	All	18-24	All	All	6138_6	no	POR	3.34554	14	5579	2.15955e-05	0.00832544	0.0123081
Estonian	All	18-24	All	All	6138_6	yes	POB	2.37248	14	5579	0.00273928	0.00591828	0.0376375
Estonian	All	18-24	All	All	6138_6	yes	POR	2.82663	14	5579	0.00030785	0.00704322	0.0376375
Estonian	All	18-24	All	All	6139	no	POB	2.7343	14	5579	0.000485901	0.00681473	0.0237318
Estonian	All	18-24	All	All	6139	no	POR	2.21282	14	5579	0.00567532	0.00552222	0.0237318
Estonian	All	18-24	All	All	6139	yes	POB	2.04211	14	5579	0.0120265	0.00509835	0.134399
Estonian	All	18-24	All	All	6139	yes	POR	2.04839	14	5579	0.0117049	0.00511397	0.134399
Estonian	All	18-24	All	All	6144	no	POB	1.73658	14	5579	0.042314	0.00433888	0.0652876
Estonian	All	18-24	All	All	6144	no	POR	0.739191	14	5579	0.736158	0.0018515	0.0652876
Estonian	All	18-24	All	All	6144	yes	POB	1.81237	14	5579	0.0313297	0.00452739	0.034892
Estonian	All	18-24	All	All	6144	yes	POR	0.660095	14	5579	0.815135	0.00165371	0.034892
Estonian	All	18-24	All	All	6145	no	POB	0.823164	14	5579	0.644407	0.0020614	0.194438
Estonian	All	18-24	All	All	6145	no	POR	1.02145	14	5579	0.427805	0.00255667	0.194438
Estonian	All	18-24	All	All	6145	yes	POB	0.750092	14	5579	0.724585	0.00187875	0.161621
Estonian	All	18-24	All	All	6145	yes	POR	1.2295	14	5579	0.245416	0.00307584	0.161621
Estonian	All	18-24	All	All	6146	no	POB	2.05431	14	5579	0.0114099	0.00512866	0.133397
Estonian	All	18-24	All	All	6146	no	POR	1.87554	14	5579	0.0242393	0.00468445	0.133397
Estonian	All	18-24	All	All	6146	yes	POB	2.0041	14	5579	0.0141533	0.00500395	0.17306
Estonian	All	18-24	All	All	6146	yes	POR	2.17863	14	5579	0.0066125	0.00543736	0.17306
Estonian	All	18-24	All	All	6147	no	POB	0.973772	14	5579	0.477562	0.00243764	0.129652
Estonian	All	18-24	All	All	6147	no	POR	1.01582	14	5579	0.433554	0.00254262	0.129652
Estonian	All	18-24	All	All	6147	yes	POB	0.858368	14	5579	0.604927	0.00214937	0.114376
Estonian	All	18-24	All	All	6147	yes	POR	1.05266	14	5579	0.396602	0.0026346	0.114376
Estonian	All	18-24	All	All	6149_100	no	POB	2.40859	14	5579	0.00231578	0.00600783	0.0535635
Estonian	All	18-24	All	All	6149_100	no	POR	2.6436	14	5579	0.00075655	0.00659015	0.0535635
Estonian	All	18-24	All	All	6149_100	yes	POB	2.0771	14	5579	0.0103366	0.00518528	0.0514366
Estonian	All	18-24	All	All	6149_100	yes	POR	2.46225	14	5579	0.00180064	0.00614085	0.0514366
Estonian	All	18-24	All	All	6149_3	no	POB	1.51263	14	5579	0.0976165	0.00378145	0.192586
Estonian	All	18-24	All	All	6149_3	no	POR	0.762534	14	5579	0.711224	0.00190986	0.192586
Estonian	All	18-24	All	All	6149_3	yes	POB	1.02908	14	5579	0.420061	0.00257574	0.358081
Estonian	All	18-24	All	All	6149_3	yes	POR	0.544924	14	5579	0.907608	0.00136557	0.358081
Estonian	All	18-24	All	All	6149_6	no	POB	3.14079	14	5579	6.26834e-05	0.00781989	0.0513238
Estonian	All	18-24	All	All	6149_6	no	POR	3.45636	14	5579	1.20316e-05	0.00859885	0.0513238
Estonian	All	18-24	All	All	6149_6	yes	POB	2.93612	14	5579	0.000177938	0.00731404	0.0673635
Estonian	All	18-24	All	All	6149_6	yes	POR	3.29146	14	5579	2.8672e-05	0.00819196	0.0673635
Estonian	All	18-24	All	All	6152	no	POB	0.867751	14	5579	0.59439	0.00217281	0.364235
Estonian	All	18-24	All	All	6152	no	POR	1.02369	14	5579	0.425523	0.00256228	0.364235
Estonian	All	18-24	All	All	6152	yes	POB	0.574723	14	5579	0.88676	0.00144014	0.395383
Estonian	All	18-24	All	All	6152	yes	POR	0.737294	14	5579	0.738157	0.00184676	0.395383
Estonian	All	18-24	All	All	6159	no	POB	1.83031	14	5579	0.0291442	0.00457199	0.183255
Estonian	All	18-24	All	All	6159	no	POR	1.6145	14	5579	0.0674272	0.0040351	0.183255
Estonian	All	18-24	All	All	6159	yes	POB	2.09179	14	5579	0.0096963	0.00522176	0.126618
Estonian	All	18-24	All	All	6159	yes	POR	1.82333	14	5579	0.0299766	0.00455465	0.126618
Estonian	All	18-24	All	All	6160_1	no	POB	2.66042	14	5579	0.000697212	0.00663181	0.0136537
Estonian	All	18-24	All	All	6160_1	no	POR	1.35486	14	5579	0.166626	0.00338839	0.0136537
Estonian	All	18-24	All	All	6160_1	yes	POB	1.93386	14	5579	0.0190384	0.0048294	0.0711667
Estonian	All	18-24	All	All	6160_1	yes	POR	1.09267	14	5579	0.358432	0.00273446	0.0711667
Estonian	All	18-24	All	All	6160_100	no	POB	2.64908	14	5579	0.000736693	0.00660373	0.018005
Estonian	All	18-24	All	All	6160_100	no	POR	2.36635	14	5579	0.00281809	0.0059031	0.018005
Estonian	All	18-24	All	All	6160_100	yes	POB	2.31955	14	5579	0.00349651	0.00578703	0.0308892
Estonian	All	18-24	All	All	6160_100	yes	POR	2.39669	14	5579	0.00244787	0.00597832	0.0308892
Estonian	All	18-24	All	All	6160_2	no	POB	1.442	14	5579	0.124775	0.00360552	0.122318
Estonian	All	18-24	All	All	6160_2	no	POR	2.1367	14	5579	0.00796301	0.00533325	0.122318
Estonian	All	18-24	All	All	6160_2	yes	POB	0.866768	14	5579	0.595493	0.00217036	0.129002
Estonian	All	18-24	All	All	6160_2	yes	POR	1.69896	14	5579	0.0489685	0.00424528	0.129002
Estonian	All	18-24	All	All	6160_4	no	POB	1.88383	14	5579	0.0234276	0.00470506	0.0329336
Estonian	All	18-24	All	All	6160_4	no	POR	1.62052	14	5579	0.0659327	0.00405008	0.0329336
Estonian	All	18-24	All	All	6160_4	yes	POB	1.67384	14	5579	0.0539195	0.00418278	0.0561963
Estonian	All	18-24	All	All	6160_4	yes	POR	1.72085	14	5579	0.0449907	0.00429974	0.0561963
Estonian	All	18-24	All	All	6162	no	POB	1.62871	14	5579	0.0639462	0.00407047	0.137733
Estonian	All	18-24	All	All	6162	no	POR	1.50885	14	5579	0.0989297	0.00377204	0.137733
Estonian	All	18-24	All	All	6162	yes	POB	1.53075	14	5579	0.0915206	0.00382658	0.195209
Estonian	All	18-24	All	All	6162	yes	POR	1.54223	14	5579	0.0878304	0.00385517	0.195209
Estonian	All	18-24	All	All	714.1	no	POB	1.47471	14	5579	0.111498	0.003687	0.151387
Estonian	All	18-24	All	All	714.1	no	POR	0.987298	14	5579	0.463212	0.00247141	0.151387
Estonian	All	18-24	All	All	714.1	yes	POB	1.10732	14	5579	0.345004	0.00277103	0.233792
Estonian	All	18-24	All	All	714.1	yes	POR	0.760901	14	5579	0.712985	0.00190578	0.233792
Estonian	All	18-24	All	All	726	no	POB	1.74094	14	5579	0.0415974	0.00434973	0.393689
Estonian	All	18-24	All	All	726	no	POR	1.41833	14	5579	0.135179	0.00354655	0.393689
Estonian	All	18-24	All	All	726	yes	POB	1.30631	14	5579	0.194406	0.00326737	0.651192
Estonian	All	18-24	All	All	726	yes	POR	1.25441	14	5579	0.227906	0.00313794	0.651192
Estonian	All	18-24	All	All	735.3	no	POB	1.29385	14	5579	0.202084	0.0032363	0.149771
Estonian	All	18-24	All	All	735.3	no	POR	2.15368	14	5579	0.00738722	0.00537542	0.149771
Estonian	All	18-24	All	All	735.3	yes	POB	1.1547	14	5579	0.303711	0.00288926	0.14006
Estonian	All	18-24	All	All	735.3	yes	POR	1.98468	14	5579	0.0153715	0.0049557	0.14006
Estonian	All	18-24	All	All	738	no	POB	5.17269	14	5579	8.26243e-10	0.0128141	0.00296686
Estonian	All	18-24	All	All	738	no	POR	3.56279	14	5579	6.82613e-06	0.00886128	0.00296686
Estonian	All	18-24	All	All	738	yes	POB	4.47816	14	5579	4.41143e-08	0.0111127	0.00804717
Estonian	All	18-24	All	All	738	yes	POR	3.0873	14	5579	8.25145e-05	0.00768774	0.00804717
Estonian	All	18-24	All	All	743.1	no	POB	0.879437	14	5579	0.58128	0.00220201	0.134088
Estonian	All	18-24	All	All	743.1	no	POR	0.346712	14	5579	0.987704	0.000869287	0.134088
Estonian	All	18-24	All	All	743.1	yes	POB	0.763934	14	5579	0.709711	0.00191336	0.108516
Estonian	All	18-24	All	All	743.1	yes	POR	0.17245	14	5579	0.999738	0.000432559	0.108516
Estonian	All	18-24	All	All	835	no	POB	1.85707	14	5579	0.0261419	0.00463854	0.0894788
Estonian	All	18-24	All	All	835	no	POR	2.03771	14	5579	0.012256	0.00508745	0.0894788
Estonian	All	18-24	All	All	835	yes	POB	1.54511	14	5579	0.0869263	0.00386233	0.0606884
Estonian	All	18-24	All	All	835	yes	POR	1.87272	14	5579	0.0245217	0.00467743	0.0606884
Estonian	All	18-24	All	All	845	no	POB	2.64426	14	5579	0.000754109	0.0065918	0.0936244
Estonian	All	18-24	All	All	845	no	POR	2.94183	14	5579	0.000172887	0.00732816	0.0936244
Estonian	All	18-24	All	All	845	yes	POB	2.50719	14	5579	0.00145588	0.00625224	0.0584301
Estonian	All	18-24	All	All	845	yes	POR	2.93864	14	5579	0.000175695	0.00732026	0.0584301
Estonian	All	18-24	All	All	924	no	POB	3.49578	14	5579	9.75877e-06	0.00869607	0.0157545
Estonian	All	18-24	All	All	924	no	POR	2.45667	14	5579	0.00184858	0.00612703	0.0157545
Estonian	All	18-24	All	All	924	yes	POB	3.08096	14	5579	8.5238e-05	0.00767208	0.0920528
Estonian	All	18-24	All	All	924	yes	POR	2.60454	14	5579	0.000913791	0.00649343	0.0920528
Estonian	All	18-24	All	All	960	no	POB	1.37638	14	5579	0.155368	0.00344201	0.397398
Estonian	All	18-24	All	All	960	no	POR	0.939464	14	5579	0.514659	0.00235196	0.397398
Estonian	All	18-24	All	All	960	yes	POB	1.38095	14	5579	0.153058	0.00345339	0.404478
Estonian	All	18-24	All	All	960	yes	POR	0.954759	14	5579	0.498007	0.00239016	0.404478
Estonian	All	18-24	All	All	AG	no	POB	1.72291	14	5579	0.0446318	0.00430486	0.0431932
Estonian	All	18-24	All	All	AG	no	POR	1.49628	14	5579	0.103409	0.00374074	0.0431932
Estonian	All	18-24	All	All	AG	yes	POB	1.3556	14	5579	0.16623	0.00339023	0.0789498
Estonian	All	18-24	All	All	AG	yes	POR	1.38706	14	5579	0.15001	0.00346863	0.0789498
Estonian	All	18-24	All	All	alpha1-antagonist_alphablocker	no	POB	1.78006	14	5579	0.0356485	0.00444703	0.210017
Estonian	All	18-24	All	All	alpha1-antagonist_alphablocker	no	POR	1.76215	14	5579	0.0382691	0.00440248	0.210017
Estonian	All	18-24	All	All	alpha1-antagonist_alphablocker	yes	POB	1.6633	14	5579	0.056126	0.00415656	0.199773
Estonian	All	18-24	All	All	alpha1-antagonist_alphablocker	yes	POR	1.65965	14	5579	0.0569094	0.00414747	0.199773
Estonian	All	18-24	All	All	dexamethasone_aceticacid_neomycin	no	POB	1.57815	14	5579	0.0771024	0.00394461	0.170358
Estonian	All	18-24	All	All	dexamethasone_aceticacid_neomycin	no	POR	2.22874	14	5579	0.00528356	0.00556171	0.170358
Estonian	All	18-24	All	All	dexamethasone_aceticacid_neomycin	yes	POB	1.25647	14	5579	0.226497	0.00314309	0.125437
Estonian	All	18-24	All	All	dexamethasone_aceticacid_neomycin	yes	POR	2.17047	14	5579	0.006857	0.0054171	0.125437
Estonian	All	18-24	All	All	eGFR	no	POB	1.28326	14	5579	0.208787	0.0032099	0.414428
Estonian	All	18-24	All	All	eGFR	no	POR	1.00531	14	5579	0.44438	0.00251639	0.414428
Estonian	All	18-24	All	All	eGFR	yes	POB	1.05358	14	5579	0.395699	0.0026369	0.287787
Estonian	All	18-24	All	All	eGFR	yes	POR	0.5475	14	5579	0.905897	0.00137202	0.287787
Estonian	All	18-24	All	All	K22	no	POB	2.16071	14	5579	0.00716063	0.00539287	0.0157749
Estonian	All	18-24	All	All	K22	no	POR	1.31933	14	5579	0.186626	0.00329982	0.0157749
Estonian	All	18-24	All	All	K22	yes	POB	1.40709	14	5579	0.140367	0.00351854	0.031807
Estonian	All	18-24	All	All	K22	yes	POR	0.669811	14	5579	0.805996	0.00167801	0.031807
Estonian	All	18-24	All	All	K40	no	POB	0.875729	14	5579	0.585438	0.00219274	0.887797
Estonian	All	18-24	All	All	K40	no	POR	1.20191	14	5579	0.265926	0.00300702	0.887797
Estonian	All	18-24	All	All	K40	yes	POB	0.792192	14	5579	0.678826	0.00198399	0.922465
Estonian	All	18-24	All	All	K40	yes	POR	1.06837	14	5579	0.381364	0.0026738	0.922465
Estonian	All	18-24	All	All	K57	no	POB	1.39526	14	5579	0.145997	0.00348907	0.216883
Estonian	All	18-24	All	All	K57	no	POR	0.829624	14	5579	0.637179	0.00207754	0.216883
Estonian	All	18-24	All	All	K57	yes	POB	1.11654	14	5579	0.336711	0.00279403	0.447857
Estonian	All	18-24	All	All	K57	yes	POR	0.784964	14	5579	0.686783	0.00196592	0.447857
Estonian	All	18-24	All	All	LDLC	no	POB	1.10095	14	5579	0.350805	0.00275513	0.0266523
Estonian	All	18-24	All	All	LDLC	no	POR	2.29917	14	5579	0.00383847	0.00573648	0.0266523
Estonian	All	18-24	All	All	LDLC	yes	POB	1.07457	14	5579	0.375436	0.00268928	0.03034
Estonian	All	18-24	All	All	LDLC	yes	POR	2.24342	14	5579	0.00494512	0.00559814	0.03034
Estonian	All	18-24	All	All	M16	no	POB	1.60905	14	5579	0.0688065	0.00402153	0.226594
Estonian	All	18-24	All	All	M16	no	POR	1.3681	14	5579	0.159624	0.00342139	0.226594
Estonian	All	18-24	All	All	M16	yes	POB	1.40678	14	5579	0.140511	0.00351777	0.231768
Estonian	All	18-24	All	All	M16	yes	POR	1.16673	14	5579	0.29376	0.00291927	0.231768
Estonian	All	18-24	All	All	N20	no	POB	1.51014	14	5579	0.0984803	0.00377525	0.150574
Estonian	All	18-24	All	All	N20	no	POR	1.47828	14	5579	0.110123	0.0036959	0.150574
Estonian	All	18-24	All	All	N20	yes	POB	1.01365	14	5579	0.435773	0.00253722	0.129426
Estonian	All	18-24	All	All	N20	yes	POR	1.19054	14	5579	0.274716	0.00297865	0.129426
Estonian	All	18-24	All	All	N81	no	POB	1.57891	14	5579	0.0768893	0.00394649	0.0521838
Estonian	All	18-24	All	All	N81	no	POR	1.905	14	5579	0.0214671	0.00475767	0.0521838
Estonian	All	18-24	All	All	N81	yes	POB	1.22949	14	5579	0.245429	0.0030758	0.049679
Estonian	All	18-24	All	All	N81	yes	POR	1.83982	14	5579	0.0280425	0.00459565	0.049679
Estonian	All	18-24	All	All	PP	no	POB	0.857464	14	5579	0.605942	0.00214711	0.218326
Estonian	All	18-24	All	All	PP	no	POR	1.38385	14	5579	0.151606	0.00346062	0.218326
Estonian	All	18-24	All	All	PP	yes	POB	1.06138	14	5579	0.388103	0.00265636	0.215023
Estonian	All	18-24	All	All	PP	yes	POR	1.53466	14	5579	0.0902479	0.00383633	0.215023
Estonian	All	25-48	All	All	1050	no	POB	22.5265	14	79866	9.75022e-59	0.00393322	5.2028e-64
Estonian	All	25-48	All	All	1050	no	POR	40.9654	14	79866	6.11366e-113	0.00712977	5.2028e-64
Estonian	All	25-48	All	All	1050	yes	POB	16.5622	14	79866	1.84649e-41	0.00289484	6.97621e-64
Estonian	All	25-48	All	All	1050	yes	POR	37.5908	14	79866	5.6684e-103	0.00654629	6.97621e-64
Estonian	All	25-48	All	All	1070	no	POB	28.3672	14	79866	8.06164e-76	0.00494798	2.9023e-74
Estonian	All	25-48	All	All	1070	no	POR	49.4976	14	79866	3.4633e-138	0.00860197	2.9023e-74
Estonian	All	25-48	All	All	1070	yes	POB	21.4914	14	79866	1.00589e-55	0.00375316	1.76697e-73
Estonian	All	25-48	All	All	1070	yes	POR	44.4045	14	79866	4.13476e-123	0.00772371	1.76697e-73
Estonian	All	25-48	All	All	1110	no	POB	4.53896	14	79866	2.8005e-08	0.000795018	7.37603e-05
Estonian	All	25-48	All	All	1110	no	POR	4.8596	14	79866	4.41467e-09	0.000851131	7.37603e-05
Estonian	All	25-48	All	All	1110	yes	POB	2.50442	14	79866	0.00144184	0.000438816	0.000428308
Estonian	All	25-48	All	All	1110	yes	POR	2.60886	14	79866	0.000872193	0.000457108	0.000428308
Estonian	All	25-48	All	All	1160	no	POB	2.6242	14	79866	0.000809561	0.000459794	0.117464
Estonian	All	25-48	All	All	1160	no	POR	2.48571	14	79866	0.00157627	0.000435539	0.117464
Estonian	All	25-48	All	All	1160	yes	POB	1.34084	14	79866	0.173887	0.000234985	0.263539
Estonian	All	25-48	All	All	1160	yes	POR	1.59765	14	79866	0.0714063	0.00027998	0.263539
Estonian	All	25-48	All	All	1180	no	POB	9.20056	14	79866	1.21949e-20	0.0016102	1.8101e-09
Estonian	All	25-48	All	All	1180	no	POR	6.27363	14	79866	9.91031e-13	0.00109852	1.8101e-09
Estonian	All	25-48	All	All	1180	yes	POB	2.81761	14	79866	0.000311813	0.000493665	0.0155449
Estonian	All	25-48	All	All	1180	yes	POR	3.09779	14	79866	7.5006e-05	0.000542728	0.0155449
Estonian	All	25-48	All	All	1210	no	POB	5.53871	14	79866	8.17169e-11	0.000969959	4.11322e-06
Estonian	All	25-48	All	All	1210	no	POR	6.60878	14	79866	1.28984e-13	0.00115714	4.11322e-06
Estonian	All	25-48	All	All	1210	yes	POB	2.24856	14	79866	0.00475222	0.000394004	4.14633e-06
Estonian	All	25-48	All	All	1210	yes	POR	5.26885	14	79866	4.03386e-10	0.000922743	4.14633e-06
Estonian	All	25-48	All	All	1220	no	POB	3.3422	14	79866	2.08858e-05	0.000585523	0.00884566
Estonian	All	25-48	All	All	1220	no	POR	2.16676	14	79866	0.00686929	0.000379674	0.00884566
Estonian	All	25-48	All	All	1220	yes	POB	1.23975	14	79866	0.237706	0.000217273	0.451473
Estonian	All	25-48	All	All	1220	yes	POR	1.46774	14	79866	0.113808	0.00025722	0.451473
Estonian	All	25-48	All	All	1239	no	POB	13.621	14	79866	4.7985e-33	0.00238199	5.70182e-40
Estonian	All	25-48	All	All	1239	no	POR	24.7366	14	79866	3.46154e-65	0.00431745	5.70182e-40
Estonian	All	25-48	All	All	1239	yes	POB	7.65767	14	79866	1.99914e-16	0.00134054	2.9518e-39
Estonian	All	25-48	All	All	1239	yes	POR	20.9765	14	79866	3.15712e-54	0.00366358	2.9518e-39
Estonian	All	25-48	All	All	1249	no	POB	3.96181	14	79866	7.24452e-07	0.000693998	1.76157e-05
Estonian	All	25-48	All	All	1249	no	POR	4.54846	14	79866	2.65233e-08	0.00079668	1.76157e-05
Estonian	All	25-48	All	All	1249	yes	POB	1.75552	14	79866	0.0389983	0.000307637	2.37351e-05
Estonian	All	25-48	All	All	1249	yes	POR	4.08054	14	79866	3.74155e-07	0.000714782	2.37351e-05
Estonian	All	25-48	All	All	1329	no	POB	12.2044	14	79866	4.9629e-29	0.00213479	5.0384e-13
Estonian	All	25-48	All	All	1329	no	POR	12.272	14	79866	3.19845e-29	0.00214658	5.0384e-13
Estonian	All	25-48	All	All	1329	yes	POB	5.92008	14	79866	8.3683e-12	0.00103668	1.60622e-13
Estonian	All	25-48	All	All	1329	yes	POR	10.1114	14	79866	3.6605e-23	0.00176933	1.60622e-13
Estonian	All	25-48	All	All	135	no	POB	11.4307	14	79866	7.49602e-27	0.00199972	6.81236e-20
Estonian	All	25-48	All	All	135	no	POR	16.1768	14	79866	2.36554e-40	0.00282768	6.81236e-20
Estonian	All	25-48	All	All	135	yes	POB	5.3101	14	79866	3.16314e-10	0.000929961	1.98922e-19
Estonian	All	25-48	All	All	135	yes	POR	12.142	14	79866	7.44341e-29	0.0021239	1.98922e-19
Estonian	All	25-48	All	All	137	no	POB	14.6864	14	79866	4.4059e-36	0.00256782	1.30605e-29
Estonian	All	25-48	All	All	137	no	POR	22.4478	14	79866	1.65265e-58	0.00391954	1.30605e-29
Estonian	All	25-48	All	All	137	yes	POB	8.87468	14	79866	9.61765e-20	0.00155326	1.34817e-29
Estonian	All	25-48	All	All	137	yes	POR	18.8103	14	79866	6.03831e-48	0.00328649	1.34817e-29
Estonian	All	25-48	All	All	1408	no	POB	12.6053	14	79866	3.65317e-30	0.00220476	3.97369e-29
Estonian	All	25-48	All	All	1408	no	POR	20.2525	14	79866	3.99771e-52	0.00353758	3.97369e-29
Estonian	All	25-48	All	All	1408	yes	POB	7.87765	14	79866	5.07289e-17	0.001379	8.82061e-30
Estonian	All	25-48	All	All	1408	yes	POR	18.2736	14	79866	2.15077e-46	0.00319302	8.82061e-30
Estonian	All	25-48	All	All	1428_0	no	POB	2.53633	14	79866	0.00123769	0.000444405	0.0588819
Estonian	All	25-48	All	All	1428_0	no	POR	2.95327	14	79866	0.000157333	0.000517422	0.0588819
Estonian	All	25-48	All	All	1428_0	yes	POB	1.87179	14	79866	0.0243923	0.000328005	0.0520363
Estonian	All	25-48	All	All	1428_0	yes	POR	2.52512	14	79866	0.00130601	0.000442441	0.0520363
Estonian	All	25-48	All	All	1428_1	no	POB	13.4778	14	79866	1.22531e-32	0.002357	1.83344e-15
Estonian	All	25-48	All	All	1428_1	no	POR	7.2306	14	79866	2.82646e-15	0.00126587	1.83344e-15
Estonian	All	25-48	All	All	1428_1	yes	POB	3.06252	14	79866	8.99674e-05	0.000536553	0.0546444
Estonian	All	25-48	All	All	1428_1	yes	POR	2.36266	14	79866	0.00281215	0.000413987	0.0546444
Estonian	All	25-48	All	All	1458	no	POB	27.2881	14	79866	1.17775e-72	0.00476065	7.83557e-30
Estonian	All	25-48	All	All	1458	no	POR	22.3147	14	79866	4.03589e-58	0.00389639	7.83557e-30
Estonian	All	25-48	All	All	1458	yes	POB	4.36706	14	79866	7.4567e-08	0.000764932	1.10768e-15
Estonian	All	25-48	All	All	1458	yes	POR	10.8236	14	79866	3.77387e-25	0.00189372	1.10768e-15
Estonian	All	25-48	All	All	1468	no	POB	21.603	14	79866	4.76176e-56	0.00377258	4.91793e-58
Estonian	All	25-48	All	All	1468	no	POR	38.358	14	79866	3.07912e-105	0.00667901	4.91793e-58
Estonian	All	25-48	All	All	1468	yes	POB	16.7027	14	79866	7.27925e-42	0.00291934	7.79836e-58
Estonian	All	25-48	All	All	1468	yes	POR	35.2073	14	79866	6.08899e-96	0.00613376	7.79836e-58
Estonian	All	25-48	All	All	1478	no	POB	9.50764	14	79866	1.73051e-21	0.00166386	5.1336e-10
Estonian	All	25-48	All	All	1478	no	POR	11.0385	14	79866	9.44255e-26	0.00193125	5.1336e-10
Estonian	All	25-48	All	All	1478	yes	POB	4.19782	14	79866	1.93937e-07	0.000735309	8.46768e-10
Estonian	All	25-48	All	All	1478	yes	POR	8.04895	14	79866	1.73827e-17	0.00140894	8.46768e-10
Estonian	All	25-48	All	All	1488	no	POB	1.15581	14	79866	0.302454	0.000202564	0.00103476
Estonian	All	25-48	All	All	1488	no	POR	2.19506	14	79866	0.00605182	0.000384632	0.00103476
Estonian	All	25-48	All	All	1488	yes	POB	1.40336	14	79866	0.1417	0.00024594	0.00109933
Estonian	All	25-48	All	All	1488	yes	POR	2.07852	14	79866	0.0101419	0.000364218	0.00109933
Estonian	All	25-48	All	All	1498	no	POB	7.23257	14	79866	2.79215e-15	0.00126622	1.97786e-06
Estonian	All	25-48	All	All	1498	no	POR	5.18892	14	79866	6.45513e-10	0.000908757	1.97786e-06
Estonian	All	25-48	All	All	1498	yes	POB	1.1526	14	79866	0.305141	0.000202003	0.0355046
Estonian	All	25-48	All	All	1498	yes	POR	2.21447	14	79866	0.00554561	0.000388031	0.0355046
Estonian	All	25-48	All	All	1518	no	POB	3.10153	14	79866	7.35693e-05	0.000543383	0.0231842
Estonian	All	25-48	All	All	1518	no	POR	2.70095	14	79866	0.000556128	0.000473236	0.0231842
Estonian	All	25-48	All	All	1518	yes	POB	1.08529	14	79866	0.36504	0.000190208	0.180236
Estonian	All	25-48	All	All	1518	yes	POR	1.30224	14	79866	0.196474	0.000228223	0.180236
Estonian	All	25-48	All	All	1528	no	POB	24.3566	14	79866	4.4637e-64	0.0042514	6.34388e-40
Estonian	All	25-48	All	All	1528	no	POR	10.5257	14	79866	2.56586e-24	0.00184169	6.34388e-40
Estonian	All	25-48	All	All	1528	yes	POB	1.63995	14	79866	0.0609611	0.00028739	0.000742882
Estonian	All	25-48	All	All	1528	yes	POR	1.43423	14	79866	0.127694	0.000251349	0.000742882
Estonian	All	25-48	All	All	1538	no	POB	8.42494	14	79866	1.64179e-18	0.00147466	8.89109e-13
Estonian	All	25-48	All	All	1538	no	POR	11.6936	14	79866	1.36615e-27	0.00204563	8.89109e-13
Estonian	All	25-48	All	All	1538	yes	POB	4.00164	14	79866	5.80744e-07	0.00070097	8.50597e-12
Estonian	All	25-48	All	All	1538	yes	POR	8.29997	14	79866	3.60164e-18	0.00145282	8.50597e-12
Estonian	All	25-48	All	All	1558	no	POB	20.6185	14	79866	3.46378e-53	0.00360127	2.2294e-34
Estonian	All	25-48	All	All	1558	no	POR	29.199	14	79866	2.91618e-78	0.00509234	2.2294e-34
Estonian	All	25-48	All	All	1558	yes	POB	12.5856	14	79866	4.15269e-30	0.00220132	4.41071e-34
Estonian	All	25-48	All	All	1558	yes	POR	23.7828	14	79866	2.11408e-62	0.00415167	4.41071e-34
Estonian	All	25-48	All	All	1697	no	POB	14.0059	14	79866	3.85109e-34	0.00244913	8.89812e-15
Estonian	All	25-48	All	All	1697	no	POR	9.74505	14	79866	3.80888e-22	0.00170533	8.89812e-15
Estonian	All	25-48	All	All	1697	yes	POB	2.16125	14	79866	0.00704017	0.000378709	0.00221069
Estonian	All	25-48	All	All	1697	yes	POR	2.92935	14	79866	0.000177652	0.000513233	0.00221069
Estonian	All	25-48	All	All	1717	no	POB	3.67977	14	79866	3.41079e-06	0.000644625	4.71712e-06
Estonian	All	25-48	All	All	1717	no	POR	0.678593	14	79866	0.79772	0.000118939	4.71712e-06
Estonian	All	25-48	All	All	1717	yes	POB	1.35497	14	79866	0.166145	0.000237462	0.102947
Estonian	All	25-48	All	All	1717	yes	POR	0.684959	14	79866	0.791533	0.000120054	0.102947
Estonian	All	25-48	All	All	1747	no	POB	5.55302	14	79866	7.50559e-11	0.000972462	1.58586e-05
Estonian	All	25-48	All	All	1747	no	POR	3.64132	14	79866	4.20312e-06	0.000637893	1.58586e-05
Estonian	All	25-48	All	All	1747	yes	POB	2.0345	14	79866	0.0122781	0.000356507	0.12002
Estonian	All	25-48	All	All	1747	yes	POR	2.32635	14	79866	0.00332749	0.000407628	0.12002
Estonian	All	25-48	All	All	1757	no	POB	2.81156	14	79866	0.000321378	0.000492606	0.00344285
Estonian	All	25-48	All	All	1757	no	POR	1.95731	14	79866	0.0170739	0.000342986	0.00344285
Estonian	All	25-48	All	All	1757	yes	POB	1.80298	14	79866	0.0322737	0.000315952	0.0685667
Estonian	All	25-48	All	All	1757	yes	POR	2.19123	14	79866	0.00615676	0.000383961	0.0685667
Estonian	All	25-48	All	All	1920	no	POB	13.5611	14	79866	7.10537e-33	0.00237153	3.23871e-24
Estonian	All	25-48	All	All	1920	no	POR	19.9737	14	79866	2.57461e-51	0.00348905	3.23871e-24
Estonian	All	25-48	All	All	1920	yes	POB	7.35561	14	79866	1.30418e-15	0.00128773	6.97699e-23
Estonian	All	25-48	All	All	1920	yes	POR	14.6704	14	79866	4.89304e-36	0.00256504	6.97699e-23
Estonian	All	25-48	All	All	1930	no	POB	5.92108	14	79866	8.31858e-12	0.00103685	2.74787e-17
Estonian	All	25-48	All	All	1930	no	POR	11.507	14	79866	4.5745e-27	0.00201305	2.74787e-17
Estonian	All	25-48	All	All	1930	yes	POB	4.25905	14	79866	1.37376e-07	0.000746027	1.02955e-16
Estonian	All	25-48	All	All	1930	yes	POR	9.06451	14	79866	2.89061e-20	0.00158643	1.02955e-16
Estonian	All	25-48	All	All	1940	no	POB	7.35893	14	79866	1.27763e-15	0.00128831	6.19636e-08
Estonian	All	25-48	All	All	1940	no	POR	4.96684	14	79866	2.36664e-09	0.000869898	6.19636e-08
Estonian	All	25-48	All	All	1940	yes	POB	2.06176	14	79866	0.0109101	0.000361283	0.0238583
Estonian	All	25-48	All	All	1940	yes	POR	2.06644	14	79866	0.0106901	0.000362103	0.0238583
Estonian	All	25-48	All	All	1950	no	POB	7.64216	14	79866	2.20176e-16	0.00133783	5.71419e-07
Estonian	All	25-48	All	All	1950	no	POR	5.84112	14	79866	1.34405e-11	0.00102286	5.71419e-07
Estonian	All	25-48	All	All	1950	yes	POB	1.48172	14	79866	0.108405	0.000259668	0.0130821
Estonian	All	25-48	All	All	1950	yes	POR	1.85472	14	79866	0.0261624	0.000325015	0.0130821
Estonian	All	25-48	All	All	1960	no	POB	16.6651	14	79866	9.34018e-42	0.00291278	2.79601e-32
Estonian	All	25-48	All	All	1960	no	POR	24.5972	14	79866	8.84667e-65	0.00429321	2.79601e-32
Estonian	All	25-48	All	All	1960	yes	POB	11.7071	14	79866	1.25188e-27	0.00204798	1.71367e-32
Estonian	All	25-48	All	All	1960	yes	POR	20.9152	14	79866	4.75802e-54	0.00365292	1.71367e-32
Estonian	All	25-48	All	All	1980	no	POB	7.87284	14	79866	5.2273e-17	0.00137816	2.68131e-06
Estonian	All	25-48	All	All	1980	no	POR	5.98333	14	79866	5.72128e-12	0.00104774	2.68131e-06
Estonian	All	25-48	All	All	1980	yes	POB	1.59231	14	79866	0.0728309	0.000279044	0.0256456
Estonian	All	25-48	All	All	1980	yes	POR	1.01671	14	79866	0.432447	0.000178191	0.0256456
Estonian	All	25-48	All	All	1990	no	POB	8.46935	14	79866	1.24143e-18	0.00148242	8.03852e-11
Estonian	All	25-48	All	All	1990	no	POR	4.35356	14	79866	8.04971e-08	0.00076257	8.03852e-11
Estonian	All	25-48	All	All	1990	yes	POB	1.96037	14	79866	0.0168542	0.000343523	0.00144347
Estonian	All	25-48	All	All	1990	yes	POR	0.62826	14	79866	0.843904	0.000110118	0.00144347
Estonian	All	25-48	All	All	2000	no	POB	0.887304	14	79866	0.572435	0.000155514	0.00160547
Estonian	All	25-48	All	All	2000	no	POR	1.98175	14	79866	0.0153933	0.000347267	0.00160547
Estonian	All	25-48	All	All	2000	yes	POB	0.835985	14	79866	0.630075	0.000146521	0.00196817
Estonian	All	25-48	All	All	2000	yes	POR	1.63262	14	79866	0.0626672	0.000286107	0.00196817
Estonian	All	25-48	All	All	20002_1138	no	POB	7.25545	14	79866	2.42398e-15	0.00127022	2.12702e-06
Estonian	All	25-48	All	All	20002_1138	no	POR	8.67428	14	79866	3.41157e-19	0.00151824	2.12702e-06
Estonian	All	25-48	All	All	20002_1138	yes	POB	2.59836	14	79866	0.00091777	0.000455268	1.08774e-05
Estonian	All	25-48	All	All	20002_1138	yes	POR	5.30325	14	79866	3.29358e-10	0.000928762	1.08774e-05
Estonian	All	25-48	All	All	20002_1226	no	POB	5.0515	14	79866	1.44402e-09	0.000884713	2.27947e-05
Estonian	All	25-48	All	All	20002_1226	no	POR	4.11366	14	79866	3.10919e-07	0.000720579	2.27947e-05
Estonian	All	25-48	All	All	20002_1226	yes	POB	1.4527	14	79866	0.119875	0.000254585	0.00508068
Estonian	All	25-48	All	All	20002_1226	yes	POR	1.71664	14	79866	0.0454263	0.000300826	0.00508068
Estonian	All	25-48	All	All	20003_1140861998	no	POB	4.20098	14	79866	1.90515e-07	0.000735864	0.00681992
Estonian	All	25-48	All	All	20003_1140861998	no	POR	3.46368	14	79866	1.09431e-05	0.000606793	0.00681992
Estonian	All	25-48	All	All	20003_1140861998	yes	POB	1.79837	14	79866	0.0328775	0.000315144	0.104922
Estonian	All	25-48	All	All	20003_1140861998	yes	POR	1.54401	14	79866	0.0868819	0.000270582	0.104922
Estonian	All	25-48	All	All	20003_1140874420	no	POB	2.48562	14	79866	0.00157692	0.000435524	0.0595706
Estonian	All	25-48	All	All	20003_1140874420	no	POR	2.2208	14	79866	0.00538921	0.000389141	0.0595706
Estonian	All	25-48	All	All	20003_1140874420	yes	POB	1.79443	14	79866	0.0334009	0.000314454	0.131481
Estonian	All	25-48	All	All	20003_1140874420	yes	POR	2.09832	14	79866	0.0092996	0.000367687	0.131481
Estonian	All	25-48	All	All	20003_1140874744	no	POB	5.43317	14	79866	1.52832e-10	0.000951494	5.62349e-07
Estonian	All	25-48	All	All	20003_1140874744	no	POR	4.75395	14	79866	8.13737e-09	0.000832643	5.62349e-07
Estonian	All	25-48	All	All	20003_1140874744	yes	POB	1.96293	14	79866	0.0166727	0.000343971	2.77104e-05
Estonian	All	25-48	All	All	20003_1140874744	yes	POR	3.30475	14	79866	2.54553e-05	0.000578966	2.77104e-05
Estonian	All	25-48	All	All	20003_1140881856	no	POB	6.09496	14	79866	2.91987e-12	0.00106727	0.000247108
Estonian	All	25-48	All	All	20003_1140881856	no	POR	5.10322	14	79866	1.06702e-09	0.000893763	0.000247108
Estonian	All	25-48	All	All	20003_1140881856	yes	POB	0.731706	14	79866	0.744136	0.000128247	0.0871057
Estonian	All	25-48	All	All	20003_1140881856	yes	POR	1.67933	14	79866	0.0524764	0.000294289	0.0871057
Estonian	All	25-48	All	All	20003_1140923346	no	POB	9.61958	14	79866	8.48001e-22	0.00168341	1.73879e-17
Estonian	All	25-48	All	All	20003_1140923346	no	POR	15.3397	14	79866	5.956e-38	0.00268175	1.73879e-17
Estonian	All	25-48	All	All	20003_1140923346	yes	POB	4.77988	14	79866	7.00505e-09	0.000837181	5.4673e-17
Estonian	All	25-48	All	All	20003_1140923346	yes	POR	11.9001	14	79866	3.58041e-28	0.00208168	5.4673e-17
Estonian	All	25-48	All	All	20003_1141194794	no	POB	2.48562	14	79866	0.00157692	0.000435524	0.0595706
Estonian	All	25-48	All	All	20003_1141194794	no	POR	2.2208	14	79866	0.00538921	0.000389141	0.0595706
Estonian	All	25-48	All	All	20003_1141194794	yes	POB	1.79443	14	79866	0.0334009	0.000314454	0.131481
Estonian	All	25-48	All	All	20003_1141194794	yes	POR	2.09832	14	79866	0.0092996	0.000367687	0.131481
Estonian	All	25-48	All	All	20004_1320	no	POB	3.11378	14	79866	6.90521e-05	0.000545529	0.000786849
Estonian	All	25-48	All	All	20004_1320	no	POR	2.15417	14	79866	0.00726559	0.000377469	0.000786849
Estonian	All	25-48	All	All	20004_1320	yes	POB	0.908229	14	79866	0.549065	0.000159181	0.0739872
Estonian	All	25-48	All	All	20004_1320	yes	POR	1.12035	14	79866	0.333016	0.000196352	0.0739872
Estonian	All	25-48	All	All	20004_1478	no	POB	1.72109	14	79866	0.0446458	0.000301605	0.0640839
Estonian	All	25-48	All	All	20004_1478	no	POR	2.69841	14	79866	0.000563121	0.000472791	0.0640839
Estonian	All	25-48	All	All	20004_1478	yes	POB	1.00717	14	79866	0.442278	0.000176518	0.0649695
Estonian	All	25-48	All	All	20004_1478	yes	POR	2.3741	14	79866	0.00266625	0.000415991	0.0649695
Estonian	All	25-48	All	All	20004_1479	no	POB	4.86483	14	79866	4.28257e-09	0.000852048	0.000320352
Estonian	All	25-48	All	All	20004_1479	no	POR	2.81217	14	79866	0.000320397	0.000492713	0.000320352
Estonian	All	25-48	All	All	20004_1479	yes	POB	1.19651	14	79866	0.269708	0.000209697	0.464356
Estonian	All	25-48	All	All	20004_1479	yes	POR	0.991144	14	79866	0.459001	0.000173711	0.464356
Estonian	All	25-48	All	All	20004_1480	no	POB	3.71104	14	79866	2.87685e-06	0.000650098	9.86905e-05
Estonian	All	25-48	All	All	20004_1480	no	POR	5.46864	14	79866	1.23857e-10	0.0009577	9.86905e-05
Estonian	All	25-48	All	All	20004_1480	yes	POB	3.48092	14	79866	9.97872e-06	0.000609811	0.000212697
Estonian	All	25-48	All	All	20004_1480	yes	POR	4.75444	14	79866	8.11442e-09	0.000832729	0.000212697
Estonian	All	25-48	All	All	20004_1483	no	POB	4.23025	14	79866	1.61585e-07	0.000740986	0.024536
Estonian	All	25-48	All	All	20004_1483	no	POR	3.35005	14	79866	2.00353e-05	0.000586898	0.024536
Estonian	All	25-48	All	All	20004_1483	yes	POB	0.493251	14	79866	0.938284	8.64563e-05	0.680574
Estonian	All	25-48	All	All	20004_1483	yes	POR	0.732098	14	79866	0.743725	0.000128316	0.680574
Estonian	All	25-48	All	All	20016	no	POB	24.7195	14	79866	3.88249e-65	0.00431448	8.47037e-41
Estonian	All	25-48	All	All	20016	no	POR	32.6251	14	79866	2.46465e-88	0.00568645	8.47037e-41
Estonian	All	25-48	All	All	20016	yes	POB	8.21424	14	79866	6.16915e-18	0.00143783	2.98248e-40
Estonian	All	25-48	All	All	20016	yes	POR	23.1492	14	79866	1.49188e-60	0.00404151	2.98248e-40
Estonian	All	25-48	All	All	20023	no	POB	2.4141	14	79866	0.00221116	0.000422997	0.0334454
Estonian	All	25-48	All	All	20023	no	POR	1.60407	14	79866	0.0697265	0.000281104	0.0334454
Estonian	All	25-48	All	All	20023	yes	POB	1.05381	14	79866	0.395234	0.000184693	0.403925
Estonian	All	25-48	All	All	20023	yes	POR	1.02907	14	79866	0.419866	0.000180357	0.403925
Estonian	All	25-48	All	All	2010	no	POB	10.7421	14	79866	6.37931e-25	0.00187948	4.73597e-11
Estonian	All	25-48	All	All	2010	no	POR	7.20817	14	79866	3.24646e-15	0.00126195	4.73597e-11
Estonian	All	25-48	All	All	2010	yes	POB	3.34163	14	79866	2.0949e-05	0.000585423	3.21077e-06
Estonian	All	25-48	All	All	2010	yes	POR	1.15891	14	79866	0.299868	0.000203109	3.21077e-06
Estonian	All	25-48	All	All	20107	no	POB	4.49975	14	79866	3.50381e-08	0.000788157	0.000344824
Estonian	All	25-48	All	All	20107	no	POR	3.3283	14	79866	2.24786e-05	0.00058309	0.000344824
Estonian	All	25-48	All	All	20107	yes	POB	2.13906	14	79866	0.00776976	0.000374823	0.0352336
Estonian	All	25-48	All	All	20107	yes	POR	1.75621	14	79866	0.0388924	0.000307758	0.0352336
Estonian	All	25-48	All	All	20110	no	POB	3.56123	14	79866	6.48124e-06	0.000623871	9.33565e-06
Estonian	All	25-48	All	All	20110	no	POR	4.66836	14	79866	1.33287e-08	0.000817664	9.33565e-06
Estonian	All	25-48	All	All	20110	yes	POB	2.67536	14	79866	0.000630608	0.000468754	7.79019e-06
Estonian	All	25-48	All	All	20110	yes	POR	4.34644	14	79866	8.38134e-08	0.000761323	7.79019e-06
Estonian	All	25-48	All	All	20111	no	POB	4.11909	14	79866	3.01628e-07	0.000721528	1.49328e-12
Estonian	All	25-48	All	All	20111	no	POR	8.77472	14	79866	1.80932e-19	0.00153579	1.49328e-12
Estonian	All	25-48	All	All	20111	yes	POB	3.81127	14	79866	1.66248e-06	0.000667645	7.71509e-13
Estonian	All	25-48	All	All	20111	yes	POR	8.62188	14	79866	4.74827e-19	0.00150908	7.71509e-13
Estonian	All	25-48	All	All	20116	no	POB	4.33253	14	79866	9.06829e-08	0.000758889	3.39999e-06
Estonian	All	25-48	All	All	20116	no	POR	3.13873	14	79866	6.0677e-05	0.000549897	3.39999e-06
Estonian	All	25-48	All	All	20116	yes	POB	1.73961	14	79866	0.0415228	0.000304849	0.00121222
Estonian	All	25-48	All	All	20116	yes	POR	2.8429	14	79866	0.000274727	0.000498093	0.00121222
Estonian	All	25-48	All	All	20127	no	POB	8.71733	14	79866	2.59972e-19	0.00152576	2.80353e-07
Estonian	All	25-48	All	All	20127	no	POR	8.13792	14	79866	9.95595e-18	0.00142449	2.80353e-07
Estonian	All	25-48	All	All	20127	yes	POB	4.0142	14	79866	5.41544e-07	0.00070317	3.24214e-05
Estonian	All	25-48	All	All	20127	yes	POR	3.91881	14	79866	9.19186e-07	0.000686471	3.24214e-05
Estonian	All	25-48	All	All	2020	no	POB	14.375	14	79866	3.41314e-35	0.00251351	2.30193e-16
Estonian	All	25-48	All	All	2020	no	POR	11.6722	14	79866	1.56956e-27	0.00204189	2.30193e-16
Estonian	All	25-48	All	All	2020	yes	POB	5.05803	14	79866	1.38994e-09	0.000885856	4.79644e-08
Estonian	All	25-48	All	All	2020	yes	POR	5.99399	14	79866	5.36592e-12	0.0010496	4.79644e-08
Estonian	All	25-48	All	All	2040	no	POB	4.42544	14	79866	5.35188e-08	0.00077515	1.67119e-07
Estonian	All	25-48	All	All	2040	no	POR	3.04849	14	79866	9.67012e-05	0.000534095	1.67119e-07
Estonian	All	25-48	All	All	2040	yes	POB	2.99562	14	79866	0.000126788	0.000524838	0.000199731
Estonian	All	25-48	All	All	2040	yes	POR	2.78877	14	79866	0.00036007	0.000488614	0.000199731
Estonian	All	25-48	All	All	2050	no	POB	9.48578	14	79866	1.98896e-21	0.00166004	8.79623e-08
Estonian	All	25-48	All	All	2050	no	POR	9.62386	14	79866	8.25196e-22	0.00168416	8.79623e-08
Estonian	All	25-48	All	All	2050	yes	POB	5.36904	14	79866	2.2335e-10	0.000940273	4.48591e-07
Estonian	All	25-48	All	All	2050	yes	POR	6.79375	14	79866	4.15959e-14	0.00118948	4.48591e-07
Estonian	All	25-48	All	All	20512	no	POB	6.77654	14	79866	4.62219e-14	0.00118648	0.00092996
Estonian	All	25-48	All	All	20512	no	POR	6.29129	14	79866	8.90424e-13	0.00110161	0.00092996
Estonian	All	25-48	All	All	20512	yes	POB	0.967233	14	79866	0.484426	0.000169521	0.0809026
Estonian	All	25-48	All	All	20512	yes	POR	1.4345	14	79866	0.12758	0.000251395	0.0809026
Estonian	All	25-48	All	All	20519	no	POB	6.40624	14	79866	4.43087e-13	0.00112171	3.17632e-10
Estonian	All	25-48	All	All	20519	no	POR	9.72053	14	79866	4.45414e-22	0.00170105	3.17632e-10
Estonian	All	25-48	All	All	20519	yes	POB	4.57045	14	79866	2.33851e-08	0.000800529	1.63871e-09
Estonian	All	25-48	All	All	20519	yes	POR	7.23942	14	79866	2.67644e-15	0.00126742	1.63871e-09
Estonian	All	25-48	All	All	20544	no	POB	4.48119	14	79866	3.89552e-08	0.000784907	0.0128225
Estonian	All	25-48	All	All	20544	no	POR	3.57691	14	79866	5.95557e-06	0.000626617	0.0128225
Estonian	All	25-48	All	All	20544	yes	POB	0.504403	14	79866	0.932301	8.84109e-05	0.613204
Estonian	All	25-48	All	All	20544	yes	POR	0.617417	14	79866	0.853156	0.000108218	0.613204
Estonian	All	25-48	All	All	2070	no	POB	11.0805	14	79866	7.20256e-26	0.00193858	6.64112e-08
Estonian	All	25-48	All	All	2070	no	POR	10.7598	14	79866	5.69187e-25	0.00188258	6.64112e-08
Estonian	All	25-48	All	All	2070	yes	POB	3.52189	14	79866	8.00945e-06	0.000616985	3.24504e-06
Estonian	All	25-48	All	All	2070	yes	POR	5.23418	14	79866	4.9471e-10	0.000916677	3.24504e-06
Estonian	All	25-48	All	All	2090	no	POB	8.88185	14	79866	9.19103e-20	0.00155451	2.99304e-06
Estonian	All	25-48	All	All	2090	no	POR	7.65361	14	79866	2.05033e-16	0.00133983	2.99304e-06
Estonian	All	25-48	All	All	2090	yes	POB	2.82881	14	79866	0.000294823	0.000495626	0.0121771
Estonian	All	25-48	All	All	2090	yes	POR	3.14284	14	79866	5.93958e-05	0.000550617	0.0121771
Estonian	All	25-48	All	All	2100	no	POB	10.8634	14	79866	2.92122e-25	0.00190066	6.84991e-11
Estonian	All	25-48	All	All	2100	no	POR	6.71478	14	79866	6.74689e-14	0.00117567	6.84991e-11
Estonian	All	25-48	All	All	2100	yes	POB	1.38971	14	79866	0.148281	0.000243548	0.0852507
Estonian	All	25-48	All	All	2100	yes	POR	0.930346	14	79866	0.524575	0.000163057	0.0852507
Estonian	All	25-48	All	All	21001	no	POB	18.5784	14	79866	2.82868e-47	0.00324611	2.58442e-54
Estonian	All	25-48	All	All	21001	no	POR	36.672	14	79866	2.91614e-100	0.0063873	2.58442e-54
Estonian	All	25-48	All	All	21001	yes	POB	15.396	14	79866	4.10987e-38	0.00269155	1.03411e-54
Estonian	All	25-48	All	All	21001	yes	POR	33.7643	14	79866	1.08879e-91	0.00588384	1.03411e-54
Estonian	All	25-48	All	All	2129	no	POB	8.50056	14	79866	1.01998e-18	0.00148788	2.72554e-06
Estonian	All	25-48	All	All	2129	no	POR	7.5257	14	79866	4.54148e-16	0.00131747	2.72554e-06
Estonian	All	25-48	All	All	2129	yes	POB	3.56612	14	79866	6.31252e-06	0.000624728	0.000348085
Estonian	All	25-48	All	All	2129	yes	POR	4.95089	14	79866	2.59697e-09	0.000867107	0.000348085
Estonian	All	25-48	All	All	2139	no	POB	16.0287	14	79866	6.30049e-40	0.00280185	1.98684e-54
Estonian	All	25-48	All	All	2139	no	POR	31.8228	14	79866	5.65792e-86	0.0055474	1.98684e-54
Estonian	All	25-48	All	All	2139	yes	POB	11.2645	14	79866	2.19468e-26	0.00197071	1.03261e-53
Estonian	All	25-48	All	All	2139	yes	POR	29.3888	14	79866	8.083e-79	0.00512527	1.03261e-53
Estonian	All	25-48	All	All	2178	no	POB	25.3311	14	79866	6.32572e-67	0.00442075	7.44151e-67
Estonian	All	25-48	All	All	2178	no	POR	45.0321	14	79866	5.74812e-125	0.00783202	7.44151e-67
Estonian	All	25-48	All	All	2178	yes	POB	19.0813	14	79866	9.92669e-49	0.00333367	8.03714e-66
Estonian	All	25-48	All	All	2178	yes	POR	39.2965	14	79866	5.21386e-108	0.00684129	8.03714e-66
Estonian	All	25-48	All	All	2217	no	POB	1.97144	14	79866	0.016082	0.000345462	1.25913e-08
Estonian	All	25-48	All	All	2217	no	POR	5.49137	14	79866	1.08237e-10	0.000961677	1.25913e-08
Estonian	All	25-48	All	All	2217	yes	POB	0.762785	14	79866	0.711043	0.000133693	3.68312e-08
Estonian	All	25-48	All	All	2217	yes	POR	4.08263	14	79866	3.69817e-07	0.000715148	3.68312e-08
Estonian	All	25-48	All	All	2237	no	POB	5.76353	14	79866	2.13899e-11	0.00100929	1.96148e-13
Estonian	All	25-48	All	All	2237	no	POR	10.5242	14	79866	2.59062e-24	0.00184143	1.96148e-13
Estonian	All	25-48	All	All	2237	yes	POB	2.44427	14	79866	0.00191829	0.000428282	1.70958e-12
Estonian	All	25-48	All	All	2237	yes	POR	7.31661	14	79866	1.66043e-15	0.00128091	1.70958e-12
Estonian	All	25-48	All	All	2257	no	POB	3.63928	14	79866	4.24989e-06	0.000637535	0.00131435
Estonian	All	25-48	All	All	2257	no	POR	2.6597	14	79866	0.000680866	0.000466011	0.00131435
Estonian	All	25-48	All	All	2257	yes	POB	1.05354	14	79866	0.395502	0.000184645	0.157838
Estonian	All	25-48	All	All	2257	yes	POR	1.1424	14	79866	0.313791	0.000200215	0.157838
Estonian	All	25-48	All	All	2267	no	POB	3.42919	14	79866	1.31566e-05	0.000600754	0.00195266
Estonian	All	25-48	All	All	2267	no	POR	1.65351	14	79866	0.0579113	0.000289766	0.00195266
Estonian	All	25-48	All	All	2267	yes	POB	0.851127	14	79866	0.613065	0.000149175	0.399516
Estonian	All	25-48	All	All	2267	yes	POR	0.41117	14	79866	0.972258	7.20704e-05	0.399516
Estonian	All	25-48	All	All	23104	no	POB	19.0973	14	79866	8.91854e-49	0.00333647	2.21087e-54
Estonian	All	25-48	All	All	23104	no	POR	37.0256	14	79866	2.63946e-101	0.00644849	2.21087e-54
Estonian	All	25-48	All	All	23104	yes	POB	15.2358	14	79866	1.18222e-37	0.00266362	1.17959e-54
Estonian	All	25-48	All	All	23104	yes	POR	33.6575	14	79866	2.24674e-91	0.00586534	1.17959e-54
Estonian	All	25-48	All	All	2463	no	POB	5.80524	14	79866	1.66641e-11	0.00101659	2.31778e-08
Estonian	All	25-48	All	All	2463	no	POR	3.27317	14	79866	3.00609e-05	0.000573437	2.31778e-08
Estonian	All	25-48	All	All	2463	yes	POB	1.79467	14	79866	0.0333697	0.000314495	0.0157311
Estonian	All	25-48	All	All	2463	yes	POR	1.82095	14	79866	0.0300166	0.0003191	0.0157311
Estonian	All	25-48	All	All	2654	no	POB	6.93752	14	79866	1.72098e-14	0.00121463	4.52107e-07
Estonian	All	25-48	All	All	2654	no	POR	7.68047	14	79866	1.73467e-16	0.00134453	4.52107e-07
Estonian	All	25-48	All	All	2654	yes	POB	3.74676	14	79866	2.36709e-06	0.000656353	2.28148e-07
Estonian	All	25-48	All	All	2654	yes	POR	6.31437	14	79866	7.74083e-13	0.00110565	2.28148e-07
Estonian	All	25-48	All	All	300	no	POB	4.62113	14	79866	1.74865e-08	0.000809398	0.00267222
Estonian	All	25-48	All	All	300	no	POR	5.35486	14	79866	2.42864e-10	0.000937793	0.00267222
Estonian	All	25-48	All	All	300	yes	POB	1.17162	14	79866	0.289433	0.000205335	0.00735697
Estonian	All	25-48	All	All	300	yes	POR	2.73561	14	79866	0.000468745	0.000479306	0.00735697
Estonian	All	25-48	All	All	30040	no	POB	2.04622	14	79866	0.0116712	0.000358561	0.0406175
Estonian	All	25-48	All	All	30040	no	POR	1.63495	14	79866	0.062122	0.000286514	0.0406175
Estonian	All	25-48	All	All	30040	yes	POB	1.13648	14	79866	0.318882	0.000199178	0.178226
Estonian	All	25-48	All	All	30040	yes	POR	1.21219	14	79866	0.257773	0.000212444	0.178226
Estonian	All	25-48	All	All	30060	no	POB	4.37386	14	79866	7.17421e-08	0.000766123	1.71278e-05
Estonian	All	25-48	All	All	30060	no	POR	2.20572	14	79866	0.00576856	0.000386499	1.71278e-05
Estonian	All	25-48	All	All	30060	yes	POB	1.05428	14	79866	0.394783	0.000184774	0.129969
Estonian	All	25-48	All	All	30060	yes	POR	0.759909	14	79866	0.714148	0.000133189	0.129969
Estonian	All	25-48	All	All	30070	no	POB	5.10804	14	79866	1.03731e-09	0.000894607	1.14367e-06
Estonian	All	25-48	All	All	30070	no	POR	2.10141	14	79866	0.00917406	0.000368229	1.14367e-06
Estonian	All	25-48	All	All	30070	yes	POB	1.46032	14	79866	0.116772	0.000255918	0.228129
Estonian	All	25-48	All	All	30070	yes	POR	1.09531	14	79866	0.355714	0.000191963	0.228129
Estonian	All	25-48	All	All	30080	no	POB	3.44878	14	79866	1.18505e-05	0.000604183	0.00154866
Estonian	All	25-48	All	All	30080	no	POR	2.34477	14	79866	0.00305563	0.000410855	0.00154866
Estonian	All	25-48	All	All	30080	yes	POB	1.39123	14	79866	0.147535	0.000243814	0.168004
Estonian	All	25-48	All	All	30080	yes	POR	1.43424	14	79866	0.127692	0.000251349	0.168004
Estonian	All	25-48	All	All	30100	no	POB	1.99733	14	79866	0.0144034	0.000349997	0.252426
Estonian	All	25-48	All	All	30100	no	POR	1.37799	14	79866	0.154126	0.000241495	0.252426
Estonian	All	25-48	All	All	30100	yes	POB	0.838594	14	79866	0.627147	0.000146979	0.695862
Estonian	All	25-48	All	All	30100	yes	POR	0.576861	14	79866	0.885315	0.00010111	0.695862
Estonian	All	25-48	All	All	30130	no	POB	2.53975	14	79866	0.00121754	0.000445004	0.000937635
Estonian	All	25-48	All	All	30130	no	POR	3.51326	14	79866	8.38955e-06	0.000615474	0.000937635
Estonian	All	25-48	All	All	30130	yes	POB	1.18019	14	79866	0.282538	0.000206836	0.00208163
Estonian	All	25-48	All	All	30130	yes	POR	2.51965	14	79866	0.00134061	0.000441484	0.00208163
Estonian	All	25-48	All	All	30180	no	POB	3.35982	14	79866	1.90243e-05	0.000588609	7.39683e-06
Estonian	All	25-48	All	All	30180	no	POR	0.597109	14	79866	0.869757	0.000104658	7.39683e-06
Estonian	All	25-48	All	All	30180	yes	POB	1.42864	14	79866	0.130143	0.000250369	0.0335232
Estonian	All	25-48	All	All	30180	yes	POR	0.585587	14	79866	0.878735	0.000102639	0.0335232
Estonian	All	25-48	All	All	30200	no	POB	3.21739	14	79866	4.02769e-05	0.000563669	2.4556e-05
Estonian	All	25-48	All	All	30200	no	POR	0.706099	14	79866	0.770505	0.000123759	2.4556e-05
Estonian	All	25-48	All	All	30200	yes	POB	2.35253	14	79866	0.00294764	0.000412213	0.0039889
Estonian	All	25-48	All	All	30200	yes	POR	1.08015	14	79866	0.36988	0.000189307	0.0039889
Estonian	All	25-48	All	All	30210	no	POB	3.43566	14	79866	1.271e-05	0.000601887	0.000838269
Estonian	All	25-48	All	All	30210	no	POR	1.77222	14	79866	0.0364997	0.000310562	0.000838269
Estonian	All	25-48	All	All	30210	yes	POB	0.932899	14	79866	0.521765	0.000163505	0.381255
Estonian	All	25-48	All	All	30210	yes	POR	1.01518	14	79866	0.434017	0.000177923	0.381255
Estonian	All	25-48	All	All	30600	no	POB	2.60766	14	79866	0.000877304	0.000456897	0.00681879
Estonian	All	25-48	All	All	30600	no	POR	1.65593	14	79866	0.0573807	0.00029019	0.00681879
Estonian	All	25-48	All	All	30600	yes	POB	2.0632	14	79866	0.0108421	0.000361535	0.0325099
Estonian	All	25-48	All	All	30600	yes	POR	1.50705	14	79866	0.0991584	0.000264107	0.0325099
Estonian	All	25-48	All	All	30610	no	POB	3.88985	14	79866	1.07865e-06	0.000681402	0.000958096
Estonian	All	25-48	All	All	30610	no	POR	3.78112	14	79866	1.96139e-06	0.000662367	0.000958096
Estonian	All	25-48	All	All	30610	yes	POB	2.774	14	79866	0.000387522	0.000486028	0.000968623
Estonian	All	25-48	All	All	30610	yes	POR	3.70307	14	79866	3.00446e-06	0.000648704	0.000968623
Estonian	All	25-48	All	All	30620	no	POB	9.05833	14	79866	3.00612e-20	0.00158535	2.91018e-08
Estonian	All	25-48	All	All	30620	no	POR	6.88753	14	79866	2.33977e-14	0.00120588	2.91018e-08
Estonian	All	25-48	All	All	30620	yes	POB	2.08859	14	79866	0.00970467	0.000365983	0.00948765
Estonian	All	25-48	All	All	30620	yes	POR	2.83948	14	79866	0.000279468	0.000497496	0.00948765
Estonian	All	25-48	All	All	30630	no	POB	3.45673	14	79866	1.13576e-05	0.000605575	0.0135746
Estonian	All	25-48	All	All	30630	no	POR	4.04794	14	79866	4.48807e-07	0.000709074	0.0135746
Estonian	All	25-48	All	All	30630	yes	POB	2.20473	14	79866	0.0057944	0.000386325	0.0228526
Estonian	All	25-48	All	All	30630	yes	POR	3.04914	14	79866	9.63783e-05	0.000534209	0.0228526
Estonian	All	25-48	All	All	30640	no	POB	3.32859	14	79866	2.24443e-05	0.00058314	0.143585
Estonian	All	25-48	All	All	30640	no	POR	2.69068	14	79866	0.000584945	0.000471436	0.143585
Estonian	All	25-48	All	All	30640	yes	POB	0.636643	14	79866	0.836572	0.000111587	0.886705
Estonian	All	25-48	All	All	30640	yes	POR	0.76125	14	79866	0.712701	0.000133425	0.886705
Estonian	All	25-48	All	All	30650	no	POB	6.25638	14	79866	1.1002e-12	0.0010955	2.53234e-06
Estonian	All	25-48	All	All	30650	no	POR	3.21355	14	79866	4.10931e-05	0.000562998	2.53234e-06
Estonian	All	25-48	All	All	30650	yes	POB	1.39916	14	79866	0.143699	0.000245204	0.549553
Estonian	All	25-48	All	All	30650	yes	POR	1.40335	14	79866	0.141703	0.000245938	0.549553
Estonian	All	25-48	All	All	30680	no	POB	2.68392	14	79866	0.000604688	0.000470252	0.0837591
Estonian	All	25-48	All	All	30680	no	POR	2.23772	14	79866	0.00499201	0.000392104	0.0837591
Estonian	All	25-48	All	All	30680	yes	POB	0.935328	14	79866	0.519096	0.00016393	0.365458
Estonian	All	25-48	All	All	30680	yes	POR	1.56999	14	79866	0.0790568	0.000275134	0.365458
Estonian	All	25-48	All	All	30690	no	POB	2.2483	14	79866	0.00475798	0.000393957	0.357959
Estonian	All	25-48	All	All	30690	no	POR	1.71328	14	79866	0.0460242	0.000300238	0.357959
Estonian	All	25-48	All	All	30690	yes	POB	0.721484	14	79866	0.75477	0.000126456	0.940458
Estonian	All	25-48	All	All	30690	yes	POR	0.74195	14	79866	0.733347	0.000130042	0.940458
Estonian	All	25-48	All	All	30700	no	POB	14.4403	14	79866	2.22239e-35	0.00252489	2.43746e-15
Estonian	All	25-48	All	All	30700	no	POR	9.29057	14	79866	6.88456e-21	0.00162593	2.43746e-15
Estonian	All	25-48	All	All	30700	yes	POB	1.93748	14	79866	0.0185618	0.000339512	0.00980569
Estonian	All	25-48	All	All	30700	yes	POR	1.50666	14	79866	0.0992976	0.000264038	0.00980569
Estonian	All	25-48	All	All	30710	no	POB	9.83931	14	79866	2.08629e-22	0.0017218	1.74431e-18
Estonian	All	25-48	All	All	30710	no	POR	14.2995	14	79866	5.60377e-35	0.00250034	1.74431e-18
Estonian	All	25-48	All	All	30710	yes	POB	5.5413	14	79866	8.04693e-11	0.000970412	9.94873e-19
Estonian	All	25-48	All	All	30710	yes	POR	12.4488	14	79866	1.01201e-29	0.00217745	9.94873e-19
Estonian	All	25-48	All	All	30720	no	POB	3.3319	14	79866	2.20555e-05	0.000583719	0.00837369
Estonian	All	25-48	All	All	30720	no	POR	2.5362	14	79866	0.00123848	0.000444381	0.00837369
Estonian	All	25-48	All	All	30720	yes	POB	1.8196	14	79866	0.0301812	0.000318863	0.114531
Estonian	All	25-48	All	All	30720	yes	POR	2.28167	14	79866	0.00408619	0.000399803	0.114531
Estonian	All	25-48	All	All	30730	no	POB	5.58587	14	79866	6.17329e-11	0.00097821	1.66844e-06
Estonian	All	25-48	All	All	30730	no	POR	6.55232	14	79866	1.82042e-13	0.00114726	1.66844e-06
Estonian	All	25-48	All	All	30730	yes	POB	2.65926	14	79866	0.000682328	0.000465934	1.39956e-06
Estonian	All	25-48	All	All	30730	yes	POR	5.22191	14	79866	5.31736e-10	0.00091453	1.39956e-06
Estonian	All	25-48	All	All	30740	no	POB	5.9396	14	79866	7.44216e-12	0.00104009	2.7261e-06
Estonian	All	25-48	All	All	30740	no	POR	3.82985	14	79866	1.50111e-06	0.000670898	2.7261e-06
Estonian	All	25-48	All	All	30740	yes	POB	1.00801	14	79866	0.4414	0.000176667	0.0594307
Estonian	All	25-48	All	All	30740	yes	POR	1.96819	14	79866	0.0163056	0.000344892	0.0594307
Estonian	All	25-48	All	All	30750	no	POB	17.8697	14	79866	3.15594e-45	0.00312266	7.82896e-20
Estonian	All	25-48	All	All	30750	no	POR	12.2825	14	79866	2.98725e-29	0.00214841	7.82896e-20
Estonian	All	25-48	All	All	30750	yes	POB	3.3968	14	79866	1.56331e-05	0.000595083	0.000318951
Estonian	All	25-48	All	All	30750	yes	POR	4.75754	14	79866	7.97049e-09	0.000833271	0.000318951
Estonian	All	25-48	All	All	30760	no	POB	5.21434	14	79866	5.55935e-10	0.000913205	2.82349e-06
Estonian	All	25-48	All	All	30760	no	POR	6.73308	14	79866	6.03205e-14	0.00117887	2.82349e-06
Estonian	All	25-48	All	All	30760	yes	POB	3.31102	14	79866	2.46261e-05	0.000580065	3.89084e-06
Estonian	All	25-48	All	All	30760	yes	POR	5.57953	14	79866	6.41062e-11	0.000977101	3.89084e-06
Estonian	All	25-48	All	All	30770	no	POB	7.06901	14	79866	7.66139e-15	0.00123762	3.45977e-07
Estonian	All	25-48	All	All	30770	no	POR	4.53208	14	79866	2.91284e-08	0.000793814	3.45977e-07
Estonian	All	25-48	All	All	30770	yes	POB	1.68477	14	79866	0.0513905	0.000295243	0.0696247
Estonian	All	25-48	All	All	30770	yes	POR	2.26927	14	79866	0.00432451	0.000397631	0.0696247
Estonian	All	25-48	All	All	30780	no	POB	2.10683	14	79866	0.00895809	0.000369178	0.435196
Estonian	All	25-48	All	All	30780	no	POR	1.61447	14	79866	0.0670782	0.000282926	0.435196
Estonian	All	25-48	All	All	30780	yes	POB	0.497679	14	79866	0.935949	8.72323e-05	0.948633
Estonian	All	25-48	All	All	30780	yes	POR	0.608626	14	79866	0.860462	0.000106677	0.948633
Estonian	All	25-48	All	All	30810	no	POB	5.12626	14	79866	9.32285e-10	0.000897795	0.00454942
Estonian	All	25-48	All	All	30810	no	POR	4.98858	14	79866	2.08493e-09	0.000873703	0.00454942
Estonian	All	25-48	All	All	30810	yes	POB	2.18234	14	79866	0.00640699	0.000382404	0.0156078
Estonian	All	25-48	All	All	30810	yes	POR	3.0253	14	79866	0.000108927	0.000530034	0.0156078
Estonian	All	25-48	All	All	30830	no	POB	3.02591	14	79866	0.000108583	0.000530142	0.0133176
Estonian	All	25-48	All	All	30830	no	POR	3.46192	14	79866	1.1047e-05	0.000606484	0.0133176
Estonian	All	25-48	All	All	30830	yes	POB	1.31709	14	79866	0.187534	0.000230824	0.0295351
Estonian	All	25-48	All	All	30830	yes	POR	2.3427	14	79866	0.00308515	0.000410491	0.0295351
Estonian	All	25-48	All	All	30860	no	POB	6.67705	14	79866	8.4988e-14	0.00116908	7.33542e-06
Estonian	All	25-48	All	All	30860	no	POR	4.45525	14	79866	4.5164e-08	0.000780367	7.33542e-06
Estonian	All	25-48	All	All	30860	yes	POB	0.958375	14	79866	0.493973	0.000167969	0.189769
Estonian	All	25-48	All	All	30860	yes	POR	1.76875	14	79866	0.0370066	0.000309954	0.189769
Estonian	All	25-48	All	All	30870	no	POB	7.09131	14	79866	6.67758e-15	0.00124152	2.14475e-06
Estonian	All	25-48	All	All	30870	no	POR	7.20407	14	79866	3.32988e-15	0.00126123	2.14475e-06
Estonian	All	25-48	All	All	30870	yes	POB	3.80226	14	79866	1.74671e-06	0.000666068	3.07776e-06
Estonian	All	25-48	All	All	30870	yes	POR	5.67565	14	79866	3.61575e-11	0.000993916	3.07776e-06
Estonian	All	25-48	All	All	30880	no	POB	4.57286	14	79866	2.30641e-08	0.000800951	0.000198922
Estonian	All	25-48	All	All	30880	no	POR	2.74863	14	79866	0.000439494	0.000481586	0.000198922
Estonian	All	25-48	All	All	30880	yes	POB	1.87598	14	79866	0.0239748	0.000328739	0.297371
Estonian	All	25-48	All	All	30880	yes	POR	1.92531	14	79866	0.019533	0.000337381	0.297371
Estonian	All	25-48	All	All	30890	no	POB	1.65299	14	79866	0.0580259	0.000289674	0.0689436
Estonian	All	25-48	All	All	30890	no	POR	1.32158	14	79866	0.184891	0.000231611	0.0689436
Estonian	All	25-48	All	All	30890	yes	POB	1.33341	14	79866	0.178071	0.000233683	0.188228
Estonian	All	25-48	All	All	30890	yes	POR	1.35518	14	79866	0.166033	0.000237498	0.188228
Estonian	All	25-48	All	All	3147	no	POB	2.64312	14	79866	0.000738289	0.000463108	0.00267104
Estonian	All	25-48	All	All	3147	no	POR	2.25165	14	79866	0.00468606	0.000394544	0.00267104
Estonian	All	25-48	All	All	3147	yes	POB	0.819979	14	79866	0.648005	0.000143717	0.0137886
Estonian	All	25-48	All	All	3147	yes	POR	1.34469	14	79866	0.171749	0.00023566	0.0137886
Estonian	All	25-48	All	All	317	no	POB	4.40473	14	79866	6.02065e-08	0.000771525	7.72472e-07
Estonian	All	25-48	All	All	317	no	POR	6.4375	14	79866	3.66375e-13	0.00112718	7.72472e-07
Estonian	All	25-48	All	All	317	yes	POB	2.26162	14	79866	0.00447806	0.000396291	1.00693e-06
Estonian	All	25-48	All	All	317	yes	POR	5.17258	14	79866	7.10493e-10	0.000905899	1.00693e-06
Estonian	All	25-48	All	All	327	no	POB	4.21584	14	79866	1.7524e-07	0.000738464	0.000250112
Estonian	All	25-48	All	All	327	no	POR	3.07475	14	79866	8.44762e-05	0.000538694	0.000250112
Estonian	All	25-48	All	All	327	yes	POB	1.56541	14	79866	0.0803923	0.00027433	0.0471384
Estonian	All	25-48	All	All	327	yes	POR	2.0821	14	79866	0.00998409	0.000364847	0.0471384
Estonian	All	25-48	All	All	3606	no	POB	6.7895	14	79866	4.26938e-14	0.00118874	2.17829e-18
Estonian	All	25-48	All	All	3606	no	POR	13.2033	14	79866	7.37773e-32	0.00230911	2.17829e-18
Estonian	All	25-48	All	All	3606	yes	POB	5.9108	14	79866	8.84828e-12	0.00103505	3.39697e-18
Estonian	All	25-48	All	All	3606	yes	POR	11.8903	14	79866	3.81747e-28	0.00207995	3.39697e-18
Estonian	All	25-48	All	All	399	no	POB	1.65785	14	79866	0.0569648	0.000290525	0.00564408
Estonian	All	25-48	All	All	399	no	POR	2.45725	14	79866	0.00180413	0.000430555	0.00564408
Estonian	All	25-48	All	All	399	yes	POB	0.612424	14	79866	0.857328	0.000107342	0.00325218
Estonian	All	25-48	All	All	399	yes	POR	2.1735	14	79866	0.00666541	0.000380856	0.00325218
Estonian	All	25-48	All	All	41200_K633	no	POB	5.77729	14	79866	1.96998e-11	0.0010117	2.71198e-07
Estonian	All	25-48	All	All	41200_K633	no	POR	3.75792	14	79866	2.227e-06	0.000658306	2.71198e-07
Estonian	All	25-48	All	All	41200_K633	yes	POB	2.36785	14	79866	0.00274503	0.000414896	0.00522769
Estonian	All	25-48	All	All	41200_K633	yes	POR	2.72375	14	79866	0.000497031	0.000477228	0.00522769
Estonian	All	25-48	All	All	41200_V544	no	POB	4.30796	14	79866	1.04211e-07	0.000754589	1.88736e-05
Estonian	All	25-48	All	All	41200_V544	no	POR	5.59057	14	79866	6.00308e-11	0.000979032	1.88736e-05
Estonian	All	25-48	All	All	41200_V544	yes	POB	1.61508	14	79866	0.066927	0.000283032	3.14781e-05
Estonian	All	25-48	All	All	41200_V544	yes	POR	4.16634	14	79866	2.31449e-07	0.000729799	3.14781e-05
Estonian	All	25-48	All	All	41246	no	POB	9.09631	14	79866	2.36281e-20	0.00159199	1.56705e-07
Estonian	All	25-48	All	All	41246	no	POR	5.82455	14	79866	1.48438e-11	0.00101997	1.56705e-07
Estonian	All	25-48	All	All	41246	yes	POB	0.907892	14	79866	0.54944	0.000159122	0.7864
Estonian	All	25-48	All	All	41246	yes	POR	0.882725	14	79866	0.577566	0.000154712	0.7864
Estonian	All	25-48	All	All	4125	no	POB	1.22307	14	79866	0.24971	0.000214351	0.362807
Estonian	All	25-48	All	All	4125	no	POR	1.05401	14	79866	0.395041	0.000184727	0.362807
Estonian	All	25-48	All	All	4125	yes	POB	0.632225	14	79866	0.840455	0.000110813	0.470551
Estonian	All	25-48	All	All	4125	yes	POR	1.03839	14	79866	0.410505	0.000181989	0.470551
Estonian	All	25-48	All	All	4194	no	POB	4.78187	14	79866	6.92471e-09	0.00083753	0.00432419
Estonian	All	25-48	All	All	4194	no	POR	4.53785	14	79866	2.81835e-08	0.000794823	0.00432419
Estonian	All	25-48	All	All	4194	yes	POB	2.32824	14	79866	0.0032985	0.00040796	0.017432
Estonian	All	25-48	All	All	4194	yes	POR	3.07887	14	79866	8.27017e-05	0.000539415	0.017432
Estonian	All	25-48	All	All	4195	no	POB	6.04274	14	79866	4.00065e-12	0.00105813	1.91778e-07
Estonian	All	25-48	All	All	4195	no	POR	3.39088	14	79866	1.61327e-05	0.000594047	1.91778e-07
Estonian	All	25-48	All	All	4195	yes	POB	0.439121	14	79866	0.962624	7.69692e-05	0.0422747
Estonian	All	25-48	All	All	4195	yes	POR	1.27041	14	79866	0.216742	0.000222646	0.0422747
Estonian	All	25-48	All	All	4631	no	POB	6.05584	14	79866	3.69677e-12	0.00106043	1.48404e-05
Estonian	All	25-48	All	All	4631	no	POR	4.33906	14	79866	8.739e-08	0.000760032	1.48404e-05
Estonian	All	25-48	All	All	4631	yes	POB	2.211	14	79866	0.00563285	0.000387425	0.0626409
Estonian	All	25-48	All	All	4631	yes	POR	2.4015	14	79866	0.00234575	0.000420791	0.0626409
Estonian	All	25-48	All	All	471	no	POB	3.95366	14	79866	7.57907e-07	0.000692572	0.00278323
Estonian	All	25-48	All	All	471	no	POR	3.3809	14	79866	1.70115e-05	0.000592299	0.00278323
Estonian	All	25-48	All	All	471	yes	POB	0.789046	14	79866	0.682362	0.000138296	0.072547
Estonian	All	25-48	All	All	471	yes	POR	1.40079	14	79866	0.14292	0.000245489	0.072547
Estonian	All	25-48	All	All	50	no	POB	23.1131	14	79866	1.90099e-60	0.00403524	5.32642e-20
Estonian	All	25-48	All	All	50	no	POR	21.0368	14	79866	2.10931e-54	0.00367407	5.32642e-20
Estonian	All	25-48	All	All	50	yes	POB	6.04685	14	79866	3.90282e-12	0.00105885	2.00451e-12
Estonian	All	25-48	All	All	50	yes	POR	9.92137	14	79866	1.23487e-22	0.00173613	2.00451e-12
Estonian	All	25-48	All	All	5096	no	POB	7.19009	14	79866	3.63017e-15	0.00125879	3.95769e-06
Estonian	All	25-48	All	All	5096	no	POR	5.50314	14	79866	1.00936e-10	0.000963736	3.95769e-06
Estonian	All	25-48	All	All	5096	yes	POB	1.66926	14	79866	0.05454	0.000292524	0.030047
Estonian	All	25-48	All	All	5096	yes	POR	2.23994	14	79866	0.00494197	0.000392493	0.030047
Estonian	All	25-48	All	All	550.4	no	POB	2.94475	14	79866	0.000164299	0.000515929	0.00850947
Estonian	All	25-48	All	All	550.4	no	POR	1.60961	14	79866	0.0683037	0.000282076	0.00850947
Estonian	All	25-48	All	All	550.4	yes	POB	1.79152	14	79866	0.0337938	0.000313943	0.428726
Estonian	All	25-48	All	All	550.4	yes	POR	1.74414	14	79866	0.0407888	0.000305644	0.428726
Estonian	All	25-48	All	All	5556	no	POB	10.6876	14	79866	9.05882e-25	0.00186997	2.55489e-28
Estonian	All	25-48	All	All	5556	no	POR	19.1637	14	79866	5.72808e-49	0.00334804	2.55489e-28
Estonian	All	25-48	All	All	5556	yes	POB	6.82042	14	79866	3.53203e-14	0.00119415	1.42596e-27
Estonian	All	25-48	All	All	5556	yes	POR	16.8354	14	79866	3.02188e-42	0.00294246	1.42596e-27
Estonian	All	25-48	All	All	574	no	POB	4.0413	14	79866	4.6571e-07	0.000707913	0.00570515
Estonian	All	25-48	All	All	574	no	POR	3.39072	14	79866	1.61467e-05	0.000594019	0.00570515
Estonian	All	25-48	All	All	574	yes	POB	2.30876	14	79866	0.00360855	0.000404547	0.0585232
Estonian	All	25-48	All	All	574	yes	POR	2.05626	14	79866	0.0111738	0.00036032	0.0585232
Estonian	All	25-48	All	All	6138_1	no	POB	53.2697	14	79866	2.30985e-149	0.00925144	1.37949e-158
Estonian	All	25-48	All	All	6138_1	no	POR	98.0909	14	79866	2.85158e-282	0.016904	1.37949e-158
Estonian	All	25-48	All	All	6138_1	yes	POB	41.6709	14	79866	5.0219e-115	0.00725167	3.5703e-160
