# Supplementary material for: Genetic effects on migration behavior contribute to increasing spatial differentiation at trait-associated loci in Estonia
Source: iScience. 2025 Nov 12;28(12):114013. doi: 10.1016/j.isci.2025.114013 (PMC12702256; doi:10.1016/j.isci.2025.114013)
Supplement: Table S5. Fraction of the inter-individual variance of PCs explained by county of birth (POB) and county of residence (POR) [file mmc6.xlsx]

## Sheet: Sheet1
Table S6. Correlations of PGSs adjusted for 100 PCs and demographic variables in the sample of unrelated Estonians.
	1920	1930	1940	1950	1960	1980	1990	2000	2010	2020	2040	2090	2100	4631	6138_1	6138_100	6138_2	6138_3	6138_6	6145	20016	20023	20127	2050	2070	738	845	30610	30700	30720	30750	30760	30770	20002_1226	20003_1140874420	20004_1479	1697	30040	30070	30080	30100	3147	4125	5096	eGFR	30600	30620	30630	30640
1920	1	0.654096	0.525242	0.45386	0.672705	0.430551	0.424079	0.3147	0.372666	0.461885	0.0704324	0.424273	0.31899	0.245187	-0.247292	0.258649	-0.2246	-0.183612	-0.180679	0.241693	-0.174058	0.0528777	0.706867	0.542713	0.494982	-0.261578	-0.243833	0.0353836	0.000786451	0.0353346	0.0540516	-0.0704298	-0.0488095	0.0349465	0.0454792	0.0193504	-0.0298598	0.0021072	0.0314806	0.020332	-2.61444e-05	-0.0195863	-0.0177613	0.0185084	0.00242455	-0.0301367	0.0450513	-0.0535614	0.00466642
1930	0.654096	1	0.429757	0.412719	0.645791	0.386844	0.345484	0.349914	0.34978	0.458414	0.024775	0.418718	0.297475	0.268503	-0.171134	0.171982	-0.146594	-0.099281	-0.120143	0.24104	-0.0774856	0.0332159	0.669503	0.536194	0.469828	-0.214837	-0.180327	0.0342391	-0.000693106	0.0280177	0.0466405	-0.0637088	-0.049355	0.036518	0.0504191	0.00557	-0.0251181	0.00540832	0.0302612	0.0155477	-0.00373658	-0.0205922	-0.019805	0.0110231	0.00400215	-0.0290906	0.0360479	-0.0493386	0.0105992
1940	0.525242	0.429757	1	0.333571	0.451366	0.337664	0.462055	0.273154	0.271727	0.311759	0.0830834	0.307923	0.242754	0.183102	-0.05136	0.0714494	-0.0460142	-0.0434735	-0.063744	0.126787	-0.00305371	0.0184202	0.580456	0.363485	0.385677	-0.0857325	-0.0783502	0.0148311	-0.0151129	0.0116809	0.0223768	-0.0253433	-0.0287405	0.0216213	0.0223043	-0.00827924	-0.0151771	0.00513406	0.00490869	0.00419616	-0.0036051	-0.00928907	-0.00992913	0.021563	0.0184405	-0.0100254	0.0202036	-0.0144456	-0.00418618
1950	0.45386	0.412719	0.333571	1	0.416795	0.498807	0.385229	0.49714	0.367476	0.331687	-0.024547	0.299536	0.225456	0.154242	-0.132551	0.128334	-0.112746	-0.0741687	-0.0989122	0.129857	-0.0949742	0.0393332	0.660189	0.364542	0.343307	-0.135968	-0.125689	0.0138056	-0.00848034	0.0110362	0.00597137	-0.0200437	-0.01618	0.0319679	0.0295741	0.0226687	-0.01548	-0.00383142	0.0100063	-0.00128309	0.00905653	-0.0175981	-0.0169875	0.010549	0.0119801	-0.0140732	0.0139944	-0.0120616	-0.012723
1960	0.672705	0.645791	0.451366	0.416795	1	0.368777	0.348653	0.307061	0.345998	0.530581	0.00361543	0.367139	0.256962	0.218783	-0.287366	0.279622	-0.249892	-0.182045	-0.226441	0.281555	-0.153799	0.0218293	0.668872	0.559764	0.477186	-0.313091	-0.259143	0.0565808	0.0111437	0.0418972	0.0760857	-0.0955641	-0.0580493	0.037122	0.0482393	0.00484951	-0.0302928	-0.00857044	0.0369473	0.0134359	0.00767965	-0.0316406	-0.0309612	0.0255324	-0.00768478	-0.0372402	0.0540457	-0.0725977	0.0107342
1980	0.430551	0.386844	0.337664	0.498807	0.368777	1	0.471966	0.492624	0.479184	0.260724	-0.157599	0.346677	0.247881	0.153366	-0.0459068	0.0539996	-0.0304332	-0.019335	-0.0305007	0.0367678	-0.0593114	0.0603318	0.67991	0.349248	0.394608	-0.0768447	-0.0448212	-0.00384004	-0.0151683	-0.00248483	-0.011666	0.014851	0.0234911	0.0189308	-0.0139148	0.013946	-0.0247884	0.00071654	-0.00688667	0.0131539	-0.0101527	-0.0287816	-0.0209796	0.012012	0.0188926	0.0256416	-0.00406667	0.0123808	-0.0107934
1990	0.424079	0.345484	0.462055	0.385229	0.348653	0.471966	1	0.335935	0.495647	0.325273	0.0587228	0.397769	0.356946	0.202043	-0.0663775	0.107851	-0.0823219	-0.0989108	-0.0833393	0.11288	-0.11287	0.0551014	0.59533	0.41142	0.502575	-0.112007	-0.109594	-4.92571e-05	-0.0205399	-0.00600969	0.0076423	0.00749612	-0.0038949	0.0247668	0.0182101	0.00555426	-0.0293108	0.0158816	-0.00684869	0.011741	-0.0120601	-0.0261092	-0.0184007	0.0136096	0.023571	0.0198493	0.00265032	0.0155109	0.000773947
2000	0.3147	0.349914	0.273154	0.49714	0.307061	0.492624	0.335935	1	0.37014	0.245576	-0.10441	0.232534	0.167821	0.126215	0.0524131	-0.0388008	0.0605548	0.0450844	0.0340131	0.0389376	0.043702	0.0494392	0.609059	0.295229	0.313209	-0.00925748	0.0196795	-0.0152188	-0.0035807	-0.00415738	-0.0192644	0.024063	0.0118413	0.00975733	-0.0221671	0.0120748	0.0040114	0.0012809	-0.00321223	-0.0113836	0.00186768	-0.0274125	-0.0223546	-0.00444473	0.00585015	-0.00243426	-0.0255666	0.0130339	-0.00696461
2010	0.372666	0.34978	0.271727	0.367476	0.345998	0.479184	0.495647	0.37014	1	0.320433	-0.0872128	0.382268	0.321242	0.174843	-0.101877	0.108375	-0.0801606	-0.0608329	-0.0941921	0.0905751	-0.0806546	0.063793	0.580336	0.37064	0.429632	-0.143584	-0.0923928	0.00539767	-0.0104717	-0.00543642	0.0115174	0.00473534	-0.00373123	0.0280025	0.0122887	0.0248081	-0.0263298	0.0111534	0.00461965	0.0171621	-0.0152318	-0.0205232	-0.0163079	0.00597867	0.0136683	0.00806629	-0.00784812	0.00331547	0.000213406
2020	0.461885	0.458414	0.311759	0.331687	0.530581	0.260724	0.325273	0.245576	0.320433	1	0.0884023	0.342009	0.281313	0.234741	-0.156904	0.177767	-0.155759	-0.14083	-0.146934	0.287976	-0.100779	0.0430974	0.520574	0.542104	0.443023	-0.265275	-0.176878	0.0353742	0.000572597	0.033352	0.0644507	-0.0711581	-0.0403271	0.0368442	0.0583413	0.00642699	-0.0178962	-0.0127982	0.0426353	0.0183748	-0.00667994	-0.0232294	-0.0230394	0.00464037	0.00316876	-0.0462385	0.0356262	-0.0535329	0.00340892
2040	0.0704324	0.024775	0.0830834	-0.024547	0.00361543	-0.157599	0.0587228	-0.10441	-0.0872128	0.0884023	1	0.0665848	0.111957	0.0809952	0.0474093	-0.00787502	-0.0325606	-0.0825594	0.0143202	0.182822	-0.03789	-0.0213597	-0.0252151	0.0779377	0.0954306	0.0439865	-0.0528098	-7.89924e-05	-0.0186485	0.00343191	0.00933124	-0.00011749	-0.0376626	0.00292516	0.0291202	-0.00624403	-0.00219286	0.0213985	-0.00298852	0.000270717	0.000740382	0.012264	0.00402016	-0.00787402	0.0202756	-0.0342081	0.00895762	0.00250625	0.00372004
2090	0.424273	0.418718	0.307923	0.299536	0.367139	0.346677	0.397769	0.232534	0.382268	0.342009	0.0665848	1	0.594179	0.373973	-0.0831603	0.089695	-0.0701197	-0.0595679	-0.0415299	0.247293	-0.0467057	0.0207705	0.462726	0.439731	0.421553	-0.17792	-0.131676	0.0261887	-0.00649258	0.0196419	0.029916	-0.0446733	-0.0428904	0.0456889	0.0573727	0.00825583	-0.0289632	0.009594	0.0142836	0.0134698	-0.00651105	-0.02257	-0.0184958	0.0178885	0.00886643	-0.012667	0.0278978	-0.0339946	4.87603e-05
2100	0.31899	0.297475	0.242754	0.225456	0.256962	0.247881	0.356946	0.167821	0.321242	0.281313	0.111957	0.594179	1	0.305735	-0.0254672	0.066724	-0.0357492	-0.0680922	-0.0318624	0.203186	-0.0612744	0.0429118	0.350137	0.373413	0.35561	-0.124826	-0.10041	0.0145904	-0.0092442	0.0152973	0.0234275	-0.022817	-0.0349738	0.0380932	0.049811	0.00863306	-0.011707	0.0144072	0.00734027	0.00340394	-0.00370915	-0.0141086	-0.00926032	0.0127883	0.0118761	-0.0138738	0.00429871	-0.0174037	-0.00829107
4631	0.245187	0.268503	0.183102	0.154242	0.218783	0.153366	0.202043	0.126215	0.174843	0.234741	0.0809952	0.373973	0.305735	1	-0.0385792	0.0511303	-0.0388336	-0.0408442	-0.0175633	0.176845	-0.0476355	0.0251427	0.249761	0.277806	0.260785	-0.11491	-0.0786603	0.0238525	-0.0126405	0.0113261	0.0306892	-0.0295076	-0.0161826	0.0379468	0.0464209	0.00189328	-0.0240793	-0.00272563	0.0308296	0.0117659	-0.00730891	-0.00652547	-0.017544	0.00640061	0.0163703	-0.0116603	0.0222989	-0.0246493	0.00736496
6138_1	-0.247292	-0.171134	-0.05136	-0.132551	-0.287366	-0.0459068	-0.0663775	0.0524131	-0.101877	-0.156904	0.0474093	-0.0831603	-0.0254672	-0.0385792	1	-0.65704	0.642146	0.395646	0.502722	-0.182585	0.44535	-0.0666906	-0.151209	-0.155109	-0.127804	0.561811	0.448109	-0.0996314	-0.0194644	-0.0563802	-0.0883983	0.127549	0.0723075	-0.028829	-0.076667	-0.0126678	0.0769577	0.0215349	-0.0451649	-0.0447395	-0.00913021	0.00417678	0.0057037	-0.0471341	0.0193108	0.0194077	-0.0924334	0.0883217	-0.0226913
6138_100	0.258649	0.171982	0.0714494	0.128334	0.279622	0.0539996	0.107851	-0.0388008	0.108375	0.177767	-0.00787502	0.089695	0.066724	0.0511303	-0.65704	1	-0.604195	-0.58585	-0.545425	0.162771	-0.454877	0.0965461	0.162726	0.177755	0.156702	-0.513025	-0.684131	0.0904561	0.0113733	0.0455182	0.0824853	-0.107489	-0.0650619	0.0232608	0.0903738	0.0149425	-0.0704145	-0.016298	0.040574	0.0377139	0.0186401	-0.00282167	-0.000398014	0.0493505	-0.00913111	-0.0227807	0.0838668	-0.0736246	0.0142333
6138_2	-0.2246	-0.146594	-0.0460142	-0.112746	-0.249892	-0.0304332	-0.0823219	0.0605548	-0.0801606	-0.155759	-0.0325606	-0.0701197	-0.0357492	-0.0388336	0.642146	-0.604195	1	0.631357	0.527031	-0.155124	0.457168	-0.0784674	-0.128844	-0.150397	-0.135384	0.466165	0.568155	-0.0797067	-0.0106768	-0.0496759	-0.0710632	0.111283	0.0572051	-0.023823	-0.0755436	-0.016344	0.067808	0.0178202	-0.0298209	-0.0333167	-0.0146769	-0.00585771	-0.00727998	-0.0436606	0.010431	0.0240358	-0.0901533	0.0812719	-0.017352
6138_3	-0.183612	-0.099281	-0.0434735	-0.0741687	-0.182045	-0.019335	-0.0989108	0.0450844	-0.0608329	-0.14083	-0.0825594	-0.0595679	-0.0680922	-0.0408442	0.395646	-0.58585	0.631357	1	0.416321	-0.115595	0.394035	-0.075633	-0.0993569	-0.137345	-0.131894	0.328893	0.531139	-0.0566231	-0.00501681	-0.0381966	-0.0548457	0.0776372	0.0429277	-0.0062356	-0.0561216	-0.0141366	0.0530672	0.0122897	-0.0218927	-0.0284208	-0.0146063	-0.00734639	-0.00250055	-0.0414525	0.00558632	0.0198764	-0.0654234	0.0542211	-0.012643
6138_6	-0.180679	-0.120143	-0.063744	-0.0989122	-0.226441	-0.0305007	-0.0833393	0.0340131	-0.0941921	-0.146934	0.0143202	-0.0415299	-0.0318624	-0.0175633	0.502722	-0.545425	0.527031	0.416321	1	-0.11989	0.324724	-0.0612077	-0.125716	-0.127907	-0.110129	0.41449	0.463665	-0.0609529	-0.00344571	-0.0409452	-0.0550545	0.0767237	0.0456105	-0.00917707	-0.0550818	-0.000765067	0.0513848	0.00595504	-0.0279887	-0.0273207	-0.010799	0.00475487	0.00619585	-0.0204136	0.00372976	0.0111832	-0.0440039	0.0543651	-0.0135415
6145	0.241693	0.24104	0.126787	0.129857	0.281555	0.0367678	0.11288	0.0389376	0.0905751	0.287976	0.182822	0.247293	0.203186	0.176845	-0.182585	0.162771	-0.155124	-0.115595	-0.11989	1	-0.104075	0.0299724	0.194185	0.329736	0.271647	-0.287998	-0.184749	0.0571467	-0.0120991	0.0374248	0.0744598	-0.0848161	-0.0737815	0.0305829	0.0916589	-0.00483287	-0.027981	-0.0109305	0.0360523	0.023075	0.00745106	-0.0204232	-0.0247704	0.00761255	0.0134194	-0.0512475	0.0572989	-0.0619668	0.0155717
20016	-0.174058	-0.0774856	-0.00305371	-0.0949742	-0.153799	-0.0593114	-0.11287	0.043702	-0.0806546	-0.100779	-0.03789	-0.0467057	-0.0612744	-0.0476355	0.44535	-0.454877	0.457168	0.394035	0.324724	-0.104075	1	-0.114636	-0.100487	-0.115981	-0.122771	0.35378	0.402299	-0.0457857	-0.0118083	-0.0282562	-0.0417118	0.0431022	0.0177799	-0.0164426	-0.0280848	-0.0249555	0.038851	0.00820994	-0.0189345	-0.0211448	0.000308689	-0.0016828	0.00550232	-0.0413602	0.0135989	-0.00575706	-0.0537144	0.0223341	-0.0121698
20023	0.0528777	0.0332159	0.0184202	0.0393332	0.0218293	0.0603318	0.0551014	0.0494392	0.063793	0.0430974	-0.0213597	0.0207705	0.0429118	0.0251427	-0.0666906	0.0965461	-0.0784674	-0.075633	-0.0612077	0.0299724	-0.114636	1	0.0554019	0.0562939	0.0598082	-0.108513	-0.0848289	0.00687572	-0.00827828	0.00814792	0.00265975	-0.00240202	-0.0042532	0.0110321	-0.00727032	0.0187894	-0.015205	0.00288195	0.00327353	0.00581388	0.00314206	0.000557032	0.000699193	0.0084539	0.00949579	-0.00767007	-0.0128933	-0.00755551	-0.00109986
20127	0.706867	0.669503	0.580456	0.660189	0.668872	0.67991	0.59533	0.609059	0.580336	0.520574	-0.0252151	0.462726	0.350137	0.249761	-0.151209	0.162726	-0.128844	-0.0993569	-0.125716	0.194185	-0.100487	0.0554019	1	0.559043	0.557538	-0.201641	-0.158137	0.0207886	-0.0077829	0.0164055	0.0282626	-0.0322758	-0.0264269	0.0306779	0.0235869	0.0105551	-0.0260779	0.00125771	0.0174215	0.0130884	-0.0065279	-0.0316551	-0.0274037	0.0118933	0.0117164	-0.0127682	0.0174561	-0.0241481	-0.00418002
2050	0.542713	0.536194	0.363485	0.364542	0.559764	0.349248	0.41142	0.295229	0.37064	0.542104	0.0779377	0.439731	0.373413	0.277806	-0.155109	0.177755	-0.150397	-0.137345	-0.127907	0.329736	-0.115981	0.0562939	0.559043	1	0.652081	-0.249136	-0.193654	0.034669	-0.0085042	0.029068	0.0490071	-0.063322	-0.0459413	0.0382195	0.0578228	0.0130252	-0.021749	-0.00165424	0.0303069	0.0161258	-0.00600339	-0.0256005	-0.0183446	0.0118897	0.00927625	-0.0241517	0.030293	-0.0489802	0.0142924
2070	0.494982	0.469828	0.385677	0.343307	0.477186	0.394608	0.502575	0.313209	0.429632	0.443023	0.0954306	0.421553	0.35561	0.260785	-0.127804	0.156702	-0.135384	-0.131894	-0.110129	0.271647	-0.122771	0.0598082	0.557538	0.652081	1	-0.205529	-0.177081	0.0243068	-0.0128259	0.0188094	0.046915	-0.0514935	-0.0319533	0.0308266	0.0503674	0.0178358	-0.024107	-0.00200379	0.0188278	0.0190751	-0.0125269	-0.0292659	-0.0204259	0.0187371	0.0149382	-0.00804677	0.0282084	-0.0373472	0.0138356
738	-0.261578	-0.214837	-0.0857325	-0.135968	-0.313091	-0.0768447	-0.112007	-0.00925748	-0.143584	-0.265275	0.0439865	-0.17792	-0.124826	-0.11491	0.561811	-0.513025	0.466165	0.328893	0.41449	-0.287998	0.35378	-0.108513	-0.201641	-0.249136	-0.205529	1	0.467056	-0.102441	0.00886667	-0.054956	-0.0913958	0.121411	0.0692009	-0.0367943	-0.0770271	-0.00861127	0.0860041	0.0265367	-0.0482567	-0.0375784	-0.0174016	0.0257176	0.0208052	-0.0424654	-0.00753968	0.0415363	-0.067803	0.0876055	-0.0173158
845	-0.243833	-0.180327	-0.0783502	-0.125689	-0.259143	-0.0448212	-0.109594	0.0196795	-0.0923928	-0.176878	-0.0528098	-0.131676	-0.10041	-0.0786603	0.448109	-0.684131	0.568155	0.531139	0.463665	-0.184749	0.402299	-0.0848289	-0.158137	-0.193654	-0.177081	0.467056	1	-0.0821657	-0.00364015	-0.0407837	-0.0726465	0.110851	0.0629145	-0.0267161	-0.0845507	-0.0127113	0.0742723	0.0193451	-0.0349839	-0.0336605	-0.0250696	0.00127447	-0.00147136	-0.0326693	0.00418993	0.0291594	-0.0796291	0.0813892	-0.0149089
30610	0.0353836	0.0342391	0.0148311	0.0138056	0.0565808	-0.00384004	-4.92571e-05	-0.0152188	0.00539767	0.0353742	-7.89924e-05	0.0261887	0.0145904	0.0238525	-0.0996314	0.0904561	-0.0797067	-0.0566231	-0.0609529	0.0571467	-0.0457857	0.00687572	0.0207886	0.034669	0.0243068	-0.102441	-0.0821657	1	-0.0234197	0.0314541	0.00539166	-0.0666004	-0.00279537	-0.00452089	0.0143565	-0.00768017	-0.00340081	-0.0394758	-0.00972545	0.0408951	0.012446	-0.0319349	-0.0290926	0.00620979	0.0241971	-0.0301824	0.110636	-0.0567744	-0.0137816
30700	0.000786451	-0.000693106	-0.0151129	-0.00848034	0.0111437	-0.0151683	-0.0205399	-0.0035807	-0.0104717	0.000572597	-0.0186485	-0.00649258	-0.0092442	-0.0126405	-0.0194644	0.0113733	-0.0106768	-0.00501681	-0.00344571	-0.0120991	-0.0118083	-0.00827828	-0.0077829	-0.0085042	-0.0128259	0.00886667	-0.00364015	-0.0234197	1	0.200504	0.000689735	-0.0236608	0.0766743	0.0327097	0.00561804	0.00429627	0.05079	-0.00305896	0.0174096	-0.0419944	0.00883653	0.0191115	0.0139039	0.0180302	-0.986009	-0.0524719	-0.0441885	-0.0263531	-0.0607233
30720	0.0353346	0.0280177	0.0116809	0.0110362	0.0418972	-0.00248483	-0.00600969	-0.00415738	-0.00543642	0.033352	0.00343191	0.0196419	0.0152973	0.0113261	-0.0563802	0.0455182	-0.0496759	-0.0381966	-0.0409452	0.0374248	-0.0282562	0.00814792	0.0164055	0.029068	0.0188094	-0.054956	-0.0407837	0.0314541	0.200504	1	0.0172014	-0.0585369	0.00353358	0.0272301	0.0204979	0.0114529	0.0270507	-0.0207935	0.0184925	-0.00805114	0.0122333	0.0022188	-0.001086	0.0117542	-0.19846	-0.0415254	0.0162231	-0.0457125	-0.0103665
30750	0.0540516	0.0466405	0.0223768	0.00597137	0.0760857	-0.011666	0.0076423	-0.0192644	0.0115174	0.0644507	0.00933124	0.029916	0.0234275	0.0306892	-0.0883983	0.0824853	-0.0710632	-0.0548457	-0.0550545	0.0744598	-0.0417118	0.00265975	0.0282626	0.0490071	0.046915	-0.0913958	-0.0726465	0.00539166	0.000689735	0.0172014	1	-0.0848968	0.016103	0.0192195	0.0494986	-0.0126394	-0.00788907	-0.109697	0.208855	0.0776886	0.0277705	0.00191721	-0.00019068	0.0103628	-0.00132386	-0.018854	0.113457	-0.0710408	0.0329978
30760	-0.0704298	-0.0637088	-0.0253433	-0.0200437	-0.0955641	0.014851	0.00749612	0.024063	0.00473534	-0.0711581	-0.00011749	-0.0446733	-0.022817	-0.0295076	0.127549	-0.107489	0.111283	0.0776372	0.0767237	-0.0848161	0.0431022	-0.00240202	-0.0322758	-0.063322	-0.0514935	0.121411	0.110851	-0.0666004	-0.0236608	-0.0585369	-0.0848968	1	0.0309296	-0.0478115	-0.0481119	0.018832	-0.017561	0.0931188	0.0461312	0.00930828	-0.0298136	-0.0342269	-0.0237785	-0.00907009	0.0254839	0.019999	-0.163922	0.909986	-0.133146
30770	-0.0488095	-0.049355	-0.0287405	-0.01618	-0.0580493	0.0234911	-0.0038949	0.0118413	-0.00373123	-0.0403271	-0.0376626	-0.0428904	-0.0349738	-0.0161826	0.0723075	-0.0650619	0.0572051	0.0429277	0.0456105	-0.0737815	0.0177799	-0.0042532	-0.0264269	-0.0459413	-0.0319533	0.0692009	0.0629145	-0.00279537	0.0766743	0.00353358	0.016103	0.0309296	1	-0.028711	-0.0372169	-0.00339096	0.077202	0.00762894	-0.00992617	-0.0089956	-0.0130501	0.0174712	0.0170722	-0.00509087	-0.075293	0.0295635	-0.023462	0.00500113	-0.0139972
20002_1226	0.0349465	0.036518	0.0216213	0.0319679	0.037122	0.0189308	0.0247668	0.00975733	0.0280025	0.0368442	0.00292516	0.0456889	0.0380932	0.0379468	-0.028829	0.0232608	-0.023823	-0.0062356	-0.00917707	0.0305829	-0.0164426	0.0110321	0.0306779	0.0382195	0.0308266	-0.0367943	-0.0267161	-0.00452089	0.0327097	0.0272301	0.0192195	-0.0478115	-0.028711	1	0.0230902	0.0228846	0.00139495	0.00209375	0.0303126	0.00419381	0.0116956	0.00540931	0.00155288	0.0159302	-0.0326591	-0.0201048	0.036152	-0.0448702	-0.00918069
20003_1140874420	0.0454792	0.0504191	0.0223043	0.0295741	0.0482393	-0.0139148	0.0182101	-0.0221671	0.0122887	0.0583413	0.0291202	0.0573727	0.049811	0.0464209	-0.076667	0.0903738	-0.0755436	-0.0561216	-0.0550818	0.0916589	-0.0280848	-0.00727032	0.0235869	0.0578228	0.0503674	-0.0770271	-0.0845507	0.0143565	0.00561804	0.0204979	0.0494986	-0.0481119	-0.0372169	0.0230902	1	0.0167325	0.019055	0.00456723	0.017798	0.0118583	-0.00416427	-0.00289037	-0.00114579	0.000248833	-0.000546912	-0.0125791	0.0641295	-0.0383433	-0.00940244
20004_1479	0.0193504	0.00557	-0.00827924	0.0226687	0.00484951	0.013946	0.00555426	0.0120748	0.0248081	0.00642699	-0.00624403	0.00825583	0.00863306	0.00189328	-0.0126678	0.0149425	-0.016344	-0.0141366	-0.000765067	-0.00483287	-0.0249555	0.0187894	0.0105551	0.0130252	0.0178358	-0.00861127	-0.0127113	-0.00768017	0.00429627	0.0114529	-0.0126394	0.018832	-0.00339096	0.0228846	0.0167325	1	0.0847272	0.0239473	-0.0147053	-0.0256225	0.00437671	-0.00201483	-0.0112587	-0.0114069	-0.0013985	-0.0358228	-0.0292882	0.00875052	-0.0206761
1697	-0.0298598	-0.0251181	-0.0151771	-0.01548	-0.0302928	-0.0247884	-0.0293108	0.0040114	-0.0263298	-0.0178962	-0.00219286	-0.0289632	-0.011707	-0.0240793	0.0769577	-0.0704145	0.067808	0.0530672	0.0513848	-0.027981	0.038851	-0.015205	-0.0260779	-0.021749	-0.024107	0.0860041	0.0742723	-0.00340081	0.05079	0.0270507	-0.00788907	-0.017561	0.077202	0.00139495	0.019055	0.0847272	1	-0.0128184	0.0211872	-0.0991665	0.0275992	-0.0311281	-0.0235851	-0.115412	-0.0484831	-0.0624369	-0.0401893	-0.0318647	-0.0604776
30040	0.0021072	0.00540832	0.00513406	-0.00383142	-0.00857044	0.00071654	0.0158816	0.0012809	0.0111534	-0.0127982	0.0213985	0.009594	0.0144072	-0.00272563	0.0215349	-0.016298	0.0178202	0.0122897	0.00595504	-0.0109305	0.00820994	0.00288195	0.00125771	-0.00165424	-0.00200379	0.0265367	0.0193451	-0.0394758	-0.00305896	-0.0207935	-0.109697	0.0931188	0.00762894	0.00209375	0.00456723	0.0239473	-0.0128184	1	-0.229468	0.0169159	-0.0257563	-0.00887416	0.00314806	0.0150707	0.00477245	-0.00438111	-0.0124191	0.0809065	-0.0116085
30070	0.0314806	0.0302612	0.00490869	0.0100063	0.0369473	-0.00688667	-0.00684869	-0.00321223	0.00461965	0.0426353	-0.00298852	0.0142836	0.00734027	0.0308296	-0.0451649	0.040574	-0.0298209	-0.0218927	-0.0279887	0.0360523	-0.0189345	0.00327353	0.0174215	0.0303069	0.0188278	-0.0482567	-0.0349839	-0.00972545	0.0174096	0.0184925	0.208855	0.0461312	-0.00992617	0.0303126	0.017798	-0.0147053	0.0211872	-0.229468	1	0.00282241	0.0518195	-0.00781151	-0.0187825	-0.00195788	-0.0157112	-0.0945348	-0.0433607	0.0283167	-0.0727509
30080	0.020332	0.0155477	0.00419616	-0.00128309	0.0134359	0.0131539	0.011741	-0.0113836	0.0171621	0.0183748	0.000270717	0.0134698	0.00340394	0.0117659	-0.0447395	0.0377139	-0.0333167	-0.0284208	-0.0273207	0.023075	-0.0211448	0.00581388	0.0130884	0.0161258	0.0190751	-0.0375784	-0.0336605	0.0408951	-0.0419944	-0.00805114	0.0776886	0.00930828	-0.0089956	0.00419381	0.0118583	-0.0256225	-0.0991665	0.0169159	0.00282241	1	-0.551354	-0.0119619	-0.00571115	0.0140261	0.0413005	0.0313575	0.000994454	0.0265489	0.021826
30100	-2.61444e-05	-0.00373658	-0.0036051	0.00905653	0.00767965	-0.0101527	-0.0120601	0.00186768	-0.0152318	-0.00667994	0.000740382	-0.00651105	-0.00370915	-0.00730891	-0.00913021	0.0186401	-0.0146769	-0.0146063	-0.010799	0.00745106	0.000308689	0.00314206	-0.0065279	-0.00600339	-0.0125269	-0.0174016	-0.0250696	0.012446	0.00883653	0.0122333	0.0277705	-0.0298136	-0.0130501	0.0116956	-0.00416427	0.00437671	0.0275992	-0.0257563	0.0518195	-0.551354	1	0.00351125	0.00515715	0.00695583	-0.00884245	-0.031327	0.0263295	-0.0303956	-0.0117281
3147	-0.0195863	-0.0205922	-0.00928907	-0.0175981	-0.0316406	-0.0287816	-0.0261092	-0.0274125	-0.0205232	-0.0232294	0.012264	-0.02257	-0.0141086	-0.00652547	0.00417678	-0.00282167	-0.00585771	-0.00734639	0.00475487	-0.0204232	-0.0016828	0.000557032	-0.0316551	-0.0256005	-0.0292659	0.0257176	0.00127447	-0.0319349	0.0191115	0.0022188	0.00191721	-0.0342269	0.0174712	0.00540931	-0.00289037	-0.00201483	-0.0311281	-0.00887416	-0.00781151	-0.0119619	0.00351125	1	0.716811	0.00447311	-0.0212599	-0.000295147	0.026822	-0.023327	-0.0100816
4125	-0.0177613	-0.019805	-0.00992913	-0.0169875	-0.0309612	-0.0209796	-0.0184007	-0.0223546	-0.0163079	-0.0230394	0.00402016	-0.0184958	-0.00926032	-0.017544	0.0057037	-0.000398014	-0.00727998	-0.00250055	0.00619585	-0.0247704	0.00550232	0.000699193	-0.0274037	-0.0183446	-0.0204259	0.0208052	-0.00147136	-0.0290926	0.0139039	-0.001086	-0.00019068	-0.0237785	0.0170722	0.00155288	-0.00114579	-0.0112587	-0.0235851	0.00314806	-0.0187825	-0.00571115	0.00515715	0.716811	1	-0.000774179	-0.015742	0.00785999	0.0236323	-0.0156713	-0.00670108
5096	0.0185084	0.0110231	0.021563	0.010549	0.0255324	0.012012	0.0136096	-0.00444473	0.00597867	0.00464037	-0.00787402	0.0178885	0.0127883	0.00640061	-0.0471341	0.0493505	-0.0436606	-0.0414525	-0.0204136	0.00761255	-0.0413602	0.0084539	0.0118933	0.0118897	0.0187371	-0.0424654	-0.0326693	0.00620979	0.0180302	0.0117542	0.0103628	-0.00907009	-0.00509087	0.0159302	0.000248833	-0.0114069	-0.115412	0.0150707	-0.00195788	0.0140261	0.00695583	0.00447311	-0.000774179	1	-0.0167816	0.00202936	0.0268715	0.0037171	-0.00269367
eGFR	0.00242455	0.00400215	0.0184405	0.0119801	-0.00768478	0.0188926	0.023571	0.00585015	0.0136683	0.00316876	0.0202756	0.00886643	0.0118761	0.0163703	0.0193108	-0.00913111	0.010431	0.00558632	0.00372976	0.0134194	0.0135989	0.00949579	0.0117164	0.00927625	0.0149382	-0.00753968	0.00418993	0.0241971	-0.986009	-0.19846	-0.00132386	0.0254839	-0.075293	-0.0326591	-0.000546912	-0.0013985	-0.0484831	0.00477245	-0.0157112	0.0413005	-0.00884245	-0.0212599	-0.015742	-0.0167816	1	0.0518464	0.0422154	0.0277163	0.0620139
30600	-0.0301367	-0.0290906	-0.0100254	-0.0140732	-0.0372402	0.0256416	0.0198493	-0.00243426	0.00806629	-0.0462385	-0.0342081	-0.012667	-0.0138738	-0.0116603	0.0194077	-0.0227807	0.0240358	0.0198764	0.0111832	-0.0512475	-0.00575706	-0.00767007	-0.0127682	-0.0241517	-0.00804677	0.0415363	0.0291594	-0.0301824	-0.0524719	-0.0415254	-0.018854	0.019999	0.0295635	-0.0201048	-0.0125791	-0.0358228	-0.0624369	-0.00438111	-0.0945348	0.0313575	-0.031327	-0.000295147	0.00785999	0.00202936	0.0518464	1	0.137443	0.0471297	0.0867029
30620	0.0450513	0.0360479	0.0202036	0.0139944	0.0540457	-0.00406667	0.00265032	-0.0255666	-0.00784812	0.0356262	0.00895762	0.0278978	0.00429871	0.0222989	-0.0924334	0.0838668	-0.0901533	-0.0654234	-0.0440039	0.0572989	-0.0537144	-0.0128933	0.0174561	0.030293	0.0282084	-0.067803	-0.0796291	0.110636	-0.0441885	0.0162231	0.113457	-0.163922	-0.023462	0.036152	0.0641295	-0.0292882	-0.0401893	-0.0124191	-0.0433607	0.000994454	0.0263295	0.026822	0.0236323	0.0268715	0.0422154	0.137443	1	-0.111702	0.0560781
30630	-0.0535614	-0.0493386	-0.0144456	-0.0120616	-0.0725977	0.0123808	0.0155109	0.0130339	0.00331547	-0.0535329	0.00250625	-0.0339946	-0.0174037	-0.0246493	0.0883217	-0.0736246	0.0812719	0.0542211	0.0543651	-0.0619668	0.0223341	-0.00755551	-0.0241481	-0.0489802	-0.0373472	0.0876055	0.0813892	-0.0567744	-0.0263531	-0.0457125	-0.0710408	0.909986	0.00500113	-0.0448702	-0.0383433	0.00875052	-0.0318647	0.0809065	0.0283167	0.0265489	-0.0303956	-0.023327	-0.0156713	0.0037171	0.0277163	0.0471297	-0.111702	1	-0.158787
30640	0.00466642	0.0105992	-0.00418618	-0.012723	0.0107342	-0.0107934	0.000773947	-0.00696461	0.000213406	0.00340892	0.00372004	4.87603e-05	-0.00829107	0.00736496	-0.0226913	0.0142333	-0.017352	-0.012643	-0.0135415	0.0155717	-0.0121698	-0.00109986	-0.00418002	0.0142924	0.0138356	-0.0173158	-0.0149089	-0.0137816	-0.0607233	-0.0103665	0.0329978	-0.133146	-0.0139972	-0.00918069	-0.00940244	-0.0206761	-0.0604776	-0.0116085	-0.0727509	0.021826	-0.0117281	-0.0100816	-0.00670108	-0.00269367	0.0620139	0.0867029	0.0560781	-0.158787	1
30650	0.0148007	0.012341	0.00874768	0.0142645	0.00891462	0.0113164	0.00949909	-0.0130459	0.00455527	0.00688753	0.000250858	0.0135917	0.006945	0.00991359	-0.0257532	0.0301178	-0.0279993	-0.0215762	-0.00450813	0.0111067	-0.027437	-0.00875172	0.0107067	0.0100291	0.00730365	-0.0286408	-0.0295498	0.132543	0.0147101	0.00373318	0.0283052	-0.0384025	-0.0650533	0.0358383	0.0311976	0.00420236	-0.0261808	0.0160099	-0.0350767	-0.0285309	0.0143091	0.0165817	0.0120252	0.0175742	-0.0147401	0.113175	0.608602	-0.0124412	0.0342919
30680	0.00458054	0.00226467	-0.00422027	-0.00362611	0.0132901	0.00573506	0.00642994	-0.0157473	0.00540924	-0.00555526	-0.0290252	-0.00843569	-0.0114913	0.00791787	-0.0500154	0.041956	-0.0440078	-0.0297062	-0.0365699	-0.0113626	-0.0334565	-0.00257934	-0.000462988	0.000556951	0.00867689	-0.0279454	-0.0381252	0.0287052	0.0085146	0.00895598	0.0361375	0.0218809	0.0398672	-0.00109149	-0.00666646	-0.0227469	-0.0397383	-0.00660024	-0.0308763	0.109568	0.0057622	-0.0115408	-0.00244494	0.00968885	-0.0108508	0.459235	0.138775	0.0477833	0.0691118
30690	-0.0168935	-0.00768259	-0.012773	-0.0205336	-0.0151929	-0.0120123	-0.00256979	-0.0026904	-0.00146729	-0.0178528	0.0055458	-0.0166442	-0.0198929	-0.000575086	0.0124449	-0.0180476	0.0146457	0.00946327	0.0112434	-0.00935943	0.00326458	-0.00256506	-0.0161209	-0.00623873	-0.00135023	0.0172898	0.0215726	-0.0306753	-0.0648281	-0.0226734	0.0148317	0.225764	0.000623633	-0.0298675	-0.024523	-0.0135437	-0.0640127	0.00507186	-0.0387045	0.0337456	-0.0223305	-0.0257631	-0.0167533	-0.0016993	0.066144	0.0963628	0.0136625	0.213414	0.860064
30710	0.094954	0.0737083	0.0381037	0.0262557	0.120402	-0.0341772	-0.00625586	-0.0343936	-0.00284439	0.0938649	0.0232889	0.0502943	0.0246801	0.026837	-0.169551	0.159504	-0.149555	-0.110088	-0.110262	0.126283	-0.076797	0.00510239	0.034594	0.0777211	0.0543828	-0.157002	-0.143968	0.126428	0.0139569	0.0719728	0.115866	-0.119344	-0.168687	0.0330671	0.0674892	0.00110301	-0.0386423	-0.0621006	0.0908896	0.0897529	0.0157279	0.00852571	0.00978609	0.0293746	-0.0143596	-0.129261	0.112724	-0.0574757	-0.0746057
30730	0.0620699	0.0594448	0.0310133	0.0210182	0.0794912	-0.00573496	0.00520899	-0.023124	0.00491123	0.0423635	0.0288542	0.0467823	0.023206	0.0157583	-0.11891	0.100191	-0.100045	-0.0746835	-0.0723132	0.0777709	-0.0581526	-0.00139909	0.0322727	0.0525454	0.0457765	-0.0955958	-0.091094	0.122798	-0.0497694	0.0187489	0.109914	-0.0658173	-0.0642468	0.0103698	0.0513852	-0.0163451	-0.0577162	-0.00139603	-0.00839398	0.0670924	-0.00998085	0.00432306	0.00383824	0.0292186	0.048756	0.111315	0.446616	-0.0044608	0.0788429
30740	0.029043	0.0200074	0.0222714	-0.0141971	0.0424744	-0.00154761	0.0072318	-0.0120013	0.0219827	0.0244021	-0.00592571	0.0126245	0.00150318	-0.000868376	-0.0384007	0.0432225	-0.0291404	-0.0277021	-0.0370573	0.0277488	-0.0163638	-0.00944287	0.0137734	0.0150854	0.0238251	-0.0457858	-0.0334203	-0.0081642	-0.0231447	0.00508253	0.409569	-0.0491358	-0.00362386	0.0117579	0.0274598	-0.0134	-0.0119591	-0.0105907	-0.00705051	0.00600301	-0.00771427	-0.00602255	-0.00557314	0.00860114	0.0234994	0.0379268	0.0730122	-0.0362576	-0.00614677
30780	-0.0070956	0.000505564	-0.00938983	-0.0181868	-0.00336795	-0.0123178	-0.00489137	-0.00453001	-0.00206195	-0.00816754	0.000459228	-0.00906158	-0.0165047	0.00375539	-0.00430221	-0.00398719	0.000790353	0.00177513	0.000451185	0.000772004	-0.00177429	-0.00118945	-0.0119022	0.00117113	0.00432103	0.000829623	0.00534184	-0.0289057	-0.0605984	-0.0131779	0.0216192	-0.0232338	0.000610407	-0.0183405	-0.0170511	-0.0130584	-0.0538591	-0.00713887	-0.0559812	0.022061	-0.0147319	-0.0184429	-0.0137321	-0.00531573	0.0623383	0.0834173	0.0333751	-0.0580599	0.964642
30810	-0.00239278	0.000969286	0.0105006	0.010338	-0.0137784	0.0101689	0.0277361	0.0294859	0.0119981	-0.00177021	0.0276691	0.0116122	0.0190129	-0.00319145	0.0418518	-0.0322367	0.0302581	0.0263083	0.0292214	0.00813118	0.00177777	0.0246867	0.013258	0.00532807	0.015204	0.0246272	0.0244282	-0.107352	-0.00369691	0.000134599	0.0579103	0.0221166	0.0379558	0.00961945	0.00428151	-0.00567221	-0.00441764	-0.00116176	-0.00843144	0.0964562	-0.0102551	-0.0855545	-0.0750238	-0.0139457	0.0032263	0.0705757	-0.011247	0.0223741	0.0209228
30830	-0.034881	-0.0247091	-0.0118835	-0.00356106	-0.0490124	0.016486	0.0117744	0.0154183	0.0135464	-0.0362112	-0.00182698	-0.0154357	-0.00130439	-0.0100671	0.0661199	-0.0568	0.0463409	0.0387843	0.025578	-0.0528419	0.028071	-0.00484163	-0.00962296	-0.0305178	-0.0315724	0.0458072	0.052758	-0.00569217	-0.0252486	-0.0178641	-0.156611	0.234722	-0.0681105	-0.0142943	-0.0111706	0.0391294	0.0104873	0.060475	-0.00344241	-0.0382427	-0.00194135	-0.0555518	-0.0446481	-0.0136542	0.0245578	-0.0276392	-0.168889	0.184612	-0.0496792
30860	-1.74874e-05	-0.00652553	-0.0155612	0.00218563	0.00963911	0.0123303	0.00469723	-0.00995328	0.0199642	-0.0216986	-0.0557531	-0.0200232	-0.014331	-0.00322232	-0.0810037	0.0750185	-0.0661431	-0.0484683	-0.0636809	-0.00831761	-0.0604988	0.017241	-0.0033687	-1.2109e-05	-0.00475796	-0.0638177	-0.0634456	0.0347806	-0.015657	0.0138134	0.0691831	-0.0309405	-0.0218298	0.0468309	-0.00343785	-0.00722056	-0.0495908	-0.0054298	-0.0284399	0.118643	-0.0187591	-0.0145243	-0.00578292	0.027311	0.016931	0.415095	0.114394	-0.0160749	0.0830006
30870	0.0659496	0.070928	0.0319562	0.0224275	0.0970998	-0.0185727	0.00559769	-0.0275748	-0.00422807	0.0725857	0.018992	0.0482763	0.0305335	0.0338629	-0.116126	0.101183	-0.104551	-0.0807936	-0.0666539	0.095419	-0.0458083	-0.000150765	0.0333484	0.0740118	0.0635874	-0.118858	-0.10012	0.0933379	-0.0105208	0.0400038	0.112327	-0.478764	-0.0493878	0.0200574	0.0516689	-0.0383624	-0.0471646	-0.0738698	-0.0658603	0.0373704	0.00591984	0.0340549	0.0344975	0.0240176	0.00819611	0.114227	0.22077	-0.26356	0.191829
30880	0.0266494	0.0204703	0.0232632	0.00815774	0.048962	-0.0208321	-0.0116876	-0.0240212	-0.0260806	0.0392195	0.0299512	0.00668732	0.0121486	0.00601316	-0.0780558	0.0727417	-0.0802967	-0.0585102	-0.0504552	0.0504119	-0.0415344	0.00344802	0.011461	0.034483	0.0229944	-0.0434991	-0.0703317	0.0515575	0.195449	0.104939	0.0820048	-0.150399	-0.0323595	0.0356736	0.0541211	-0.00207896	0.0221625	-0.0414552	0.00228588	0.0165322	0.00572931	0.0389569	0.0331686	0.0134282	-0.190536	0.0458909	0.146106	-0.0999073	0.0263081
30890	-0.0231505	-0.0342187	-0.0157158	0.0112254	-0.0375953	0.0058855	-0.00266154	-0.0249818	0.00241399	-0.0374958	0.0180928	-0.0529525	-0.0418586	-0.0329207	-0.0506185	0.0303506	-0.0460451	-0.0145744	-0.0335845	-0.0623422	-0.050801	0.00562728	-0.0184437	-0.0479584	-0.0338787	0.024668	-0.0198009	-0.0396307	0.0751308	-0.00749861	-0.0382018	0.037466	0.0591705	-0.017307	-0.0103305	0.00713488	0.00345146	0.0233524	0.00188967	-0.0117575	0.00765483	-0.000963013	0.000975962	0.00551592	-0.074674	0.00213815	-0.0472359	0.00157367	-0.0948021
1210	-0.0910192	-0.0571115	-0.0597845	-0.0433846	-0.0884619	-0.00580158	-0.000692546	0.00468929	-0.0188677	-0.038595	-0.00980694	-0.0278492	-0.00268667	-0.0192102	0.109875	-0.0767495	0.0848945	0.0457655	0.0490824	-0.0795806	0.0550646	0.0261827	-0.0551862	-0.0403178	-0.0324654	0.0520679	0.0653123	-0.0132798	-0.0190852	-0.0246737	-0.0707226	0.0934273	0.0500431	-0.0210202	-0.012722	-0.00506666	0.0246827	0.0213213	-0.0220543	-0.01357	-0.00507257	-0.00338403	-0.000703932	0.00201795	0.0203371	0.0277595	-0.0894728	0.0686473	-0.0150305
1428_0	-0.0331254	-0.03539	0.00453692	-0.0118813	-0.0424417	-0.0188	-0.0134661	0.00683372	-0.0364433	-0.00958511	0.03982	-0.00871412	0.015193	0.00372342	0.0931916	-0.063027	0.0532851	0.0219879	0.0623437	-0.0502481	0.0509802	-0.0164787	-0.0285194	-0.0212897	-0.0326026	0.0722363	0.0470504	-0.0153721	-0.0393982	-0.0134029	-0.0343027	0.0142798	0.00619048	-0.00489654	-0.0111014	0.00101787	-0.00499887	0.00779682	-0.00896945	-0.0172602	0.00305889	-0.00139044	-0.0052138	0.00370435	0.0390396	-0.00660079	-0.00960556	-0.00316882	-0.00322301
1428_1	-0.0470631	-0.0155921	-0.0114709	-0.0482172	-0.0515202	-0.0865729	-0.0189334	-0.0300852	-0.047678	-0.0197932	0.134544	-0.0182725	0.0168567	-0.000502015	0.0700243	-0.0478419	0.0493628	0.0143494	0.0324987	0.0408082	0.0293482	-0.0237406	-0.0529086	-0.0137308	-0.0125601	0.103745	0.0475574	-0.0177233	0.0238579	0.00413152	-0.00796251	0.0557138	-0.0299136	-0.00291744	0.00580035	-0.0023811	0.0399078	0.00682719	0.025442	0.0195401	-0.0182587	-0.0109938	-0.0093823	-0.0143741	-0.0209598	-0.0204449	-0.0259145	0.0651741	-0.125126
1468	-0.195682	-0.129041	-0.0585196	-0.110647	-0.218603	-0.0719211	-0.0722606	0.0117198	-0.0952364	-0.114193	0.0531834	-0.0846788	-0.0311898	-0.0376596	0.430651	-0.374134	0.364458	0.248768	0.285503	-0.128378	0.24869	-0.0320241	-0.132989	-0.135931	-0.123604	0.32679	0.341697	-0.0776295	-0.0313274	-0.0481318	-0.0798561	0.114784	0.0499653	-0.0304056	-0.0789322	-0.00236646	0.0596609	0.0256323	-0.0359388	-0.0492219	-0.00458439	0.00181401	0.00265887	-0.0231399	0.0327491	0.0246165	-0.0950831	0.0834306	-0.0183097
1538	-0.217476	-0.161325	-0.112013	-0.113939	-0.196747	-0.0747392	-0.070979	-0.0292988	-0.0696128	-0.188538	-0.07987	-0.183712	-0.122467	-0.118559	0.160801	-0.136871	0.156279	0.120564	0.0753039	-0.202415	0.0839513	-0.00839014	-0.161591	-0.171212	-0.165122	0.158255	0.162362	-0.0503741	0.00572996	-0.0380543	-0.130729	0.159798	0.04251	-0.0482349	-0.0692238	0.00490752	0.0158597	0.0359451	-0.0397116	-0.00336966	-0.0227116	-0.0131765	-0.0163444	-0.0109116	-0.00446874	0.0594188	-0.12021	0.138363	-0.0725498
1747	-0.0115616	-0.00849306	-0.00267968	-0.0213629	-0.0168406	-0.00331352	-0.00513304	-0.0164184	-0.00996924	-0.0126965	-0.002405	0.00560455	0.00411983	-0.00246936	0.0317432	-0.0282673	0.0269072	0.0226304	0.027898	-0.00562954	0.0291877	-0.0099006	-0.0168683	-0.0110623	-0.00613046	0.0296003	0.0257367	-0.000730652	0.0132388	0.00587856	-0.00614275	0.0118787	0.0142491	-0.000337501	-0.00302958	0.0149818	0.00528227	0.00867646	-0.00306901	0.00227732	-0.00287108	0.000666799	0.0011739	0.00193535	-0.0127929	-0.000274396	-0.000549742	0.00842771	-0.00918542
20002_1138	0.138342	0.124749	0.086424	0.0867651	0.141082	0.0860284	0.0974233	0.0504783	0.0904443	0.0947511	0.00274245	0.138746	0.103028	0.085481	-0.121411	0.135688	-0.116154	-0.0921271	-0.0745424	0.0950632	-0.0859945	0.00113766	0.126666	0.115271	0.130003	-0.111694	-0.137398	0.0337823	0.0221552	0.0264322	0.0292524	-0.0613143	-0.0181796	0.00729292	0.0473936	0.0117363	-0.0245656	-0.0142826	0.0169795	0.0378909	-0.0130488	0.00153745	0.00115944	0.0190202	-0.0179164	-0.0150851	0.0610474	-0.0432455	0.0190224
20003_1140861998	0.0500281	0.044821	0.0282455	0.0327823	0.0469443	0.0193174	0.0383195	0.00631543	0.0202472	0.0514015	0.0158464	0.0465074	0.0345341	0.0531031	-0.0479108	0.0480015	-0.0522733	-0.0407262	-0.0319429	0.0550258	-0.0389887	-0.00497945	0.0354811	0.0516945	0.0536135	-0.0515029	-0.0493852	0.0202272	-0.000238773	0.00973344	0.0170776	-0.0155532	-0.0294227	0.00451514	0.0459148	0.0036999	-0.00864393	0.0132815	0.0182539	0.0242833	0.00334106	0.0118224	0.0104912	0.00353123	0.00181659	-0.0351966	0.0190103	-0.010327	-0.0008457
20003_1140874744	0.0454178	0.0370279	0.031159	0.00589332	0.0627304	-0.0105422	0.00661585	0.00274252	0.00143681	0.0519294	0.0065627	0.022323	0.00823918	0.0375296	-0.0556976	0.0505822	-0.050875	-0.0410897	-0.0389042	0.0622554	-0.0157005	-0.00637558	0.0230302	0.0466238	0.030495	-0.051971	-0.0518431	0.0319041	-0.00404956	0.0135174	0.242117	-0.112292	-0.00621624	0.0165217	0.055121	-0.0004833	0.00202319	-0.0249554	0.0110693	0.00855637	0.00643126	0.0270277	0.025217	0.0031643	0.00393135	0.0256872	0.123034	-0.0915947	-0.0174873
20003_1140881856	0.071312	0.0604884	0.0438589	0.0350678	0.0791806	0.0332642	0.0370425	0.0201983	0.0354339	0.0654822	0.0244595	0.0601413	0.0595677	0.0601604	-0.0823447	0.0866975	-0.0766131	-0.0626403	-0.050742	0.0930847	-0.046025	0.0089742	0.0543991	0.0831058	0.0757682	-0.087535	-0.084253	0.0258934	-0.00338421	0.010524	0.0377905	-0.0270875	-0.0253883	0.0214837	0.0545503	0.0122327	-0.0108807	0.00496592	0.0329792	0.0277745	0.00841247	-0.00411669	-0.0166588	0.0150875	0.00679967	-0.0276896	0.0222908	-0.0203167	0.00406874
20003_1140923346	0.154527	0.144054	0.0779184	0.0634469	0.171681	0.0309066	0.0696486	-0.0101413	0.0788201	0.152906	0.037158	0.154965	0.111174	0.0830906	-0.184578	0.20203	-0.164335	-0.133666	-0.112621	0.175035	-0.104134	0.00073833	0.10433	0.172413	0.157687	-0.193438	-0.199103	0.0342797	-0.00965701	0.0277904	0.053086	-0.0693258	-0.0438058	0.0360329	0.114192	0.0065251	-0.0181722	0.0167467	0.0227057	0.0339734	-0.00488355	-0.0102299	-0.00379499	0.0214819	0.0123271	-0.0170616	0.0547659	-0.0488543	0.00194087
20003_1141194794	0.0454792	0.0504191	0.0223043	0.0295741	0.0482393	-0.0139148	0.0182101	-0.0221671	0.0122887	0.0583413	0.0291202	0.0573727	0.049811	0.0464209	-0.076667	0.0903738	-0.0755436	-0.0561216	-0.0550818	0.0916589	-0.0280848	-0.00727032	0.0235869	0.0578228	0.0503674	-0.0770271	-0.0845507	0.0143565	0.00561804	0.0204979	0.0494986	-0.0481119	-0.0372169	0.0230902	1	0.0167325	0.019055	0.00456723	0.017798	0.0118583	-0.00416427	-0.00289037	-0.00114579	0.000248833	-0.000546912	-0.0125791	0.0641295	-0.0383433	-0.00940244
20004_1320	0.0627388	0.0457262	0.0400516	0.0243915	0.0497281	0.000936047	0.0313014	-0.0108964	0.0154669	0.0411067	0.0523705	0.0537553	0.0471968	0.0383262	-0.0513975	0.0496559	-0.0445253	-0.0414935	-0.0164539	0.0559201	-0.0302159	-0.00917549	0.0399163	0.0638436	0.0648517	-0.0304697	-0.0343119	0.0154657	-0.00264205	0.00876824	0.0264154	-0.0292861	0.00798603	-0.000644641	0.0412835	0.00187627	0.0250278	-0.00991369	0.00397769	0.0217262	-0.00268894	0.0160751	0.0248461	-0.00867629	0.00596647	-0.00736418	0.0203621	-0.0247753	0.0012793
20004_1478	0.0159024	0.0206284	0.0298795	0.00828874	0.00980917	0.0211804	0.0191059	0.0176862	0.00782122	0.0177627	0.0165022	0.0479389	0.0446394	0.0273416	0.049557	-0.0559001	0.0462417	0.0375099	0.0540444	0.00680663	0.0375833	-0.0306995	0.021148	0.0245685	0.0279962	0.0335685	0.0358592	-0.0274468	-0.0178104	0.00377746	-3.7748e-05	-0.0301138	-0.0185788	0.0386778	0.0101921	0.0145384	0.0176641	0.00285907	0.00238092	0.016884	0.00599893	-0.000511568	-0.00265261	-0.00489027	0.0192631	-0.0245048	-0.0147334	-0.0277436	-0.00581376
20004_1480	-0.0438529	-0.0316849	0.00123895	-0.0342038	-0.0518899	-0.00230355	-0.00996969	-0.00516897	-0.0190584	-0.0299733	-0.00632797	-0.0012655	0.00588268	-0.0128238	0.149151	-0.137963	0.153967	0.11883	0.138936	-0.0235442	0.119414	-0.0238386	-0.0261047	-0.0326953	-0.0307173	0.122838	0.134965	-0.0126449	-0.00302671	-0.0130086	-0.00963633	0.0352522	0.0156669	-0.000806718	0.00725333	-0.00422532	0.00560764	0.00404913	-0.00365805	-0.0108668	-0.00517881	0.0021144	0.00483768	-0.0193362	0.00654998	-0.00208956	-0.00853145	0.0313428	-7.79688e-05
20004_1483	0.0255716	0.0249177	0.0216539	0.0270775	0.0191198	0.0226947	0.0290438	0.0143629	0.0237196	0.0177294	0.0229702	0.039701	0.0389304	0.0200217	0.00266937	-0.00237929	0.00209229	0.00941014	0.0021453	0.0309888	-3.99814e-05	-0.00376173	0.0287226	0.033841	0.0285571	-0.00192285	-0.00174841	0.0459046	0.0188316	-0.00396842	-0.00653633	-0.00653568	0.00731406	0.0100438	-0.0174654	0.0197944	0.00905411	0.000485796	0.0065817	-0.0107281	-0.00161219	0.00892776	0.0164104	0.00367313	-0.0170793	-0.00614392	-0.023792	-0.0115707	0.0030324
20107	0.0350457	0.0297791	0.012861	0.0228712	0.0597853	0.00700468	0.00812397	0.00555924	0.00369077	0.0408009	0.00981649	0.0244252	0.0112446	0.0276288	-0.049752	0.0415392	-0.0417333	-0.0349439	-0.0312824	0.0492216	-0.0239588	-0.00444311	0.0237619	0.0378742	0.0288257	-0.0493492	-0.0369383	0.0320251	-0.0220674	0.00957735	0.212563	-0.0942026	0.0185072	0.0146782	0.0345892	0.000310279	0.0169497	-0.0252634	0.00662338	-0.00159752	0.0125667	0.0311552	0.0199749	-0.00834097	0.0224506	0.0157997	0.11163	-0.0724531	-0.0274249
20110	0.0643992	0.0491926	0.0249616	0.0206283	0.0808623	0.00154362	0.00657621	-0.00687536	0.0119309	0.0500905	-0.00177998	0.0430777	0.0194069	0.0460846	-0.10238	0.107091	-0.0870546	-0.0735394	-0.0681693	0.0772751	-0.0500311	-0.000626552	0.038083	0.0505526	0.0422718	-0.107949	-0.0978646	0.036225	-0.00505217	0.021625	0.252599	-0.129089	0.0100654	0.0170342	0.0617392	-0.00677035	-0.0119515	-0.0486506	0.0164039	0.00645856	0.0153297	0.0183295	0.0242129	0.0128513	0.00486958	0.0312007	0.157255	-0.0924272	-0.0472536
20111	0.109886	0.106049	0.0567638	0.0499823	0.119341	0.0304939	0.048258	0.0132403	0.0431882	0.10564	0.0273097	0.101541	0.0712936	0.080001	-0.147556	0.156991	-0.13132	-0.111218	-0.0941184	0.119758	-0.0762135	0.015609	0.0737098	0.105981	0.100215	-0.149474	-0.168459	0.0410045	0.00727549	0.0199545	0.0729219	-0.100096	-0.020005	0.0389065	0.0721886	-0.020209	-0.049978	-0.0215015	0.0306002	0.0074868	0.00928424	0.00420963	0.00266354	0.0111055	-0.0054281	-0.0173528	0.0775058	-0.0801779	0.0593981
20116	0.0864808	0.101446	0.126057	0.0612832	0.0708812	-0.00428219	0.0414968	0.0201444	-0.00265444	0.0359909	0.116742	0.125497	0.0907415	0.0700212	-0.0878396	0.0778406	-0.0841612	-0.0595103	-0.0687046	0.0997265	-0.0162366	-0.0363656	0.072104	0.0595308	0.0492524	-0.0421731	-0.105472	0.00224028	-0.0140348	0.00581106	0.00876323	-0.00304154	-0.041589	0.0214615	0.0432675	0.0006682	0.0153554	0.0223888	-0.00860523	0.0010831	0.0161602	-0.000691372	0.00114563	0.0175088	0.0164819	-0.0286704	0.0307668	0.00515081	-0.000917085
20544	0.196332	0.179627	0.141608	0.161319	0.150332	0.214221	0.220123	0.130297	0.236996	0.141819	-0.00411796	0.347499	0.268787	0.167332	-0.0210869	0.0279589	-0.0168846	-0.0165862	0.00459194	0.0980284	-0.0109525	0.0226284	0.230075	0.180982	0.204115	-0.0643335	-0.049345	-0.0038603	-0.00738826	0.000806491	0.00644211	-0.00119077	-0.0067015	0.00381341	0.0177216	0.0180384	-0.0234487	0.00305831	0.0104187	0.00643536	0.00327493	-0.00881211	-0.00373395	0.0166581	0.012307	-0.00276793	0.0211162	0.00058667	0.00688603
2129	0.0897233	0.0362827	0.0119738	0.0641182	0.097463	0.110578	0.0690368	0.0202691	0.0946265	0.0451063	-0.108336	-0.00575281	-0.00408963	-0.00877694	-0.188148	0.229813	-0.178278	-0.154775	-0.16355	-0.0307658	-0.175259	0.0692364	0.0804693	0.0522999	0.0498906	-0.177017	-0.163447	0.0256678	0.0144193	0.0154566	0.029234	-0.0109561	-0.00276084	0.0051796	0.0231762	0.0101441	-0.00650179	0.00303589	0.00511999	0.0172441	-0.00175082	-0.0111546	-0.00737012	0.0212434	-0.0117766	0.00369812	0.0166617	-0.00409241	0.00328235
2257	0.185129	0.215358	0.174382	0.178003	0.176854	0.144854	0.154913	0.210863	0.140042	0.173025	0.068078	0.191042	0.141582	0.1281	-0.0138384	0.0363487	-0.00816505	-0.0313898	-0.0191868	0.136482	-0.0104579	0.039404	0.238193	0.202494	0.20717	-0.101588	-0.0664478	0.0188481	-0.00984046	0.00783385	0.0177914	-0.0361714	-0.00170312	0.0237189	0.0424944	0.000993568	-0.0067586	-0.0109814	0.00637704	-0.00115518	0.000414374	-0.00819508	-0.00610309	0.00987477	0.0106775	-0.0107464	0.0167283	-0.0348722	-0.000278546
2463	0.0658286	0.0462652	0.0499127	0.0292418	0.0573272	0.00842411	0.0401239	0.00267803	0.00931769	0.0667371	0.098774	0.0633214	0.0674169	0.0524606	-0.0250096	0.0232473	-0.0219914	-0.0260347	-0.00858664	0.089545	-0.00914327	-0.0218808	0.0382834	0.068725	0.0667181	-0.0298906	-0.0266205	0.0275988	-0.0175103	0.0159036	0.0183838	0.00410853	-0.0492243	0.0233309	0.0414198	0.00609049	0.0248098	0.00663414	0.0286494	0.0111913	0.0101338	-0.32776	-0.344176	0.00746469	0.0197736	-0.0382025	0.00249593	0.00571509	0.00487327
2654	0.0838345	0.0583447	0.0210189	0.0493978	0.107062	-0.00911493	0.03943	-0.00153401	0.0282175	0.0869555	0.0380769	0.018893	0.0320551	0.0218642	-0.206684	0.237825	-0.199857	-0.184988	-0.183987	0.081554	-0.148563	0.0439704	0.0466879	0.0889819	0.0635593	-0.202983	-0.222342	0.0412675	0.0128862	0.0238214	0.0312779	-0.0524661	-0.0340183	0.00563195	0.0600817	-0.00093969	-0.00888948	0.00823174	0.0292558	0.0129665	0.006113	-0.0038805	-0.00513671	0.0184109	-0.010216	-0.0288993	0.0203605	-0.0402914	-0.0349952
3606	0.117599	0.0890342	0.0422489	0.061938	0.130195	0.00211166	0.0727361	-0.0268749	0.0456051	0.118712	0.0584313	0.0813111	0.0904395	0.0564194	-0.18272	0.208821	-0.181497	-0.165454	-0.146343	0.145686	-0.139005	0.0301523	0.073273	0.144962	0.136596	-0.169991	-0.190334	0.028168	0.0108086	0.0155348	0.0615309	-0.0677797	-0.0354692	0.0209163	0.0657788	-0.0130913	-0.0234301	-0.00558972	0.0382841	0.023431	0.00230158	0.00778557	0.00428994	0.00992869	-0.00624665	-0.0203302	0.0467844	-0.048108	0.00685224
41200_K633	0.0914031	0.0793408	0.0535213	0.0463574	0.0877139	0.0244482	0.0374698	0.0102534	0.0332587	0.0885934	0.0146027	0.0809287	0.0667901	0.0604538	-0.0858868	0.0887529	-0.0709966	-0.0682861	-0.0449981	0.0840126	-0.0401801	0.00585968	0.0668275	0.0801464	0.0814302	-0.0821092	-0.0937869	0.0274468	0.0136047	0.0105726	0.0751922	-0.0850547	-0.0148229	0.0310775	0.0525718	-0.00809469	-0.0219155	-0.0145238	0.0152214	0.00311295	0.0110067	0.00224412	0.00292167	0.00570345	-0.00955279	-0.00397687	0.0669989	-0.0722892	0.0393921
41200_V544	0.119906	0.0918722	0.0642108	0.0632635	0.119159	0.0317363	0.0730504	0.000795543	0.0544049	0.109527	0.049673	0.103954	0.0947049	0.0528619	-0.127389	0.127004	-0.123391	-0.100629	-0.0755466	0.111066	-0.083639	-0.0117263	0.0799437	0.128272	0.113569	-0.101932	-0.124957	0.0220568	-0.00420384	0.0256754	0.0324698	-0.0395996	-0.0234987	0.0209163	0.0644832	-0.00723513	-0.00380487	0.0153142	0.0219597	0.00196115	0.00183153	0.0136246	0.0109676	0.0180192	0.00809517	-0.0104464	0.0424696	-0.0260551	0.000752433
41246	0.0120066	0.014191	0.0209819	0.0276709	0.0127767	0.0185249	0.0188712	0.0123173	0.00995974	0.0173196	0.0137656	0.0169759	0.00396242	0.0113906	-0.000216659	0.0110638	-0.00894359	-0.00750529	0.000935882	0.0122967	-0.0171248	-0.00597481	0.0210898	0.0166493	0.0151656	-0.0164527	-0.00779521	0.00467404	-0.00121699	-0.000116686	-0.014106	0.00463855	-0.0116486	-0.0371805	0.0167875	-0.00816573	0.0158548	-0.00641316	0.00451018	-0.00738296	-0.00016491	-0.00731657	0.00331989	0.00246415	0.00495836	-0.0248156	0.00262164	0.00325717	-0.0124818
5556	-0.141494	-0.091381	-0.0488955	-0.0649122	-0.148286	-0.0263265	-0.0564163	0.0533469	-0.0411129	-0.105968	-0.00734415	-0.0413647	-0.0225721	-0.0390892	0.326744	-0.307585	0.328179	0.256679	0.259744	-0.104061	0.435136	-0.0217166	-0.0802689	-0.0940253	-0.0947376	0.261096	0.278051	-0.0398685	-0.0113991	-0.0272183	-0.0496397	0.0561973	0.0198173	-0.0209606	-0.0402978	-0.0174319	0.0234241	0.00514446	-0.0211536	-0.0185551	-0.00526856	-0.00327044	0.000793744	-0.0339074	0.0137773	0.00831209	-0.0498104	0.038576	-0.0116013
6139	-0.126549	-0.093982	-0.0744171	-0.060559	-0.161992	-0.0506813	-0.0526766	-0.0129849	-0.0765017	-0.110765	0.116471	-0.0732668	-0.0269848	-0.0300225	0.276348	-0.250416	0.241685	0.16264	0.225802	-0.0896548	0.131049	-0.0453066	-0.105956	-0.0975307	-0.0808853	0.280496	0.23821	-0.0602107	-0.0102859	-0.0281579	-0.0465806	0.0892142	0.0307317	-0.0302191	-0.0426539	-0.00457992	0.0476545	0.0154096	-0.0264757	-0.0276111	0.00339128	0.00598604	0.0144586	-0.011932	0.0118543	0.0233297	-0.0546439	0.0759012	-0.00178246
6144	0.0651104	0.0256848	0.0313107	0.0438137	0.0747085	0.0334044	0.0582557	0.00173355	0.040119	0.0690054	0.0265167	0.0294149	0.0330489	0.0341307	-0.104334	0.119678	-0.106571	-0.100746	-0.0866635	0.050167	-0.0988993	0.0300097	0.0494535	0.0570683	0.0646515	-0.0949455	-0.106738	0.0244168	-0.00197491	0.0195016	0.0107723	-0.0281125	-0.0257752	0.00864359	0.0378271	-0.00431304	-0.0107207	0.000809271	0.00501516	0.00212987	0.00870723	0.00302801	0.0104545	-0.00707779	0.00494947	-0.0145886	0.0191561	-0.018512	0.0111837
6146	-0.220979	-0.162858	-0.100159	-0.106753	-0.224042	-0.0305897	-0.124047	0.0268495	-0.0861038	-0.21529	-0.10604	-0.213766	-0.20969	-0.124435	0.288744	-0.307257	0.268986	0.234673	0.210359	-0.244689	0.197223	-0.0386595	-0.144079	-0.252506	-0.227222	0.309807	0.310065	-0.068478	0.00267471	-0.0504673	-0.094651	0.12778	0.0738021	-0.0481071	-0.138921	0.00969037	0.00559779	-0.00477369	-0.067047	-0.0239559	-0.0110041	0.0226801	0.0211455	-0.000742406	0.000139782	0.0652867	-0.0702891	0.102268	0.00536182
6147	-0.0558573	-0.0177389	0.0200349	-0.0281125	-0.0559477	0.00515667	-0.00722963	0.0346701	-0.00832416	-0.0248859	0.00542113	0.0225866	0.0242887	0.037395	0.214138	-0.198386	0.204045	0.138061	0.162849	-0.0260894	0.200746	-0.0324183	-0.0194468	-0.0244011	-0.0309007	0.165911	0.178705	-0.0261367	-0.000369363	-0.00620999	-0.0120034	0.021304	0.0280454	0.0153008	-0.0276621	0.0106059	0.0252842	0.0196799	-0.0121166	-0.023749	-0.00103079	-0.00695449	-0.00602407	-0.00813866	0.00302857	0.0267817	-0.0225055	0.0117227	-0.00482982
6149_100	-0.201857	-0.178753	-0.138378	-0.104506	-0.208729	-0.0731476	-0.106461	-0.0458341	-0.109921	-0.165777	-0.0728742	-0.149532	-0.117387	-0.0786503	0.209404	-0.210355	0.181744	0.153017	0.169415	-0.18377	0.114043	-0.0396733	-0.168235	-0.184085	-0.187099	0.223856	0.219384	-0.0447203	0.0155249	-0.0289531	-0.0666093	0.0850771	0.0600904	-0.0377493	-0.0687459	0.0112405	0.0380891	0.0191573	-0.0313308	-0.0293056	-0.0028619	0.0197288	0.0197808	-0.0102797	-0.0128304	0.0308992	-0.0630486	0.0676046	-0.0120655
6149_3	0.0939513	0.0830085	0.0961837	0.0555484	0.0851877	0.0762523	0.0754868	0.0624586	0.0766885	0.0836325	0.0475007	0.0827009	0.0756114	0.0577589	-0.00204057	0.00281963	0.0107325	-0.000443418	-0.0077451	0.0997796	-0.00456442	0.022454	0.102007	0.0969959	0.107851	-0.0159502	-0.00119207	0.0172959	-0.00089468	0.00622093	0.0213057	-0.0193956	-0.0194045	0.0273931	0.0288668	0.000712377	-0.0135844	-0.01833	0.0117892	0.00546599	0.00778224	-0.0147618	-0.0217325	-0.00253267	0.00255674	-0.01837	0.0341424	-0.0156497	0.00795509
6149_6	0.15308	0.125129	0.0627906	0.070173	0.171674	0.00168124	0.0427645	-0.023768	0.0541996	0.125478	0.0471341	0.0927328	0.0715203	0.0513826	-0.300089	0.30428	-0.261045	-0.198258	-0.220797	0.139212	-0.146253	0.03516	0.0884787	0.11964	0.108552	-0.277172	-0.279863	0.0507694	-0.0153358	0.0388909	0.0772714	-0.0951397	-0.0585563	0.0360759	0.0864993	-0.00482128	-0.0150478	-0.0101675	0.044941	0.0355951	0.00335169	-0.0193665	-0.0146533	0.0133923	0.017874	-0.0399492	0.0618094	-0.0730418	0.0109387
6152	-0.0312402	-0.0345004	-0.0337412	-0.025712	-0.0299921	-0.0390225	-0.0485318	-0.019767	-0.0321798	-0.0456911	-0.0217459	-0.0857616	-0.0514223	-0.0522157	-0.0258734	0.0360517	-0.026391	-0.0249706	-0.0350617	-0.0540571	-0.0225755	0.0122088	-0.04351	-0.0490448	-0.059982	0.000760458	-0.0186117	0.0232789	0.0119159	-0.00173664	-0.0218466	0.0078879	0.0282755	-0.0137897	-0.0379935	-0.00690632	0.0133437	-0.000247815	-0.0127105	-0.0140079	0.0147129	0.00907318	0.00629571	-0.00934786	-0.0110313	0.0476302	-0.00833593	0.00985373	-0.0116356
6159	0.251622	0.232759	0.164541	0.152539	0.256257	0.117421	0.176397	0.0629571	0.150805	0.22221	0.0957363	0.227484	0.168179	0.150575	-0.214468	0.206389	-0.185828	-0.136449	-0.130508	0.228149	-0.136587	0.00248147	0.220011	0.251469	0.269368	-0.22077	-0.219127	0.0429831	0.00752415	0.0267723	0.0683138	-0.080985	-0.0363385	0.031201	0.0987021	0.00796262	-0.0238077	-0.00869856	0.0208312	0.0217667	0.000270843	-5.72516e-05	0.00309903	0.0166445	-0.00578845	-0.0126951	0.0688864	-0.0602886	0.0224029
6160_1	-0.161947	-0.146154	-0.0931042	-0.0802677	-0.206692	-0.0549774	-0.0782471	-0.0213343	-0.069244	-0.144662	0.0377804	-0.126311	-0.094981	-0.081552	0.247877	-0.246109	0.199021	0.15647	0.197797	-0.172943	0.10968	-0.00820993	-0.135732	-0.165879	-0.132336	0.314173	0.23541	-0.0658368	0.0230166	-0.0387415	-0.0658612	0.0929726	0.05029	-0.0145813	-0.0492172	0.000915799	0.0253701	0.0121367	-0.0354327	-0.0317331	0.00837768	0.0633278	0.0496163	-0.017269	-0.0235436	0.0161762	-0.0460747	0.075798	-0.0150326
6160_100	0.157897	0.142232	0.0940242	0.0722945	0.219792	0.0537013	0.0698365	0.0124736	0.091581	0.158272	-0.0341978	0.0973524	0.076025	0.0765671	-0.257352	0.280806	-0.225446	-0.183834	-0.232536	0.160078	-0.13281	-0.00394373	0.132279	0.160775	0.135941	-0.239631	-0.23612	0.0612064	0.0106347	0.0379701	0.0598477	-0.0957823	-0.0410927	0.0239311	0.0553883	0.0152375	-0.0124773	-0.0264065	0.0327366	0.0353602	-0.0041814	-0.0334616	-0.0318892	0.0123244	-0.00773116	-0.00422016	0.0465878	-0.0774343	0.0143256
6160_2	0.0470419	0.0137819	0.00103073	0.00318685	0.0422161	-0.0431314	0.00432573	-0.0453652	-0.016318	0.00854147	0.0738294	-0.0182275	-0.0235289	-0.00470822	-0.195059	0.179623	-0.172252	-0.114131	-0.164456	0.0240715	-0.115747	0.0336752	-0.00314352	0.00765034	0.00687435	-0.128058	-0.167757	0.00497056	-0.0111222	-0.003055	0.00693669	0.0264589	-0.0272088	-0.0186902	0.0214088	-0.00447338	-0.0407921	0.0509085	-0.00652065	0.00429198	0.00851485	-0.000945892	0.0057735	0.011125	0.0125105	-0.00596612	0.0163342	0.0336025	0.00922712
6160_4	-0.100016	-0.0544516	-0.0209726	-0.04055	-0.118631	-0.00860792	-0.0260086	0.0555438	-0.0340117	-0.0396158	0.0339827	0.00588119	0.0327761	0.0157965	0.313764	-0.293313	0.270443	0.179304	0.246838	-0.0581784	0.192718	-0.00807991	-0.0489385	-0.0475908	-0.0362524	0.185841	0.228354	-0.0309846	-0.0167109	-0.0190112	-0.0201616	0.0393634	0.0221313	-0.00204169	-0.0257001	0.000527469	0.039047	-0.00461699	-0.00461329	-0.0173435	-0.0104558	0.0109603	0.00413286	-0.00459233	0.0198413	-0.00607262	-0.0525474	0.0240844	-0.00774596
6162	-0.110998	-0.0610402	-0.0250406	-0.0772679	-0.131177	0.00366738	-0.048847	0.0247312	-0.0264786	-0.0838394	-0.0811265	-0.0392407	-0.0396087	-0.0285646	0.25762	-0.246999	0.286301	0.247369	0.215348	-0.0945946	0.202945	-0.0016875	-0.0621803	-0.0919692	-0.0626714	0.119893	0.216253	-0.0371043	-0.0229692	-0.0364512	-0.0413302	0.0779157	0.0414438	-0.0150873	-0.0383755	-0.00286018	0.0158212	0.000176003	-0.0260554	-0.00865693	-0.00440141	-0.0123511	-0.00337638	-0.0102059	0.0248208	0.0409927	-0.0562476	0.0627346	-0.00776686
1050	0.173606	0.107715	0.0160462	0.064612	0.168216	-0.00859117	0.0351452	-0.102235	0.035954	0.104869	0.0902062	0.0426798	0.0340811	0.0377152	-0.430271	0.409055	-0.405102	-0.298385	-0.291444	0.126838	-0.326849	0.0115414	0.0600507	0.0899481	0.0851809	-0.362325	-0.359103	0.055512	-0.00286877	0.025197	0.0665498	-0.0528144	-0.0302651	0.01097	0.0436998	0.0119289	-0.0434247	0.00576261	0.0199827	0.032545	0.00180107	0.0121591	0.0114973	0.0238636	0.00417728	-0.00403862	0.0735856	-0.0288709	0.0216181
1070	0.210541	0.167813	0.0928664	0.101926	0.273837	0.0409917	0.0440043	-0.0218667	0.0823921	0.158469	-0.069819	0.0792391	0.0268508	0.0462895	-0.487507	0.439323	-0.409778	-0.264092	-0.346531	0.151696	-0.262054	-0.0101868	0.141273	0.136999	0.109921	-0.393089	-0.372865	0.0768175	0.0423909	0.0557107	0.0845793	-0.137883	-0.063534	0.0321827	0.0831225	-0.00124519	-0.0598732	-0.0282032	0.0521104	0.0393552	0.0159113	0.00329784	0.00586703	0.0394102	-0.0407613	-0.0159789	0.110191	-0.0967386	0.0324103
1110	0.0534494	0.0234786	0.000436791	0.0348534	0.0232778	-0.0230854	-0.0239326	-0.0485002	-0.0508953	0.00222704	0.188074	0.0425451	0.0109912	0.0069416	-0.087264	0.0331379	-0.0886115	-0.0461245	-0.00790227	0.135551	-0.0483566	-0.0485793	-0.00809134	0.00786398	0.0147832	0.114864	-0.0427467	0.00364054	0.00278358	0.00818895	0.00730279	-0.0360205	-0.0311033	0.0125021	0.0246157	0.00637764	-0.00307054	-0.00847715	-0.000886913	0.00404754	-0.00147836	0.0111013	0.0153808	-0.00971527	-0.00123242	-0.0174067	0.0532663	-0.0220191	-0.000746889
1160	-0.101363	-0.0775282	-0.0808694	-0.037619	-0.122962	-0.0770494	-0.0445608	-0.0311826	-0.0467603	-0.106834	-0.0352346	-0.0642052	-0.037709	-0.0320331	0.0768917	-0.0546122	0.0471425	0.0134838	0.046252	-0.126734	-0.00205048	0.0234761	-0.0948843	-0.116148	-0.130075	0.0684042	0.0687535	-0.0169744	0.0414049	-0.0116651	-0.0490639	0.0157838	0.0347106	0.00330771	-0.0269835	-0.000913187	0.0142037	0.00188926	-0.0162684	-0.0177638	0.00547348	0.00181867	-0.000666057	0.000746135	-0.0387588	0.0296067	-0.0292517	0.00579126	-0.00582436
1180	0.0186552	0.0649885	0.0505194	0.00605868	0.0479747	-0.0255766	0.000365817	0.0509342	0.0212272	0.0312956	0.00827722	0.0520302	0.0519452	0.073607	0.0764858	-0.0957226	0.101221	0.106219	0.0703037	0.0579173	0.0776602	-0.0107521	0.0332748	0.0588766	0.0363329	0.0210099	0.0848058	-0.00097141	0.0134321	0.0058677	-0.0167784	0.00605938	-0.00917807	0.00986585	0.001744	-0.00174445	0.0054471	0.0307936	0.00541109	-0.00527599	0.0048309	-0.0164229	-0.0141887	0.0113584	-0.0121703	-0.022753	-0.0243207	0.000555371	0.000972511
1220	0.165442	0.168063	0.142748	0.111688	0.176782	0.11312	0.104474	0.121805	0.0953016	0.138456	0.0127611	0.10967	0.100127	0.0772064	-0.0518368	0.0825799	-0.0385186	-0.0480514	-0.0398473	0.0985955	-0.0505396	0.0375857	0.182665	0.172541	0.148064	-0.084068	-0.0655344	0.0207875	0.0129621	0.0256077	0.0457889	-0.0748031	-0.0298243	0.0321303	0.0426418	0.00524925	0.00192968	-0.0150264	0.00556586	-0.0123121	0.00593825	0.00416888	0.00505715	0.000719651	-0.0116225	-0.0205875	0.028251	-0.0614766	0.00564399
1239	0.189494	0.176709	0.112937	0.0672305	0.216055	-0.0365445	0.072638	-0.0477804	0.032281	0.197107	0.16702	0.155547	0.141989	0.11756	-0.271574	0.280457	-0.255509	-0.208462	-0.226266	0.257117	-0.155609	0.0286571	0.110014	0.209382	0.176442	-0.289556	-0.282519	0.068789	-0.0355621	0.0456341	0.107111	-0.0693744	-0.0793792	0.00946391	0.0702801	0.00422928	-0.0211347	0.0684819	0.0624112	0.0191302	0.0211856	-0.0314474	-0.0290457	0.0290563	0.0366158	-0.0477643	0.0241851	-0.0480374	0.00890871
1249	-0.119434	-0.139182	-0.151964	-0.0702146	-0.108712	0.0158404	-0.0538904	-0.0170099	2.64221e-05	-0.0750191	-0.150073	-0.158536	-0.117368	-0.0912985	0.123693	-0.111181	0.115494	0.0852049	0.0996635	-0.14459	0.0288015	0.0307978	-0.0960148	-0.103517	-0.0886658	0.0969449	0.148864	-0.0176332	0.0250738	-0.0151861	-0.0346455	0.0187956	0.0586965	-0.0196079	-0.0450352	2.90204e-05	-0.0116158	-0.0420368	-0.00429682	-0.00494407	-0.019886	0.00747147	0.00748969	-0.0187942	-0.0251093	0.0447639	-0.0300164	0.00673347	-0.000947017
1329	-0.0783184	-0.0892406	-0.0328911	-0.0486456	-0.132073	-0.0151245	0.0163427	-0.0242874	-0.0510433	-0.0678853	0.0864209	-0.0154738	0.0149152	0.000648375	0.175545	-0.16538	0.128118	0.0719067	0.123255	-0.049038	0.0283489	0.0220221	-0.0641575	-0.0528642	-0.0357761	0.162256	0.131098	-0.0484562	-0.0382664	-0.0423951	-0.03526	0.0698835	0.0790484	-0.0125206	-0.038924	0.013469	0.0448682	0.0275657	-0.024096	-0.0233076	0.00719231	0.0138798	0.0136838	-0.00777184	0.0377078	0.0490188	0.0200479	0.0476336	0.0235043
135	0.250274	0.219923	0.163875	0.142513	0.248445	0.143968	0.186794	0.0585481	0.150434	0.206614	0.0442417	0.303643	0.231572	0.166232	-0.186149	0.178112	-0.158205	-0.125655	-0.100539	0.232263	-0.0855414	0.0171925	0.220372	0.252552	0.239007	-0.218226	-0.193131	0.0624079	-0.00100831	0.0595603	0.147554	-0.173679	-0.0553594	0.17957	0.118382	0.00758218	-0.0173621	-0.0297639	0.0481725	0.038246	0.00448103	-0.00845736	-0.008844	0.0175692	0.00201633	-0.018851	0.161642	-0.127186	0.0446419
137	0.273081	0.238391	0.169566	0.154306	0.276296	0.15194	0.178374	0.0541379	0.153145	0.201831	0.0125476	0.272132	0.199912	0.145895	-0.256048	0.239119	-0.220043	-0.16362	-0.147469	0.221527	-0.138978	0.0252026	0.234161	0.247743	0.232014	-0.259975	-0.241789	0.0634572	-0.000418686	0.0603681	0.146016	-0.184819	-0.0535347	0.15683	0.134986	0.016528	-0.029569	-0.0143535	0.0453329	0.0553877	0.00475482	-0.00563343	-0.00556025	0.0243588	0.00150942	-0.0258937	0.162035	-0.134451	0.0325237
1408	-0.127312	-0.0757369	-0.00583062	-0.0569954	-0.163891	-0.0133951	-0.0256928	0.0720281	-0.0472925	-0.105414	0.0143998	-0.0577015	-0.0339835	-0.0343639	0.37395	-0.351123	0.351579	0.264883	0.273613	-0.0867163	0.258497	-0.013177	-0.0596877	-0.0851144	-0.0545559	0.251906	0.307447	-0.0537423	-0.0249859	-0.0270163	-0.058915	0.100991	0.0312266	-0.0261692	-0.0504952	-0.00255415	0.0836802	0.0103112	-0.00831199	-0.0232311	-0.0160494	-0.0231713	-0.0160332	-0.0273157	0.0273721	0.00387393	-0.0881596	0.0765404	-0.039307
1458	-0.111287	-0.0843167	-0.0773369	-0.0152389	-0.123336	0.027527	-0.034763	0.0401174	-0.0112216	-0.0867982	-0.108585	-0.0683306	-0.0653485	-0.0699606	0.183046	-0.184367	0.179847	0.154938	0.162657	-0.146567	0.0982958	0.0127439	-0.0518256	-0.10813	-0.090729	0.138511	0.17954	-0.0336626	0.00774881	-0.0238266	-0.0621331	0.00445359	0.0973513	-0.00405453	-0.0393343	0.0292254	0.0686701	-0.0425378	-0.0391289	-0.0409713	-0.00204817	0.0139971	0.0149148	-0.0326975	-0.0040874	0.0150403	-0.0427264	-0.0260828	-0.0134269
1478	0.111978	0.103932	0.083483	0.0641657	0.117074	0.020177	0.0753611	0.0110154	0.0394896	0.0809123	0.0820125	0.0938299	0.0751718	0.065205	-0.185369	0.192126	-0.167466	-0.137478	-0.141163	0.10723	-0.118031	-0.0108464	0.0855808	0.114304	0.0971988	-0.130432	-0.173289	0.0210935	0.0110117	0.0217582	0.0296618	-0.0225706	-0.0657984	0.0133692	0.0563318	0.0128408	-0.0285723	0.0356753	0.0131939	0.0316514	-0.000458415	-0.0108504	-0.010846	0.0204151	-0.0118044	-0.0255983	0.0172476	-0.00418754	0.000916783
1488	0.0565381	0.0572906	0.01035	0.0399795	0.0534831	0.0615349	0.0756148	0.0455562	0.0586391	0.0490634	0.0161335	0.0678423	0.0480178	0.0421482	-0.0482031	0.0694011	-0.0571296	-0.062377	-0.017438	0.0418163	-0.0966857	0.0449072	0.0678358	0.0552421	0.0782189	-0.0880884	-0.0906085	0.0262389	-0.00905432	-0.00151548	0.0208506	0.0089894	0.0405262	0.0134076	0.0213281	0.0256557	0.00369524	-0.0236914	0.00939547	0.021649	-0.0011237	-0.00892028	-0.00464301	0.00452426	0.0098226	0.00220269	-0.00114543	0.00669242	-0.00610422
1498	-0.024765	-0.0101836	0.0128721	-0.00721468	-0.028145	-0.0324153	-0.0469701	0.0101345	-0.0579863	-0.0304087	0.00471763	-0.0333267	-0.0270878	-0.0285772	0.121172	-0.121858	0.119021	0.104309	0.102174	-0.0100219	0.105553	-0.0117706	-0.0258788	-0.031982	-0.0323563	0.110017	0.0976704	-0.0603265	-0.0562479	-0.010656	0.00969663	0.0127866	0.0075353	-0.00601718	0.000362875	-0.00464661	0.0532331	0.0265474	0.0152737	-0.010382	-0.00353941	-0.00630861	-0.000389182	-0.0149525	0.0554193	-0.0101892	0.011486	0.00681427	-0.00385218
1518	-0.0071253	-0.0106156	-0.0136141	-0.0356448	-0.00364368	-0.0308635	-0.0265681	-0.0230855	-0.0116909	0.0039236	-0.0189048	0.0344535	0.0221836	0.0317483	0.0414645	-0.0369249	0.0389794	0.0188487	0.0326626	0.0476867	0.0296196	0.0167	-0.0262684	0.0022249	-0.0143645	-0.00823404	0.0412052	0.0193705	-0.00715431	0.00279399	0.0271222	-0.049965	-0.0256237	0.00864297	-0.000230759	-0.00322709	-0.0637219	-0.0158337	-0.0161899	0.00650492	-0.00322698	0.00101234	0.000868776	0.0150466	0.00813661	0.0270937	0.0336228	-0.0362273	0.0213594
1528	0.00833663	-0.00953515	0.0105493	-0.0309402	-0.0419299	-0.0150937	-0.00531099	-0.0467523	-0.0218901	-0.0197704	0.0634242	0.0147076	0.0222744	0.00984695	0.0873781	-0.0837257	0.0748095	0.0555643	0.0841037	0.0220651	0.0418441	0.0122604	-0.0219445	-0.00864677	0.00540928	0.101912	0.0804678	-0.0135162	-0.028981	-0.0145658	-0.00193488	0.0109032	0.00837429	-2.33589e-05	0.0017043	0.00199751	0.0538983	0.0057535	-0.0176756	0.0101821	-0.0155209	0.0145592	0.00381316	-0.0126782	0.0306671	0.0150323	0.0116236	0.0113944	0.00350076
1558	0.155984	0.111678	0.0311847	0.0558771	0.19005	0.0341899	0.0471983	-0.0350281	0.0660782	0.169974	-0.0488063	0.099507	0.0907612	0.0817088	-0.299977	0.293726	-0.255413	-0.200915	-0.191868	0.14943	-0.172736	0.0389621	0.0954659	0.149097	0.115942	-0.347706	-0.254658	0.12144	0.0330049	0.0687112	0.116785	-0.247399	-0.034239	0.043144	0.0713699	0.00648132	-0.0189662	-0.124345	0.0610876	0.0356946	0.0158624	0.00426228	0.00314158	0.00825605	-0.03227	-0.044059	0.0674321	-0.218481	0.0214842
1717	0.0109363	0.00305775	-0.00860424	-0.00900841	0.00308582	-0.0176444	0.00177213	-0.0500632	-0.0146374	-0.00747877	0.0267429	0.000294818	0.00342015	-0.000568705	-0.0527006	0.0521294	-0.0573352	-0.0371293	-0.0288064	0.00577552	-0.0494109	-0.00589169	-0.0172216	0.00131387	0.0122355	-0.0052857	-0.0431171	0.00113046	0.0228223	0.00927704	-0.00438902	0.0163596	0.0123307	-0.00608703	-0.00659514	0.0213444	-0.0154673	0.0275658	-0.00936781	0.00617386	0.000320125	-0.00567107	-0.00403561	0.00585202	-0.0230401	0.00782406	0.0073209	0.0161691	0.000781777
1757	0.0177871	0.010103	0.0228711	0.00412175	0.00767829	0.0518423	0.00170156	0.0467749	0.015131	-0.00265432	-0.0718075	-0.0394691	-0.0272682	-0.00381387	-0.00291834	0.0281434	-0.0136171	-0.0330136	-0.00973193	-0.0451363	0.0135747	0.0634186	0.029553	0.00576092	0.0141231	-0.0320893	-0.0153716	0.0136953	0.00442741	0.0287229	0.0261734	-0.0281552	0.0105089	0.0063867	0.018804	0.024104	0.0775195	-0.00239623	0.0372007	-0.00164652	0.0174208	-0.00230937	-0.00211579	-0.0347084	-0.00283461	-0.0440041	0.0143522	-0.0250841	-0.0143054
20512	0.247353	0.241865	0.188393	0.199741	0.239868	0.230754	0.231913	0.183692	0.210688	0.216633	0.047735	0.240496	0.211939	0.155262	-0.0790134	0.0937198	-0.0831263	-0.0818107	-0.0562295	0.143042	-0.0687184	0.0184411	0.288217	0.274954	0.275102	-0.0991856	-0.106839	0.014997	0.010257	0.0127285	0.01694	-0.0297764	-0.0155072	0.00927061	0.0232357	0.00132295	-0.00381487	-0.00435564	0.0145382	0.0206836	-0.0073786	-0.00994356	-0.00257935	-6.75923e-05	-0.00631272	-0.00929788	0.0246943	-0.0213472	-0.00250107
20519	0.290259	0.302928	0.198794	0.184019	0.315532	0.169909	0.189338	0.148255	0.176017	0.281953	0.0507319	0.254262	0.201281	0.185516	-0.119329	0.110308	-0.0938143	-0.0777147	-0.0759385	0.220032	-0.0475289	0.00773151	0.289084	0.320329	0.301271	-0.180791	-0.121588	0.038515	0.00143062	0.0308061	0.053994	-0.0687545	-0.0364966	0.0379472	0.0594287	0.00828017	0.0044427	-0.00810437	0.0322909	0.0229658	0.00266752	-0.0157932	-0.0139301	0.00860707	0.0014109	-0.0188721	0.0510901	-0.0504146	0.00446031
21001	0.151334	0.121717	0.0536831	0.0280429	0.186296	-0.0826403	-0.0725275	-0.0654745	-0.0562412	0.142509	0.0626616	0.0888554	0.0390255	0.06225	-0.25459	0.229558	-0.221985	-0.160478	-0.134211	0.207398	-0.104123	-0.00386781	0.0338397	0.118363	0.0785571	-0.207596	-0.221558	0.09385	0.0594793	0.104434	0.163501	-0.269685	-0.0977483	0.0589516	0.0939111	0.0268805	-0.00118074	-0.0715285	0.0892641	0.0242168	0.0336033	0.0624066	0.0509266	0.0101898	-0.0594773	-0.134098	0.217015	-0.208181	0.00280574
2139	-0.204366	-0.156973	-0.0879597	-0.0651481	-0.213414	0.0717738	-0.058175	0.0992925	-0.00353517	-0.170256	-0.223535	-0.129187	-0.110722	-0.0867467	0.445106	-0.418446	0.427139	0.317402	0.33566	-0.251946	0.273036	-0.0399407	-0.0833538	-0.182146	-0.163126	0.3233	0.431656	-0.0662906	-0.00211087	-0.0462307	-0.0859374	0.0986255	0.0737735	-0.0214563	-0.0752552	-0.00809362	0.0423104	-0.0139876	-0.0316384	-0.0225703	-0.0174761	-0.00584313	-0.0062162	-0.0328381	0.00452164	0.0418941	-0.084356	0.0681164	-0.0159729
2178	0.39173	0.332824	0.213066	0.207579	0.423988	0.18651	0.21612	0.101243	0.217917	0.339775	0.0253371	0.301104	0.239991	0.197519	-0.371293	0.36866	-0.328297	-0.268839	-0.274752	0.33542	-0.224677	0.0647242	0.336068	0.397702	0.371008	-0.417715	-0.361902	0.102504	-0.00116256	0.0765945	0.158262	-0.190922	-0.0951824	0.0874011	0.131415	0.0183255	-0.0258926	-0.0226046	0.0796518	0.0395944	0.0126262	-0.0188034	-0.0193835	0.028897	0.00213947	-0.0655335	0.145263	-0.141997	0.0164593
2217	0.0282206	-0.0173679	-0.0404589	0.0121578	0.0220575	-0.0320754	-0.0040852	-0.0420225	-0.00537774	0.00233338	0.0530461	-0.0453538	-0.0237137	-0.0186214	-0.193705	0.190646	-0.188008	-0.144696	-0.145003	0.0201763	-0.178292	0.0445282	-0.0162888	0.00757542	0.0011218	-0.104036	-0.146297	0.0190798	0.00675417	0.00287519	0.00600977	-0.000741843	-0.0071009	-0.0135284	0.000415301	0.0084491	-0.0140688	0.0171903	0.00508159	0.0121365	-0.00578613	0.0051209	0.00505185	-0.00943012	-0.00553324	-0.00227234	0.00939479	0.00187606	0.0105716
2237	0.0423973	0.0906054	0.0473763	0.00456513	0.102607	-0.0827997	-0.0777205	-0.00701222	-0.0422096	0.0771867	0.0403759	0.026419	-0.0075135	0.0154164	-0.0651321	0.0166297	-0.010494	0.0139893	-0.0174007	0.115162	0.100471	-0.132221	0.010961	0.0465926	0.0137299	-0.0703807	-0.0357245	0.0428868	0.0350323	0.0370159	0.048346	-0.109783	-0.0527752	0.0105771	0.0478262	-0.0377394	-0.0141835	-0.0352313	0.0403665	0.00723596	0.0137547	0.0135576	0.0125306	-0.000261084	-0.0342793	-0.0408976	0.0663636	-0.0889579	0.0100205
2267	-0.0132797	-0.0440235	-0.043211	-0.00211492	-0.0397461	0.0169178	-0.0387044	-0.0404825	-0.00408544	-0.065276	-0.0275979	-0.0253594	-0.0520975	-0.0338832	-0.00824525	-0.0071056	-0.00985798	-0.000548269	0.0134331	-0.0423825	-0.0332895	-0.0155717	-0.0299738	-0.0547094	-0.054188	0.0497461	0.0193536	-0.0171932	-0.0142381	-0.0202803	-0.0195589	-0.00287571	0.0183945	0.00597669	0.00262468	0.00757536	-0.00588198	-0.0184689	-0.017177	-0.00815536	-0.00211718	0.0263741	0.0226973	0.0159243	0.0163069	0.0158867	0.00963633	-0.00398248	-0.00184917
23104	0.151048	0.120537	0.0546651	0.0275693	0.185419	-0.0820387	-0.0722937	-0.0647461	-0.0559319	0.141382	0.0619026	0.0884632	0.0386203	0.0627143	-0.253375	0.228183	-0.22049	-0.159661	-0.133342	0.205171	-0.10309	-0.00366801	0.034064	0.117452	0.0784705	-0.206635	-0.219984	0.0939666	0.0597318	0.104478	0.16254	-0.269348	-0.0981973	0.0586264	0.0929023	0.0260332	-0.00158481	-0.0709883	0.0872967	0.0244846	0.0329848	0.0630793	0.0514563	0.0111034	-0.0597667	-0.133131	0.216851	-0.207283	0.00408471
30060	-0.00351635	-0.000320291	0.00373761	0.00170926	-0.00392783	-0.000268348	0.0063176	-0.000679596	-0.00157978	-0.0213433	0.00981593	-0.00215906	-0.00787583	-0.0155345	0.0194151	-0.0170738	0.0134362	0.000932484	0.0194376	-0.0124212	0.0167997	-0.0046903	-0.00257133	-0.00508627	-0.00421464	0.017314	0.0144707	0.000559621	-0.0131824	-0.00705967	-0.272307	-0.0696204	-0.00572283	0.00352621	0.000874718	0.0127434	-0.0163518	0.205727	-0.410083	-0.00965255	-0.0685026	0.0220879	0.0275837	0.00825884	0.0131524	0.090266	0.0624153	-0.0400442	0.0191807
30130	0.0279947	0.0231702	0.00252912	0.00621341	0.0336135	0.00606902	0.00827712	-0.00980645	0.00976601	0.0252745	-0.00103758	0.017561	0.0158626	0.00781041	-0.0539016	0.0527607	-0.0427482	-0.035204	-0.0316606	0.0434144	-0.0245865	0.0158152	0.0142408	0.0224885	0.0224736	-0.0554801	-0.0510884	0.0657015	-0.00724499	0.0191036	0.0865203	-0.059699	-0.0088941	0.0249678	0.01939	-0.00512579	-0.0394671	0.0166508	0.0341115	0.153872	0.0134567	-0.00248749	-0.00322986	0.0121199	0.00750739	-0.0515218	0.0455376	-0.0433558	-0.0106869
30180	-0.0160353	-0.0061411	-0.00939467	-0.00811615	-0.0229044	-0.0349407	-0.0335285	-0.00713535	-0.0272789	-0.0214709	0.032775	-0.0101511	-0.00196556	-0.00358566	0.0278182	-0.0222069	0.0195069	0.0111641	0.0169606	-0.00262987	0.0115292	0.00271448	-0.0244841	-0.0194482	-0.0176922	0.0423218	0.00203848	-0.0570855	-0.0272502	-0.017248	0.0826213	-0.00589518	-0.0339788	-0.0229262	-0.0103518	0.0181324	-0.00522052	0.0478072	-0.0220065	-0.012509	-0.0307591	-0.00101373	0.000495694	0.0151996	0.027402	0.0158766	0.0438669	-0.00663316	0.026507
30200	0.0228491	0.0135597	0.0182632	0.013241	0.0327225	0.0335561	0.0367175	0.00520923	0.0308155	0.0281239	-0.0298379	0.0152139	0.00663651	0.00463054	-0.0396959	0.0396423	-0.0285614	-0.0188586	-0.0259846	0.00746161	-0.0214451	-0.00325953	0.0291942	0.0281459	0.0245929	-0.0532333	-0.0127493	0.0538614	0.0228572	0.00937304	-0.0766973	-0.00234972	0.0334727	-0.0120623	0.0141732	-0.0236594	-0.00606858	-0.0506196	0.0115483	-0.00180427	0.0292713	0.00399062	0.00195299	-0.011202	-0.0220973	0.0149375	-0.0441173	0.00690883	-0.0138388
30210	-0.0035654	-0.00590296	-0.0079355	-0.00413028	-0.00932819	-0.0149939	-0.0160459	4.30952e-05	-0.0178343	0.00347695	0.0201266	-0.00859248	-0.00727607	0.0223026	0.019304	-0.0230201	-0.00133872	0.00738436	0.0154431	0.00521563	0.00781645	0.00136801	-0.0111058	-0.0084152	-0.0131039	0.0222787	0.00580403	0.00310149	0.0151698	0.0274688	0.0118712	-0.0168785	-0.0323474	0.076297	0.00809409	0.0122401	0.025448	-0.0365192	0.0124582	0.043926	-0.00860461	0.00341816	0.00602273	-0.00839034	-0.0137282	-0.0626657	0.014627	-0.0278538	0.00512056
399	0.0951605	0.0331737	0.0441869	0.0994164	0.0359553	0.120141	0.155657	0.0371139	0.0873729	0.0342576	0.0194915	0.0757428	0.10154	0.0660165	-0.108656	0.141383	-0.143304	-0.154353	-0.0893816	0.0188944	-0.257379	0.131181	0.100297	0.0661054	0.095454	-0.0946821	-0.128929	-0.00342786	-0.0141435	-0.000256637	-0.0153203	0.0265474	0.0172785	0.000528685	-0.0084186	0.0187379	0.000662422	0.0191118	-0.00704998	0.000281005	-0.00294527	-0.00445896	-0.00623828	0.0186242	0.0167126	0.0154229	-0.00781008	0.0283787	0.00358272
4194	0.0221299	0.00700903	0.0202064	-0.00998091	0.0351537	0.00614072	0.0289314	-0.0163464	0.0101416	0.0257116	-0.000856055	0.0155622	0.026478	0.0151788	-0.0335197	0.030657	-0.0321672	-0.0310154	-0.0409792	0.0172101	-0.0201933	-0.00386289	0.0107878	0.0257665	0.0276149	-0.0422082	-0.0289908	0.0476372	-0.037731	0.00749508	0.0383702	-0.056938	-0.0155129	-0.00893915	0.021114	0.00718693	-0.0217482	-0.0322598	0.000157242	0.0519703	-0.0321995	-0.0100102	-0.0248176	-0.00692882	0.0367377	0.00896879	0.0504347	-0.032498	0.0225342
4195	0.0141255	0.020659	0.0135285	0.0178831	0.0164425	0.00113062	-0.00462097	0.00586664	-0.00931497	0.0156097	0.0293593	0.0141207	0.00282435	0.0133255	-0.0150135	0.0222072	-0.0118516	0.000433632	-0.0102822	0.0289783	0.00288105	-0.00399566	0.00784677	0.0125602	0.0010417	-0.00416083	-0.0214916	-0.0113546	0.0150718	0.00116374	-0.0210955	-0.00181595	0.00955397	-0.00373539	0.0106771	-0.0103907	-0.0141448	0.0166078	-0.000455453	-0.0279444	0.014166	0.0121662	0.0204468	0.0171616	-0.0126733	-0.0322734	-0.000987187	-0.00724002	-0.0131105
50	-0.0679297	-0.0536445	-0.0218966	-0.035467	-0.0778703	-0.0304499	-0.032648	0.010946	-0.0284721	-0.0521204	0.00665137	-0.0438997	-0.0199498	-0.031415	0.165816	-0.16195	0.145678	0.111687	0.105582	-0.0594532	0.103707	-0.0517533	-0.0479128	-0.0532444	-0.0463592	0.179501	0.156449	-0.0324986	0.0638214	0.0135287	-0.0341523	0.0124138	0.0708318	0.000851329	-0.00331448	0.076258	0.784203	-0.00449715	0.00581729	-0.103898	0.0213753	-0.0353298	-0.0210941	-0.11677	-0.0600573	-0.0354145	-0.0698018	-0.00795488	-0.0564393
924	-0.204996	-0.176229	-0.0416355	-0.103445	-0.251244	-0.0182834	-0.0131405	0.0168037	-0.0631402	-0.187094	0.0173889	-0.110926	-0.0818372	-0.0819404	0.335905	-0.329511	0.301855	0.223849	0.237692	-0.21028	0.200317	-0.0788225	-0.12411	-0.196558	-0.143086	0.326953	0.303258	-0.0865562	-0.00941902	-0.0779965	-0.120993	0.187015	0.0864689	-0.0517711	-0.102845	-0.00432892	0.0591792	0.0195058	-0.0698843	-0.0421983	-0.0220584	-0.0103399	-0.0115448	-0.0261225	0.0111346	0.0880023	-0.118102	0.148123	-0.0049043
AG	-0.0273278	-0.0213527	0.00600118	-0.0144419	-0.0409864	0.0119941	0.0112432	0.00768536	-0.00611375	-0.0207295	0.0190184	0.0071782	0.00282939	-0.00477724	0.0919973	-0.0856768	0.0830056	0.0617079	0.0679748	-0.0352631	0.0513487	-0.021582	-0.00678473	-0.0225904	-0.00366943	0.097873	0.0823373	-0.0545914	-0.029577	-0.0506879	-0.0867489	0.0509309	0.0483924	-0.0631657	-0.00913628	-0.0251931	-0.0091877	-0.00102914	-0.0597483	-0.0952497	-0.00958487	0.0189258	0.0165445	-0.0236568	0.0285903	0.442505	0.015906	0.060073	-0.00104594
LDLC	0.0152462	0.0204937	0.00231849	-0.00655753	0.0238686	-0.00608801	0.00550199	-0.00707044	0.00388422	0.0132714	0.000884227	0.0101552	-0.00334852	0.0151189	-0.0381656	0.0276769	-0.0294922	-0.0235327	-0.0200623	0.025282	-0.0164212	0.00136421	0.00430887	0.0227534	0.0234698	-0.0295824	-0.0259855	-0.014998	-0.0533984	-0.00320171	0.0788036	-0.0614372	-0.0106021	-0.00195103	0.00303339	-0.0199968	-0.0663924	-0.0183427	-0.0447875	0.0361217	-0.014746	-0.0135285	-0.00799368	-0.00350992	0.0550643	0.100648	0.0885253	-0.07025	0.932631
PP	-0.0103489	-0.0142486	-0.0122328	-0.00462071	-0.000700132	0.0120546	0.00879635	-0.0175419	0.0017957	-0.00972403	-0.0377457	-0.0229775	-0.0227847	-0.0208657	-0.0346736	0.0284648	-0.014496	-0.00779448	-0.0348576	-0.0117939	-0.0123371	-0.00733045	-0.00852713	-0.0175542	-0.016041	-0.0262661	-0.0178096	0.0114509	-0.0168364	-0.00316738	0.0310134	-0.00377473	0.0156472	-0.00173596	0.0214622	-0.0242056	-0.0323326	-0.0086779	0.00214802	0.0146754	0.00300113	0.00470979	0.00316463	0.0166075	0.0186454	0.0520416	0.0347919	0.00648997	0.000739573
K22	0.0884088	0.0730793	0.0544666	0.0393017	0.0866698	0.0411763	0.037818	0.0175332	0.0383437	0.0730119	0.0263336	0.0717652	0.0564447	0.0516847	-0.0965996	0.102903	-0.0866357	-0.0805158	-0.0451984	0.0890834	-0.0715901	0.0195882	0.0705158	0.0867152	0.0743274	-0.0987837	-0.102081	0.0407373	0.0121741	0.0200943	0.0295503	-0.0363465	-0.025133	0.0175656	0.051576	0.0201795	-0.0170197	0.00401664	0.0152611	0.0364958	-0.0140894	-0.00340281	-0.00850174	0.0114024	-0.00827209	-0.0178716	0.0327078	-0.0244361	0.00912471
K40	-0.000998688	-0.000574721	-0.00315023	-0.00539038	-0.00350369	0.00573797	-0.00307216	0.00135269	0.00707327	0.00362678	-0.00193976	-0.00578128	0.00535274	0.00447299	-0.0111706	0.0107567	0.00190336	0.00813886	-0.00102303	0.00655488	-0.0254072	0.0135151	0.00410953	0.00104543	-0.00665058	-0.0173706	-0.00720961	-0.0184425	-0.0183412	-0.000900623	-0.0132149	0.013445	-0.00348947	0.00552565	-0.0125385	0.0392764	0.0250507	0.00592265	-0.00010137	0.00684121	-0.00789429	0.000576332	-0.000159853	-0.0188844	0.0180946	-0.00117955	-0.0480462	0.0121395	-0.00279733
K57	0.0918626	0.0766041	0.0571455	0.0506411	0.0925677	0.0516077	0.0616331	0.0128133	0.0494927	0.0794581	0.0279419	0.108184	0.0908623	0.0553016	-0.085603	0.0900983	-0.0778412	-0.0779149	-0.0505	0.0915853	-0.0533452	-0.00744617	0.0713375	0.0923488	0.091266	-0.0793112	-0.088747	0.0289012	-0.00143125	0.0291388	0.0443437	-0.0452131	-0.0155048	0.0287328	0.032086	0.0238697	0.000711111	-0.00430196	0.0187913	0.0248662	-0.0052843	0.00251974	-0.00123355	0.00791467	0.00213466	-0.022909	0.0190811	-0.0226104	-0.000816497
M16	0.0297643	0.0241795	0.00906168	0.0176395	0.0273057	-0.0118729	0.0125513	-0.00930122	-0.0115217	0.0170155	0.0214476	0.0108057	0.00209892	0.0138324	-0.0326027	0.035861	-0.0337404	-0.0285483	-0.0149187	0.0325763	-0.031207	-0.0146835	0.00632792	0.0212557	0.00978037	-0.0354097	-0.034289	0.0264827	-0.00220681	0.0064471	-0.00574808	-0.0140611	0.0202067	0.00669099	0.0353734	0.0165983	0.0326336	0.0138628	0.00838044	0.0168255	-0.0136254	0.0214026	0.0245857	-0.000948962	0.00433103	-0.0193639	0.0121394	-0.0133105	-0.0116835
N20	0.0512564	0.0461063	0.0350551	0.0312094	0.0570518	0.0123221	0.029545	-0.00640426	0.0283463	0.0494788	0.0205873	0.053279	0.0351528	0.0489133	-0.076758	0.0760649	-0.0661562	-0.0543531	-0.0518753	0.0429722	-0.0435333	0.00439738	0.0356636	0.0621377	0.0537441	-0.0544629	-0.0570584	0.0414078	-0.0474068	0.00137263	0.0321083	-0.0299786	0.000417281	-0.000324265	0.0207294	-0.00273056	-0.0148183	-0.0130166	0.0163833	0.0143965	-0.00803739	-0.0128796	-0.0122247	0.000378855	0.0493923	0.00915759	0.0273038	-0.0122161	0.00545607
N81	0.0697437	0.0535828	0.0306757	0.0459947	0.0644538	0.0276036	0.0354295	0.00465389	0.0264935	0.0402053	0.0161953	0.0563008	0.0341558	0.0381157	-0.0670081	0.0652741	-0.0670698	-0.04931	-0.0308883	0.041451	-0.0613294	0.0181435	0.04624	0.0464969	0.0461203	-0.0627016	-0.067178	0.0167848	-0.0253179	0.0053081	0.0241858	-0.0488905	-0.00913704	0.0149567	0.0309372	0.0566414	0.013489	-0.00866205	0.00525333	0.0185542	-0.0156992	0.0139221	0.0099171	-0.0108849	0.025164	-0.00744369	0.0286405	-0.0347822	0.000590636
300	0.194809	0.173	0.119554	0.153448	0.166922	0.171189	0.218307	0.0958427	0.205816	0.177392	0.0374947	0.266938	0.27738	0.151922	-0.0937211	0.111933	-0.093074	-0.082281	-0.069371	0.133045	-0.0801151	0.0291013	0.209702	0.230716	0.235447	-0.135029	-0.117683	0.0187895	-0.0034149	0.0103907	0.0133547	-0.0307954	-0.0180636	0.0252879	0.0357883	0.0183275	0.00123845	0.00216697	0.00217178	0.0177065	0.000637146	-0.00544453	5.95263e-05	-0.00521548	0.00785831	-0.0108646	0.0170804	-0.0232188	-0.00895708
317	0.116341	0.104776	0.0806211	0.0541622	0.117599	0.0206069	0.0819481	0.0118085	0.0569315	0.110024	0.101444	0.12243	0.124059	0.0755024	-0.127626	0.129516	-0.115334	-0.0935029	-0.096515	0.150535	-0.0752454	0.0139891	0.0889057	0.137563	0.125027	-0.134335	-0.128408	0.0179788	-0.0171183	0.0102348	0.0233476	-0.00200564	-0.057739	0.0154704	0.049819	0.0107826	-0.0084044	0.0455704	0.018631	0.008817	0.00545141	-0.00936795	0.0035015	0.00405543	0.0180506	-0.0184622	0.0331926	0.00725273	0.00827361
327	0.101945	0.089384	0.0637709	0.0611996	0.110597	0.0230738	0.0403004	0.0234998	0.0393807	0.100077	0.0361927	0.125756	0.100608	0.0898084	-0.0711476	0.0789567	-0.0684088	-0.0510806	-0.0402163	0.133756	-0.0441325	0.00449301	0.0753134	0.12031	0.0931026	-0.0758888	-0.0842423	0.0239622	0.0163101	0.0195852	0.0664526	-0.0715813	-0.0262361	0.0434505	0.0460564	0.00832098	0.00637521	-0.00990678	0.0278936	0.0100712	0.00856045	0.0111621	0.00993711	0.00596322	-0.0136673	-0.0291358	0.0612523	-0.0554751	-0.00056777
471	0.00966493	0.0123835	0.00212768	0.0140689	0.00463932	0.00675019	0.0154445	0.00236862	0.00693419	0.0119266	0.00758882	0.0116489	0.00717804	0.033406	-0.0109463	0.0104958	-0.00858497	0.0036524	-0.00481735	0.0329199	-0.0120777	0.00232019	0.0104328	0.00853307	0.00558694	-0.0101279	-0.00837581	0.00559583	-0.000141378	0.00340051	0.011532	0.00911097	0.0025103	0.0240316	0.0235805	-0.000914222	0.0216602	0.00297594	0.0082372	0.00624561	0.0133629	0.00259375	0.00463729	-0.00786829	0.00217291	-0.0226989	0.00412975	0.0091178	-0.00109316
550.4	0.0444801	0.0343772	0.0250804	0.02302	0.0496623	0.0122094	0.0216202	-0.0127439	0.00589039	0.0476761	0.0215422	0.0440225	0.0404279	0.039868	-0.0510014	0.0447793	-0.0456588	-0.02591	-0.033718	0.0810385	-0.0360072	0.00825711	0.0280044	0.0387102	0.0332346	-0.0497987	-0.0491518	0.00897831	-0.00274818	0.016443	0.0219443	-0.0272388	-0.0248211	0.0212457	0.0228478	0.039908	0.011351	-0.00104178	0.0335985	0.00819851	0.00697638	0.0161022	0.0109208	0.00232144	0.00478503	-0.0598113	0.0126991	-0.0218841	0.0018306
574	0.0632246	0.0604295	0.0280466	0.0311359	0.0679625	0.00867093	0.0115068	-0.00318174	0.0170729	0.0458539	0.0158113	0.0548165	0.032436	0.0291269	-0.072539	0.0641831	-0.0647391	-0.0460682	-0.0542505	0.0725024	-0.02228	-0.0039959	0.0365429	0.0579585	0.048298	-0.0675347	-0.0623981	-0.00176431	0.0116381	0.0243367	0.0253593	-0.0683722	-0.0233545	0.0231976	0.0301514	0.0111971	0.0067278	-0.0106917	0.016816	0.0132256	-0.00979366	-0.0032861	0.00366215	0.0101789	-0.0101692	-0.0472168	0.105657	-0.0500196	-0.0669457
714.1	0.0702837	0.0598798	0.0334763	0.0237476	0.0764885	0.00396121	0.0243156	-0.0206365	0.0163839	0.0778501	0.0325643	0.0640987	0.0734463	0.0573791	-0.0936572	0.101991	-0.088087	-0.0723218	-0.0666098	0.0969977	-0.0462566	-0.0120865	0.0370486	0.079723	0.0742358	-0.101766	-0.0960344	0.0197797	-0.0108975	0.0214171	0.0369818	-0.0461079	-0.0328901	0.177904	0.0746293	0.00462702	0.00441499	-0.00636568	0.0402041	0.0306155	-0.00506243	-0.0138048	-0.0143607	0.00359861	0.0135516	-0.0410499	0.0360244	-0.0405843	0.0029376
726	0.121948	0.0794328	0.0605588	0.0498807	0.117358	0.00470287	0.0501648	-0.0396798	0.0278514	0.0985286	0.0761517	0.112779	0.0801375	0.0690365	-0.162151	0.154428	-0.153836	-0.110474	-0.0925124	0.117012	-0.0958772	-0.0277081	0.0543682	0.097384	0.0996495	-0.113883	-0.146619	0.0190894	0.00658584	0.0166215	0.0446799	-0.0519646	-0.0320169	0.0216357	0.0833116	0.00331249	-0.0100877	0.00340895	0.00842174	0.0216572	0.00137228	0.0210492	0.0200367	0.000790752	-0.00483192	-0.0133737	0.0487705	-0.0371074	0.00404596
735.3	0.0347144	0.0234222	0.013345	0.0298182	0.0397232	0.0123739	0.0197571	0.00399863	0.0111365	0.0377355	0.0191024	0.0255605	0.0268362	0.0144233	-0.0512734	0.0543478	-0.05036	-0.0371168	-0.019632	0.0350084	-0.0316126	0.0272928	0.0237675	0.0313271	0.0265214	-0.0469446	-0.0441061	0.00750824	-0.000434902	-0.00624275	-0.00684924	-0.00725727	-0.0179888	-0.00274999	0.0298408	0.0290582	-0.0158307	0.00570502	0.0143746	0.0022791	-0.00290047	0.0122533	0.0155033	0.00071709	0.00069017	-0.00816923	0.00408216	-0.00568561	-0.0118871
743.1	0.0727198	0.0626995	0.0495443	0.0462736	0.0691501	0.0526926	0.0570878	0.0257919	0.0443401	0.0614524	0.0265581	0.0656072	0.0598814	0.0449796	-0.0433177	0.0445415	-0.0387882	-0.0345545	-0.0226414	0.06605	-0.030855	0.00216875	0.0673189	0.0743207	0.0771249	-0.0554993	-0.0371756	0.0390512	-0.0198234	0.00613293	-0.00342628	0.00349864	-0.0329382	0.0245216	0.0384464	0.0114914	-0.0100869	0.00599562	0.0127041	0.00955229	-0.00116507	-0.26137	-0.270795	0.0228583	0.0222276	-0.0227335	-0.00460307	-0.00106537	-0.0033234
835	0.0837388	0.0544899	0.0333101	0.020633	0.0794314	-0.00684142	0.0362356	-0.0378676	0.0100586	0.064321	0.0628215	0.0662349	0.0441105	0.0374044	-0.0998173	0.0899666	-0.0907685	-0.0657723	-0.0375175	0.0900712	-0.0691789	-0.0158509	0.0356732	0.0700576	0.0700031	-0.0685266	-0.0830612	0.0133321	0.00857651	0.0140878	0.0276188	-0.0378471	-0.015497	0.0166059	0.0593091	0.0289043	0.0163506	-0.00144743	0.0117743	0.000303141	0.00219523	0.0350183	0.0358226	0.00261932	-0.00747274	-0.00542132	0.0388522	-0.0215782	0.00396103
960	0.117616	0.0951355	0.0595468	0.0586236	0.116001	0.0466427	0.0710081	-0.000574803	0.0559425	0.106278	0.0661986	0.142499	0.123815	0.0925297	-0.112716	0.102552	-0.101582	-0.0753801	-0.0516563	0.12936	-0.0650046	-0.0104927	0.0851746	0.114819	0.108332	-0.104008	-0.104413	0.034583	-0.0059623	0.0211994	0.0486676	-0.0591055	-0.0475622	0.0570989	0.0841265	0.0230834	0.00178977	0.00222182	0.0195058	0.0186949	0.00500902	-0.00341418	-0.00368955	0.0168574	0.00840772	-0.0115416	0.0483791	-0.0435629	0.0066814
alpha1-antagonist_alphablocker	0.0700286	0.0562269	0.0401293	0.0386004	0.0683785	0.0445545	0.058341	0.0238504	0.0569507	0.0618509	-0.0052107	0.0561372	0.0538959	0.042811	-0.066233	0.0662159	-0.0608035	-0.045856	-0.0363045	0.0575456	-0.0454662	0.0100182	0.063288	0.0750426	0.0548505	-0.0739155	-0.0741248	0.0223638	0.013438	0.0114487	0.0348286	-0.0581339	0.000916097	0.0180231	0.0656444	0.0100079	-0.00600454	-0.0180382	0.0149308	0.00826153	-0.00499666	0.0119756	0.0160238	0.0140252	-0.00980794	0.00847284	0.0386038	-0.0418374	-0.0185336
dexamethasone_aceticacid_neomycin	0.103187	0.0905157	0.0630146	0.0816137	0.105752	0.0540084	0.0546505	0.030593	0.0537005	0.0902122	0.00257818	0.0919291	0.0593913	0.0629554	-0.10796	0.11251	-0.101464	-0.0869698	-0.0730589	0.0729837	-0.090165	0.00858908	0.0880651	0.101979	0.0835376	-0.106652	-0.109373	0.0142747	0.00742087	0.0113509	0.0234216	-0.0468875	-0.0113906	0.0294758	0.042115	0.00352821	-0.00279434	-0.00693144	0.0046539	0.00459882	0.00371542	0.00052165	0.00498794	0.0174938	-0.0039453	0.00774226	0.0361487	-0.0387674	0.00825344
Estonian	All	25-48	All	All	30060	yes	POB	1.05428	14	79866	0.394783	0.000184774	0.129969
Estonian	All	25-48	All	All	30060	yes	POR	0.759909	14	79866	0.714148	0.000133189	0.129969
Estonian	All	25-48	All	All	30070	no	POB	5.10804	14	79866	1.03731e-09	0.000894607	1.14367e-06
Estonian	All	25-48	All	All	30070	no	POR	2.10141	14	79866	0.00917406	0.000368229	1.14367e-06
Estonian	All	25-48	All	All	30070	yes	POB	1.46032	14	79866	0.116772	0.000255918	0.228129
Estonian	All	25-48	All	All	30070	yes	POR	1.09531	14	79866	0.355714	0.000191963	0.228129
Estonian	All	25-48	All	All	30080	no	POB	3.44878	14	79866	1.18505e-05	0.000604183	0.00154866
Estonian	All	25-48	All	All	30080	no	POR	2.34477	14	79866	0.00305563	0.000410855	0.00154866
Estonian	All	25-48	All	All	30080	yes	POB	1.39123	14	79866	0.147535	0.000243814	0.168004
Estonian	All	25-48	All	All	30080	yes	POR	1.43424	14	79866	0.127692	0.000251349	0.168004
Estonian	All	25-48	All	All	30100	no	POB	1.99733	14	79866	0.0144034	0.000349997	0.252426
Estonian	All	25-48	All	All	30100	no	POR	1.37799	14	79866	0.154126	0.000241495	0.252426
Estonian	All	25-48	All	All	30100	yes	POB	0.838594	14	79866	0.627147	0.000146979	0.695862
Estonian	All	25-48	All	All	30100	yes	POR	0.576861	14	79866	0.885315	0.00010111	0.695862
Estonian	All	25-48	All	All	30130	no	POB	2.53975	14	79866	0.00121754	0.000445004	0.000937635
Estonian	All	25-48	All	All	30130	no	POR	3.51326	14	79866	8.38955e-06	0.000615474	0.000937635
Estonian	All	25-48	All	All	30130	yes	POB	1.18019	14	79866	0.282538	0.000206836	0.00208163
Estonian	All	25-48	All	All	30130	yes	POR	2.51965	14	79866	0.00134061	0.000441484	0.00208163
Estonian	All	25-48	All	All	30180	no	POB	3.35982	14	79866	1.90243e-05	0.000588609	7.39683e-06
Estonian	All	25-48	All	All	30180	no	POR	0.597109	14	79866	0.869757	0.000104658	7.39683e-06
Estonian	All	25-48	All	All	30180	yes	POB	1.42864	14	79866	0.130143	0.000250369	0.0335232
Estonian	All	25-48	All	All	30180	yes	POR	0.585587	14	79866	0.878735	0.000102639	0.0335232
Estonian	All	25-48	All	All	30200	no	POB	3.21739	14	79866	4.02769e-05	0.000563669	2.4556e-05
Estonian	All	25-48	All	All	30200	no	POR	0.706099	14	79866	0.770505	0.000123759	2.4556e-05
Estonian	All	25-48	All	All	30200	yes	POB	2.35253	14	79866	0.00294764	0.000412213	0.0039889
Estonian	All	25-48	All	All	30200	yes	POR	1.08015	14	79866	0.36988	0.000189307	0.0039889
Estonian	All	25-48	All	All	30210	no	POB	3.43566	14	79866	1.271e-05	0.000601887	0.000838269
Estonian	All	25-48	All	All	30210	no	POR	1.77222	14	79866	0.0364997	0.000310562	0.000838269
Estonian	All	25-48	All	All	30210	yes	POB	0.932899	14	79866	0.521765	0.000163505	0.381255
Estonian	All	25-48	All	All	30210	yes	POR	1.01518	14	79866	0.434017	0.000177923	0.381255
Estonian	All	25-48	All	All	30600	no	POB	2.60766	14	79866	0.000877304	0.000456897	0.00681879
Estonian	All	25-48	All	All	30600	no	POR	1.65593	14	79866	0.0573807	0.00029019	0.00681879
Estonian	All	25-48	All	All	30600	yes	POB	2.0632	14	79866	0.0108421	0.000361535	0.0325099
Estonian	All	25-48	All	All	30600	yes	POR	1.50705	14	79866	0.0991584	0.000264107	0.0325099
Estonian	All	25-48	All	All	30610	no	POB	3.88985	14	79866	1.07865e-06	0.000681402	0.000958096
Estonian	All	25-48	All	All	30610	no	POR	3.78112	14	79866	1.96139e-06	0.000662367	0.000958096
Estonian	All	25-48	All	All	30610	yes	POB	2.774	14	79866	0.000387522	0.000486028	0.000968623
Estonian	All	25-48	All	All	30610	yes	POR	3.70307	14	79866	3.00446e-06	0.000648704	0.000968623
Estonian	All	25-48	All	All	30620	no	POB	9.05833	14	79866	3.00612e-20	0.00158535	2.91018e-08
Estonian	All	25-48	All	All	30620	no	POR	6.88753	14	79866	2.33977e-14	0.00120588	2.91018e-08
Estonian	All	25-48	All	All	30620	yes	POB	2.08859	14	79866	0.00970467	0.000365983	0.00948765
Estonian	All	25-48	All	All	30620	yes	POR	2.83948	14	79866	0.000279468	0.000497496	0.00948765
Estonian	All	25-48	All	All	30630	no	POB	3.45673	14	79866	1.13576e-05	0.000605575	0.0135746
Estonian	All	25-48	All	All	30630	no	POR	4.04794	14	79866	4.48807e-07	0.000709074	0.0135746
Estonian	All	25-48	All	All	30630	yes	POB	2.20473	14	79866	0.0057944	0.000386325	0.0228526
Estonian	All	25-48	All	All	30630	yes	POR	3.04914	14	79866	9.63783e-05	0.000534209	0.0228526
Estonian	All	25-48	All	All	30640	no	POB	3.32859	14	79866	2.24443e-05	0.00058314	0.143585
Estonian	All	25-48	All	All	30640	no	POR	2.69068	14	79866	0.000584945	0.000471436	0.143585
Estonian	All	25-48	All	All	30640	yes	POB	0.636643	14	79866	0.836572	0.000111587	0.886705
Estonian	All	25-48	All	All	30640	yes	POR	0.76125	14	79866	0.712701	0.000133425	0.886705
Estonian	All	25-48	All	All	30650	no	POB	6.25638	14	79866	1.1002e-12	0.0010955	2.53234e-06
Estonian	All	25-48	All	All	30650	no	POR	3.21355	14	79866	4.10931e-05	0.000562998	2.53234e-06
Estonian	All	25-48	All	All	30650	yes	POB	1.39916	14	79866	0.143699	0.000245204	0.549553
Estonian	All	25-48	All	All	30650	yes	POR	1.40335	14	79866	0.141703	0.000245938	0.549553
Estonian	All	25-48	All	All	30680	no	POB	2.68392	14	79866	0.000604688	0.000470252	0.0837591
Estonian	All	25-48	All	All	30680	no	POR	2.23772	14	79866	0.00499201	0.000392104	0.0837591
Estonian	All	25-48	All	All	30680	yes	POB	0.935328	14	79866	0.519096	0.00016393	0.365458
Estonian	All	25-48	All	All	30680	yes	POR	1.56999	14	79866	0.0790568	0.000275134	0.365458
Estonian	All	25-48	All	All	30690	no	POB	2.2483	14	79866	0.00475798	0.000393957	0.357959
Estonian	All	25-48	All	All	30690	no	POR	1.71328	14	79866	0.0460242	0.000300238	0.357959
Estonian	All	25-48	All	All	30690	yes	POB	0.721484	14	79866	0.75477	0.000126456	0.940458
Estonian	All	25-48	All	All	30690	yes	POR	0.74195	14	79866	0.733347	0.000130042	0.940458
Estonian	All	25-48	All	All	30700	no	POB	14.4403	14	79866	2.22239e-35	0.00252489	2.43746e-15
Estonian	All	25-48	All	All	30700	no	POR	9.29057	14	79866	6.88456e-21	0.00162593	2.43746e-15
Estonian	All	25-48	All	All	30700	yes	POB	1.93748	14	79866	0.0185618	0.000339512	0.00980569
Estonian	All	25-48	All	All	30700	yes	POR	1.50666	14	79866	0.0992976	0.000264038	0.00980569
Estonian	All	25-48	All	All	30710	no	POB	9.83931	14	79866	2.08629e-22	0.0017218	1.74431e-18
Estonian	All	25-48	All	All	30710	no	POR	14.2995	14	79866	5.60377e-35	0.00250034	1.74431e-18
Estonian	All	25-48	All	All	30710	yes	POB	5.5413	14	79866	8.04693e-11	0.000970412	9.94873e-19
Estonian	All	25-48	All	All	30710	yes	POR	12.4488	14	79866	1.01201e-29	0.00217745	9.94873e-19
Estonian	All	25-48	All	All	30720	no	POB	3.3319	14	79866	2.20555e-05	0.000583719	0.00837369
Estonian	All	25-48	All	All	30720	no	POR	2.5362	14	79866	0.00123848	0.000444381	0.00837369
Estonian	All	25-48	All	All	30720	yes	POB	1.8196	14	79866	0.0301812	0.000318863	0.114531
Estonian	All	25-48	All	All	30720	yes	POR	2.28167	14	79866	0.00408619	0.000399803	0.114531
Estonian	All	25-48	All	All	30730	no	POB	5.58587	14	79866	6.17329e-11	0.00097821	1.66844e-06
Estonian	All	25-48	All	All	30730	no	POR	6.55232	14	79866	1.82042e-13	0.00114726	1.66844e-06
Estonian	All	25-48	All	All	30730	yes	POB	2.65926	14	79866	0.000682328	0.000465934	1.39956e-06
Estonian	All	25-48	All	All	30730	yes	POR	5.22191	14	79866	5.31736e-10	0.00091453	1.39956e-06
Estonian	All	25-48	All	All	30740	no	POB	5.9396	14	79866	7.44216e-12	0.00104009	2.7261e-06
Estonian	All	25-48	All	All	30740	no	POR	3.82985	14	79866	1.50111e-06	0.000670898	2.7261e-06
Estonian	All	25-48	All	All	30740	yes	POB	1.00801	14	79866	0.4414	0.000176667	0.0594307
Estonian	All	25-48	All	All	30740	yes	POR	1.96819	14	79866	0.0163056	0.000344892	0.0594307
Estonian	All	25-48	All	All	30750	no	POB	17.8697	14	79866	3.15594e-45	0.00312266	7.82896e-20
Estonian	All	25-48	All	All	30750	no	POR	12.2825	14	79866	2.98725e-29	0.00214841	7.82896e-20
Estonian	All	25-48	All	All	30750	yes	POB	3.3968	14	79866	1.56331e-05	0.000595083	0.000318951
Estonian	All	25-48	All	All	30750	yes	POR	4.75754	14	79866	7.97049e-09	0.000833271	0.000318951
Estonian	All	25-48	All	All	30760	no	POB	5.21434	14	79866	5.55935e-10	0.000913205	2.82349e-06
Estonian	All	25-48	All	All	30760	no	POR	6.73308	14	79866	6.03205e-14	0.00117887	2.82349e-06
Estonian	All	25-48	All	All	30760	yes	POB	3.31102	14	79866	2.46261e-05	0.000580065	3.89084e-06
Estonian	All	25-48	All	All	30760	yes	POR	5.57953	14	79866	6.41062e-11	0.000977101	3.89084e-06
Estonian	All	25-48	All	All	30770	no	POB	7.06901	14	79866	7.66139e-15	0.00123762	3.45977e-07
Estonian	All	25-48	All	All	30770	no	POR	4.53208	14	79866	2.91284e-08	0.000793814	3.45977e-07
Estonian	All	25-48	All	All	30770	yes	POB	1.68477	14	79866	0.0513905	0.000295243	0.0696247
Estonian	All	25-48	All	All	30770	yes	POR	2.26927	14	79866	0.00432451	0.000397631	0.0696247
Estonian	All	25-48	All	All	30780	no	POB	2.10683	14	79866	0.00895809	0.000369178	0.435196
Estonian	All	25-48	All	All	30780	no	POR	1.61447	14	79866	0.0670782	0.000282926	0.435196
Estonian	All	25-48	All	All	30780	yes	POB	0.497679	14	79866	0.935949	8.72323e-05	0.948633
Estonian	All	25-48	All	All	30780	yes	POR	0.608626	14	79866	0.860462	0.000106677	0.948633
Estonian	All	25-48	All	All	30810	no	POB	5.12626	14	79866	9.32285e-10	0.000897795	0.00454942
Estonian	All	25-48	All	All	30810	no	POR	4.98858	14	79866	2.08493e-09	0.000873703	0.00454942
Estonian	All	25-48	All	All	30810	yes	POB	2.18234	14	79866	0.00640699	0.000382404	0.0156078
Estonian	All	25-48	All	All	30810	yes	POR	3.0253	14	79866	0.000108927	0.000530034	0.0156078
Estonian	All	25-48	All	All	30830	no	POB	3.02591	14	79866	0.000108583	0.000530142	0.0133176
Estonian	All	25-48	All	All	30830	no	POR	3.46192	14	79866	1.1047e-05	0.000606484	0.0133176
Estonian	All	25-48	All	All	30830	yes	POB	1.31709	14	79866	0.187534	0.000230824	0.0295351
Estonian	All	25-48	All	All	30830	yes	POR	2.3427	14	79866	0.00308515	0.000410491	0.0295351
Estonian	All	25-48	All	All	30860	no	POB	6.67705	14	79866	8.4988e-14	0.00116908	7.33542e-06
Estonian	All	25-48	All	All	30860	no	POR	4.45525	14	79866	4.5164e-08	0.000780367	7.33542e-06
Estonian	All	25-48	All	All	30860	yes	POB	0.958375	14	79866	0.493973	0.000167969	0.189769
Estonian	All	25-48	All	All	30860	yes	POR	1.76875	14	79866	0.0370066	0.000309954	0.189769
Estonian	All	25-48	All	All	30870	no	POB	7.09131	14	79866	6.67758e-15	0.00124152	2.14475e-06
Estonian	All	25-48	All	All	30870	no	POR	7.20407	14	79866	3.32988e-15	0.00126123	2.14475e-06
Estonian	All	25-48	All	All	30870	yes	POB	3.80226	14	79866	1.74671e-06	0.000666068	3.07776e-06
Estonian	All	25-48	All	All	30870	yes	POR	5.67565	14	79866	3.61575e-11	0.000993916	3.07776e-06
Estonian	All	25-48	All	All	30880	no	POB	4.57286	14	79866	2.30641e-08	0.000800951	0.000198922
Estonian	All	25-48	All	All	30880	no	POR	2.74863	14	79866	0.000439494	0.000481586	0.000198922
Estonian	All	25-48	All	All	30880	yes	POB	1.87598	14	79866	0.0239748	0.000328739	0.297371
Estonian	All	25-48	All	All	30880	yes	POR	1.92531	14	79866	0.019533	0.000337381	0.297371
Estonian	All	25-48	All	All	30890	no	POB	1.65299	14	79866	0.0580259	0.000289674	0.0689436
Estonian	All	25-48	All	All	30890	no	POR	1.32158	14	79866	0.184891	0.000231611	0.0689436
Estonian	All	25-48	All	All	30890	yes	POB	1.33341	14	79866	0.178071	0.000233683	0.188228
Estonian	All	25-48	All	All	30890	yes	POR	1.35518	14	79866	0.166033	0.000237498	0.188228
Estonian	All	25-48	All	All	3147	no	POB	2.64312	14	79866	0.000738289	0.000463108	0.00267104
Estonian	All	25-48	All	All	3147	no	POR	2.25165	14	79866	0.00468606	0.000394544	0.00267104
Estonian	All	25-48	All	All	3147	yes	POB	0.819979	14	79866	0.648005	0.000143717	0.0137886
Estonian	All	25-48	All	All	3147	yes	POR	1.34469	14	79866	0.171749	0.00023566	0.0137886
Estonian	All	25-48	All	All	317	no	POB	4.40473	14	79866	6.02065e-08	0.000771525	7.72472e-07
Estonian	All	25-48	All	All	317	no	POR	6.4375	14	79866	3.66375e-13	0.00112718	7.72472e-07
Estonian	All	25-48	All	All	317	yes	POB	2.26162	14	79866	0.00447806	0.000396291	1.00693e-06
Estonian	All	25-48	All	All	317	yes	POR	5.17258	14	79866	7.10493e-10	0.000905899	1.00693e-06
Estonian	All	25-48	All	All	327	no	POB	4.21584	14	79866	1.7524e-07	0.000738464	0.000250112
Estonian	All	25-48	All	All	327	no	POR	3.07475	14	79866	8.44762e-05	0.000538694	0.000250112
Estonian	All	25-48	All	All	327	yes	POB	1.56541	14	79866	0.0803923	0.00027433	0.0471384
Estonian	All	25-48	All	All	327	yes	POR	2.0821	14	79866	0.00998409	0.000364847	0.0471384
Estonian	All	25-48	All	All	3606	no	POB	6.7895	14	79866	4.26938e-14	0.00118874	2.17829e-18
Estonian	All	25-48	All	All	3606	no	POR	13.2033	14	79866	7.37773e-32	0.00230911	2.17829e-18
Estonian	All	25-48	All	All	3606	yes	POB	5.9108	14	79866	8.84828e-12	0.00103505	3.39697e-18
Estonian	All	25-48	All	All	3606	yes	POR	11.8903	14	79866	3.81747e-28	0.00207995	3.39697e-18
Estonian	All	25-48	All	All	399	no	POB	1.65785	14	79866	0.0569648	0.000290525	0.00564408
Estonian	All	25-48	All	All	399	no	POR	2.45725	14	79866	0.00180413	0.000430555	0.00564408
Estonian	All	25-48	All	All	399	yes	POB	0.612424	14	79866	0.857328	0.000107342	0.00325218
Estonian	All	25-48	All	All	399	yes	POR	2.1735	14	79866	0.00666541	0.000380856	0.00325218
Estonian	All	25-48	All	All	41200_K633	no	POB	5.77729	14	79866	1.96998e-11	0.0010117	2.71198e-07
Estonian	All	25-48	All	All	41200_K633	no	POR	3.75792	14	79866	2.227e-06	0.000658306	2.71198e-07
Estonian	All	25-48	All	All	41200_K633	yes	POB	2.36785	14	79866	0.00274503	0.000414896	0.00522769
Estonian	All	25-48	All	All	41200_K633	yes	POR	2.72375	14	79866	0.000497031	0.000477228	0.00522769
Estonian	All	25-48	All	All	41200_V544	no	POB	4.30796	14	79866	1.04211e-07	0.000754589	1.88736e-05
Estonian	All	25-48	All	All	41200_V544	no	POR	5.59057	14	79866	6.00308e-11	0.000979032	1.88736e-05
Estonian	All	25-48	All	All	41200_V544	yes	POB	1.61508	14	79866	0.066927	0.000283032	3.14781e-05
Estonian	All	25-48	All	All	41200_V544	yes	POR	4.16634	14	79866	2.31449e-07	0.000729799	3.14781e-05
Estonian	All	25-48	All	All	41246	no	POB	9.09631	14	79866	2.36281e-20	0.00159199	1.56705e-07
Estonian	All	25-48	All	All	41246	no	POR	5.82455	14	79866	1.48438e-11	0.00101997	1.56705e-07
Estonian	All	25-48	All	All	41246	yes	POB	0.907892	14	79866	0.54944	0.000159122	0.7864
Estonian	All	25-48	All	All	41246	yes	POR	0.882725	14	79866	0.577566	0.000154712	0.7864
Estonian	All	25-48	All	All	4125	no	POB	1.22307	14	79866	0.24971	0.000214351	0.362807
Estonian	All	25-48	All	All	4125	no	POR	1.05401	14	79866	0.395041	0.000184727	0.362807
Estonian	All	25-48	All	All	4125	yes	POB	0.632225	14	79866	0.840455	0.000110813	0.470551
Estonian	All	25-48	All	All	4125	yes	POR	1.03839	14	79866	0.410505	0.000181989	0.470551
Estonian	All	25-48	All	All	4194	no	POB	4.78187	14	79866	6.92471e-09	0.00083753	0.00432419
Estonian	All	25-48	All	All	4194	no	POR	4.53785	14	79866	2.81835e-08	0.000794823	0.00432419
Estonian	All	25-48	All	All	4194	yes	POB	2.32824	14	79866	0.0032985	0.00040796	0.017432
Estonian	All	25-48	All	All	4194	yes	POR	3.07887	14	79866	8.27017e-05	0.000539415	0.017432
Estonian	All	25-48	All	All	4195	no	POB	6.04274	14	79866	4.00065e-12	0.00105813	1.91778e-07
Estonian	All	25-48	All	All	4195	no	POR	3.39088	14	79866	1.61327e-05	0.000594047	1.91778e-07
Estonian	All	25-48	All	All	4195	yes	POB	0.439121	14	79866	0.962624	7.69692e-05	0.0422747
Estonian	All	25-48	All	All	4195	yes	POR	1.27041	14	79866	0.216742	0.000222646	0.0422747
Estonian	All	25-48	All	All	4631	no	POB	6.05584	14	79866	3.69677e-12	0.00106043	1.48404e-05
Estonian	All	25-48	All	All	4631	no	POR	4.33906	14	79866	8.739e-08	0.000760032	1.48404e-05
Estonian	All	25-48	All	All	4631	yes	POB	2.211	14	79866	0.00563285	0.000387425	0.0626409
Estonian	All	25-48	All	All	4631	yes	POR	2.4015	14	79866	0.00234575	0.000420791	0.0626409
Estonian	All	25-48	All	All	471	no	POB	3.95366	14	79866	7.57907e-07	0.000692572	0.00278323
Estonian	All	25-48	All	All	471	no	POR	3.3809	14	79866	1.70115e-05	0.000592299	0.00278323
Estonian	All	25-48	All	All	471	yes	POB	0.789046	14	79866	0.682362	0.000138296	0.072547
Estonian	All	25-48	All	All	471	yes	POR	1.40079	14	79866	0.14292	0.000245489	0.072547
Estonian	All	25-48	All	All	50	no	POB	23.1131	14	79866	1.90099e-60	0.00403524	5.32642e-20
Estonian	All	25-48	All	All	50	no	POR	21.0368	14	79866	2.10931e-54	0.00367407	5.32642e-20
Estonian	All	25-48	All	All	50	yes	POB	6.04685	14	79866	3.90282e-12	0.00105885	2.00451e-12
Estonian	All	25-48	All	All	50	yes	POR	9.92137	14	79866	1.23487e-22	0.00173613	2.00451e-12
Estonian	All	25-48	All	All	5096	no	POB	7.19009	14	79866	3.63017e-15	0.00125879	3.95769e-06
Estonian	All	25-48	All	All	5096	no	POR	5.50314	14	79866	1.00936e-10	0.000963736	3.95769e-06
Estonian	All	25-48	All	All	5096	yes	POB	1.66926	14	79866	0.05454	0.000292524	0.030047
Estonian	All	25-48	All	All	5096	yes	POR	2.23994	14	79866	0.00494197	0.000392493	0.030047
Estonian	All	25-48	All	All	550.4	no	POB	2.94475	14	79866	0.000164299	0.000515929	0.00850947
Estonian	All	25-48	All	All	550.4	no	POR	1.60961	14	79866	0.0683037	0.000282076	0.00850947
Estonian	All	25-48	All	All	550.4	yes	POB	1.79152	14	79866	0.0337938	0.000313943	0.428726
Estonian	All	25-48	All	All	550.4	yes	POR	1.74414	14	79866	0.0407888	0.000305644	0.428726
Estonian	All	25-48	All	All	5556	no	POB	10.6876	14	79866	9.05882e-25	0.00186997	2.55489e-28
Estonian	All	25-48	All	All	5556	no	POR	19.1637	14	79866	5.72808e-49	0.00334804	2.55489e-28
Estonian	All	25-48	All	All	5556	yes	POB	6.82042	14	79866	3.53203e-14	0.00119415	1.42596e-27
Estonian	All	25-48	All	All	5556	yes	POR	16.8354	14	79866	3.02188e-42	0.00294246	1.42596e-27
Estonian	All	25-48	All	All	574	no	POB	4.0413	14	79866	4.6571e-07	0.000707913	0.00570515
Estonian	All	25-48	All	All	574	no	POR	3.39072	14	79866	1.61467e-05	0.000594019	0.00570515
Estonian	All	25-48	All	All	574	yes	POB	2.30876	14	79866	0.00360855	0.000404547	0.0585232
Estonian	All	25-48	All	All	574	yes	POR	2.05626	14	79866	0.0111738	0.00036032	0.0585232
Estonian	All	25-48	All	All	6138_1	no	POB	53.2697	14	79866	2.30985e-149	0.00925144	1.37949e-158
Estonian	All	25-48	All	All	6138_1	no	POR	98.0909	14	79866	2.85158e-282	0.016904	1.37949e-158
Estonian	All	25-48	All	All	6138_1	yes	POB	41.6709	14	79866	5.0219e-115	0.00725167	3.5703e-160
[truncated: 120 more columns]
