# Supplementary material for: Genetic effects on migration behavior contribute to increasing spatial differentiation at trait-associated loci in Estonia
Source: iScience. 2025 Nov 12;28(12):114013. doi: 10.1016/j.isci.2025.114013 (PMC12702256; doi:10.1016/j.isci.2025.114013)
Supplement: Table S6. Correlations of PGSs adjusted for 100 PCs and demographic variables in the sample of unrelated Estonians [file mmc7.xlsx]

## Sheet: Sheet1
Table S7. Fraction of the inter-individual variance of PGSs adjusted for PGS(EA) explained by county of birth (POB) and county of residence (POR).
Presented p-values are not adjusted for multiple testing.
"p-value difference" indicates whether the variance explained by POB and POR together is significantly larger than the variance explained by only the weaker predictor.																											845	30610	30700	30720	30750	30760	30770	20002_1226	20003_1140874420	20004_1479	1697	30040	30070	30080	30100	3147	4125	5096	eGFR	30600	30620	30630	30640
																											-0.243833	0.0353836	0.000786451	0.0353346	0.0540516	-0.0704298	-0.0488095	0.0349465	0.0454792	0.0193504	-0.0298598	0.0021072	0.0314806	0.020332	-2.61444e-05	-0.0195863	-0.0177613	0.0185084	0.00242455	-0.0301367	0.0450513	-0.0535614	0.00466642
																											-0.180327	0.0342391	-0.000693106	0.0280177	0.0466405	-0.0637088	-0.049355	0.036518	0.0504191	0.00557	-0.0251181	0.00540832	0.0302612	0.0155477	-0.00373658	-0.0205922	-0.019805	0.0110231	0.00400215	-0.0290906	0.0360479	-0.0493386	0.0105992
Ethnicity	Sex	Age	Year of agreement	Relatedness	PGS	Birth or residence	F-statistic	df1	df2	p-value	Var_county	p-value difference															-0.0783502	0.0148311	-0.0151129	0.0116809	0.0223768	-0.0253433	-0.0287405	0.0216213	0.0223043	-0.00827924	-0.0151771	0.00513406	0.00490869	0.00419616	-0.0036051	-0.00928907	-0.00992913	0.021563	0.0184405	-0.0100254	0.0202036	-0.0144456	-0.00418618
Estonian	All	All	All	All	1050	POB	3.66301	14	172362	3.72632e-06	0.000297438	1.4638e-10															-0.125689	0.0138056	-0.00848034	0.0110362	0.00597137	-0.0200437	-0.01618	0.0319679	0.0295741	0.0226687	-0.01548	-0.00383142	0.0100063	-0.00128309	0.00905653	-0.0175981	-0.0169875	0.010549	0.0119801	-0.0140732	0.0139944	-0.0120616	-0.012723
Estonian	All	All	All	All	1050	POR	8.23244	14	172362	5.40564e-18	0.000668228	1.4638e-10															-0.259143	0.0565808	0.0111437	0.0418972	0.0760857	-0.0955641	-0.0580493	0.037122	0.0482393	0.00484951	-0.0302928	-0.00857044	0.0369473	0.0134359	0.00767965	-0.0316406	-0.0309612	0.0255324	-0.00768478	-0.0372402	0.0540457	-0.0725977	0.0107342
Estonian	All	All	All	All	1070	POB	4.90508	14	172362	3.37168e-09	0.000398254	9.42329e-11															-0.0448212	-0.00384004	-0.0151683	-0.00248483	-0.011666	0.014851	0.0234911	0.0189308	-0.0139148	0.013946	-0.0247884	0.00071654	-0.00688667	0.0131539	-0.0101527	-0.0287816	-0.0209796	0.012012	0.0188926	0.0256416	-0.00406667	0.0123808	-0.0107934
Estonian	All	All	All	All	1070	POR	8.93179	14	172362	6.55821e-20	0.000724953	9.42329e-11															-0.109594	-4.92571e-05	-0.0205399	-0.00600969	0.0076423	0.00749612	-0.0038949	0.0247668	0.0182101	0.00555426	-0.0293108	0.0158816	-0.00684869	0.011741	-0.0120601	-0.0261092	-0.0184007	0.0136096	0.023571	0.0198493	0.00265032	0.0155109	0.000773947
Estonian	All	All	All	All	1110	POB	4.09499	14	172362	3.43953e-07	0.000332502	0.000137615															0.0196795	-0.0152188	-0.0035807	-0.00415738	-0.0192644	0.024063	0.0118413	0.00975733	-0.0221671	0.0120748	0.0040114	0.0012809	-0.00321223	-0.0113836	0.00186768	-0.0274125	-0.0223546	-0.00444473	0.00585015	-0.00243426	-0.0255666	0.0130339	-0.00696461
Estonian	All	All	All	All	1110	POR	4.82287	14	172362	5.43385e-09	0.000391581	0.000137615															-0.0923928	0.00539767	-0.0104717	-0.00543642	0.0115174	0.00473534	-0.00373123	0.0280025	0.0122887	0.0248081	-0.0263298	0.0111534	0.00461965	0.0171621	-0.0152318	-0.0205232	-0.0163079	0.00597867	0.0136683	0.00806629	-0.00784812	0.00331547	0.000213406
Estonian	All	All	All	All	1160	POB	1.06912	14	172362	0.380381	8.68307e-05	0.659258															-0.176878	0.0353742	0.000572597	0.033352	0.0644507	-0.0711581	-0.0403271	0.0368442	0.0583413	0.00642699	-0.0178962	-0.0127982	0.0426353	0.0183748	-0.00667994	-0.0232294	-0.0230394	0.00464037	0.00316876	-0.0462385	0.0356262	-0.0535329	0.00340892
Estonian	All	All	All	All	1160	POR	0.709647	14	172362	0.766911	5.76374e-05	0.659258															-0.0528098	-7.89924e-05	-0.0186485	0.00343191	0.00933124	-0.00011749	-0.0376626	0.00292516	0.0291202	-0.00624403	-0.00219286	0.0213985	-0.00298852	0.000270717	0.000740382	0.012264	0.00402016	-0.00787402	0.0202756	-0.0342081	0.00895762	0.00250625	0.00372004
Estonian	All	All	All	All	1180	POB	1.96944	14	172362	0.0162126	0.000159941	0.0102412															-0.131676	0.0261887	-0.00649258	0.0196419	0.029916	-0.0446733	-0.0428904	0.0456889	0.0573727	0.00825583	-0.0289632	0.009594	0.0142836	0.0134698	-0.00651105	-0.02257	-0.0184958	0.0178885	0.00886643	-0.012667	0.0278978	-0.0339946	4.87603e-05
Estonian	All	All	All	All	1180	POR	2.64629	14	172362	0.000726158	0.000214897	0.0102412															-0.10041	0.0145904	-0.0092442	0.0152973	0.0234275	-0.022817	-0.0349738	0.0380932	0.049811	0.00863306	-0.011707	0.0144072	0.00734027	0.00340394	-0.00370915	-0.0141086	-0.00926032	0.0127883	0.0118761	-0.0138738	0.00429871	-0.0174037	-0.00829107
Estonian	All	All	All	All	1210	POB	1.31747	14	172362	0.187288	0.000107	0.00154591															-0.0786603	0.0238525	-0.0126405	0.0113261	0.0306892	-0.0295076	-0.0161826	0.0379468	0.0464209	0.00189328	-0.0240793	-0.00272563	0.0308296	0.0117659	-0.00730891	-0.00652547	-0.017544	0.00640061	0.0163703	-0.0116603	0.0222989	-0.0246493	0.00736496
Estonian	All	All	All	All	1210	POR	3.22727	14	172362	3.81751e-05	0.000262064	0.00154591															0.448109	-0.0996314	-0.0194644	-0.0563802	-0.0883983	0.127549	0.0723075	-0.028829	-0.076667	-0.0126678	0.0769577	0.0215349	-0.0451649	-0.0447395	-0.00913021	0.00417678	0.0057037	-0.0471341	0.0193108	0.0194077	-0.0924334	0.0883217	-0.0226913
Estonian	All	All	All	All	1220	POB	2.10839	14	172362	0.00889211	0.000171223	0.158841															-0.684131	0.0904561	0.0113733	0.0455182	0.0824853	-0.107489	-0.0650619	0.0232608	0.0903738	0.0149425	-0.0704145	-0.016298	0.040574	0.0377139	0.0186401	-0.00282167	-0.000398014	0.0493505	-0.00913111	-0.0227807	0.0838668	-0.0736246	0.0142333
Estonian	All	All	All	All	1220	POR	1.71006	14	172362	0.0465915	0.00013888	0.158841															0.568155	-0.0797067	-0.0106768	-0.0496759	-0.0710632	0.111283	0.0572051	-0.023823	-0.0755436	-0.016344	0.067808	0.0178202	-0.0298209	-0.0333167	-0.0146769	-0.00585771	-0.00727998	-0.0436606	0.010431	0.0240358	-0.0901533	0.0812719	-0.017352
Estonian	All	All	All	All	1239	POB	2.05044	14	172362	0.011454	0.000166518	2.97367e-07															0.531139	-0.0566231	-0.00501681	-0.0381966	-0.0548457	0.0776372	0.0429277	-0.0062356	-0.0561216	-0.0141366	0.0530672	0.0122897	-0.0218927	-0.0284208	-0.0146063	-0.00734639	-0.00250055	-0.0414525	0.00558632	0.0198764	-0.0654234	0.0542211	-0.012643
Estonian	All	All	All	All	1239	POR	4.95929	14	172362	2.45936e-09	0.000402653	2.97367e-07															0.463665	-0.0609529	-0.00344571	-0.0409452	-0.0550545	0.0767237	0.0456105	-0.00917707	-0.0550818	-0.000765067	0.0513848	0.00595504	-0.0279887	-0.0273207	-0.010799	0.00475487	0.00619585	-0.0204136	0.00372976	0.0111832	-0.0440039	0.0543651	-0.0135415
Estonian	All	All	All	All	1249	POB	1.61516	14	172362	0.0668918	0.000131173	0.0243504															-0.184749	0.0571467	-0.0120991	0.0374248	0.0744598	-0.0848161	-0.0737815	0.0305829	0.0916589	-0.00483287	-0.027981	-0.0109305	0.0360523	0.023075	0.00745106	-0.0204232	-0.0247704	0.00761255	0.0134194	-0.0512475	0.0572989	-0.0619668	0.0155717
Estonian	All	All	All	All	1249	POR	1.97413	14	172362	0.0158926	0.000160322	0.0243504															0.402299	-0.0457857	-0.0118083	-0.0282562	-0.0417118	0.0431022	0.0177799	-0.0164426	-0.0280848	-0.0249555	0.038851	0.00820994	-0.0189345	-0.0211448	0.000308689	-0.0016828	0.00550232	-0.0413602	0.0135989	-0.00575706	-0.0537144	0.0223341	-0.0121698
Estonian	All	All	All	All	1329	POB	5.58328	14	172362	6.22319e-11	0.000453293	1.51959e-05															-0.0848289	0.00687572	-0.00827828	0.00814792	0.00265975	-0.00240202	-0.0042532	0.0110321	-0.00727032	0.0187894	-0.015205	0.00288195	0.00327353	0.00581388	0.00314206	0.000557032	0.000699193	0.0084539	0.00949579	-0.00767007	-0.0128933	-0.00755551	-0.00109986
Estonian	All	All	All	All	1329	POR	6.1651	14	172362	1.89379e-12	0.000500506	1.51959e-05															-0.158137	0.0207886	-0.0077829	0.0164055	0.0282626	-0.0322758	-0.0264269	0.0306779	0.0235869	0.0105551	-0.0260779	0.00125771	0.0174215	0.0130884	-0.0065279	-0.0316551	-0.0274037	0.0118933	0.0117164	-0.0127682	0.0174561	-0.0241481	-0.00418002
Estonian	All	All	All	All	135	POB	2.81494	14	172362	0.000315586	0.00022859	8.06857e-09															-0.193654	0.034669	-0.0085042	0.029068	0.0490071	-0.063322	-0.0459413	0.0382195	0.0578228	0.0130252	-0.021749	-0.00165424	0.0303069	0.0161258	-0.00600339	-0.0256005	-0.0183446	0.0118897	0.00927625	-0.0241517	0.030293	-0.0489802	0.0142924
Estonian	All	All	All	All	135	POR	4.72525	14	172362	9.55609e-09	0.000383658	8.06857e-09															-0.177081	0.0243068	-0.0128259	0.0188094	0.046915	-0.0514935	-0.0319533	0.0308266	0.0503674	0.0178358	-0.024107	-0.00200379	0.0188278	0.0190751	-0.0125269	-0.0292659	-0.0204259	0.0187371	0.0149382	-0.00804677	0.0282084	-0.0373472	0.0138356
Estonian	All	All	All	All	137	POB	2.72121	14	172362	0.000502722	0.00022098	1.72354e-16															0.467056	-0.102441	0.00886667	-0.054956	-0.0913958	0.121411	0.0692009	-0.0367943	-0.0770271	-0.00861127	0.0860041	0.0265367	-0.0482567	-0.0375784	-0.0174016	0.0257176	0.0208052	-0.0424654	-0.00753968	0.0415363	-0.067803	0.0876055	-0.0173158
Estonian	All	All	All	All	137	POR	8.75444	14	172362	2.01485e-19	0.000710569	1.72354e-16															1	-0.0821657	-0.00364015	-0.0407837	-0.0726465	0.110851	0.0629145	-0.0267161	-0.0845507	-0.0127113	0.0742723	0.0193451	-0.0349839	-0.0336605	-0.0250696	0.00127447	-0.00147136	-0.0326693	0.00418993	0.0291594	-0.0796291	0.0813892	-0.0149089
Estonian	All	All	All	All	1408	POB	2.50351	14	172362	0.00144677	0.000203305	0.00831147															-0.0821657	1	-0.0234197	0.0314541	0.00539166	-0.0666004	-0.00279537	-0.00452089	0.0143565	-0.00768017	-0.00340081	-0.0394758	-0.00972545	0.0408951	0.012446	-0.0319349	-0.0290926	0.00620979	0.0241971	-0.0301824	0.110636	-0.0567744	-0.0137816
Estonian	All	All	All	All	1408	POR	2.85028	14	172362	0.000264379	0.000231459	0.00831147															-0.00364015	-0.0234197	1	0.200504	0.000689735	-0.0236608	0.0766743	0.0327097	0.00561804	0.00429627	0.05079	-0.00305896	0.0174096	-0.0419944	0.00883653	0.0191115	0.0139039	0.0180302	-0.986009	-0.0524719	-0.0441885	-0.0263531	-0.0607233
Estonian	All	All	All	All	1428_0	POB	3.25892	14	172362	3.23354e-05	0.000264634	0.0426406															-0.0407837	0.0314541	0.200504	1	0.0172014	-0.0585369	0.00353358	0.0272301	0.0204979	0.0114529	0.0270507	-0.0207935	0.0184925	-0.00805114	0.0122333	0.0022188	-0.001086	0.0117542	-0.19846	-0.0415254	0.0162231	-0.0457125	-0.0103665
Estonian	All	All	All	All	1428_0	POR	3.11835	14	172362	6.73223e-05	0.000253222	0.0426406															-0.0726465	0.00539166	0.000689735	0.0172014	1	-0.0848968	0.016103	0.0192195	0.0494986	-0.0126394	-0.00788907	-0.109697	0.208855	0.0776886	0.0277705	0.00191721	-0.00019068	0.0103628	-0.00132386	-0.018854	0.113457	-0.0710408	0.0329978
Estonian	All	All	All	All	1428_1	POB	2.85243	14	172362	0.000261539	0.000231633	0.00678702															0.110851	-0.0666004	-0.0236608	-0.0585369	-0.0848968	1	0.0309296	-0.0478115	-0.0481119	0.018832	-0.017561	0.0931188	0.0461312	0.00930828	-0.0298136	-0.0342269	-0.0237785	-0.00907009	0.0254839	0.019999	-0.163922	0.909986	-0.133146
Estonian	All	All	All	All	1428_1	POR	2.13999	14	172362	0.00773354	0.000173789	0.00678702															0.0629145	-0.00279537	0.0766743	0.00353358	0.016103	0.0309296	1	-0.028711	-0.0372169	-0.00339096	0.077202	0.00762894	-0.00992617	-0.0089956	-0.0130501	0.0174712	0.0170722	-0.00509087	-0.075293	0.0295635	-0.023462	0.00500113	-0.0139972
Estonian	All	All	All	All	1458	POB	1.98729	14	172362	0.0150272	0.000161391	0.0474464															-0.0267161	-0.00452089	0.0327097	0.0272301	0.0192195	-0.0478115	-0.028711	1	0.0230902	0.0228846	0.00139495	0.00209375	0.0303126	0.00419381	0.0116956	0.00540931	0.00155288	0.0159302	-0.0326591	-0.0201048	0.036152	-0.0448702	-0.00918069
Estonian	All	All	All	All	1458	POR	2.74943	14	172362	0.000437243	0.000223271	0.0474464															-0.0845507	0.0143565	0.00561804	0.0204979	0.0494986	-0.0481119	-0.0372169	0.0230902	1	0.0167325	0.019055	0.00456723	0.017798	0.0118583	-0.00416427	-0.00289037	-0.00114579	0.000248833	-0.000546912	-0.0125791	0.0641295	-0.0383433	-0.00940244
Estonian	All	All	All	All	1468	POB	2.83865	14	172362	0.000280261	0.000230515	1.40832e-09															-0.0127113	-0.00768017	0.00429627	0.0114529	-0.0126394	0.018832	-0.00339096	0.0228846	0.0167325	1	0.0847272	0.0239473	-0.0147053	-0.0256225	0.00437671	-0.00201483	-0.0112587	-0.0114069	-0.0013985	-0.0358228	-0.0292882	0.00875052	-0.0206761
Estonian	All	All	All	All	1468	POR	7.04476	14	172362	8.78415e-15	0.00057188	1.40832e-09															0.0742723	-0.00340081	0.05079	0.0270507	-0.00788907	-0.017561	0.077202	0.00139495	0.019055	0.0847272	1	-0.0128184	0.0211872	-0.0991665	0.0275992	-0.0311281	-0.0235851	-0.115412	-0.0484831	-0.0624369	-0.0401893	-0.0318647	-0.0604776
Estonian	All	All	All	All	1478	POB	1.30323	14	172362	0.195854	0.000105843	0.12345															0.0193451	-0.0394758	-0.00305896	-0.0207935	-0.109697	0.0931188	0.00762894	0.00209375	0.00456723	0.0239473	-0.0128184	1	-0.229468	0.0169159	-0.0257563	-0.00887416	0.00314806	0.0150707	0.00477245	-0.00438111	-0.0124191	0.0809065	-0.0116085
Estonian	All	All	All	All	1478	POR	1.99385	14	172362	0.0146128	0.000161923	0.12345															-0.0349839	-0.00972545	0.0174096	0.0184925	0.208855	0.0461312	-0.00992617	0.0303126	0.017798	-0.0147053	0.0211872	-0.229468	1	0.00282241	0.0518195	-0.00781151	-0.0187825	-0.00195788	-0.0157112	-0.0945348	-0.0433607	0.0283167	-0.0727509
Estonian	All	All	All	All	1488	POB	1.2629	14	172362	0.22173	0.000102568	0.007315															-0.0336605	0.0408951	-0.0419944	-0.00805114	0.0776886	0.00930828	-0.0089956	0.00419381	0.0118583	-0.0256225	-0.0991665	0.0169159	0.00282241	1	-0.551354	-0.0119619	-0.00571115	0.0140261	0.0413005	0.0313575	0.000994454	0.0265489	0.021826
Estonian	All	All	All	All	1488	POR	2.27162	14	172362	0.00427553	0.000184477	0.007315															-0.0250696	0.012446	0.00883653	0.0122333	0.0277705	-0.0298136	-0.0130501	0.0116956	-0.00416427	0.00437671	0.0275992	-0.0257563	0.0518195	-0.551354	1	0.00351125	0.00515715	0.00695583	-0.00884245	-0.031327	0.0263295	-0.0303956	-0.0117281
Estonian	All	All	All	All	1498	POB	1.8348	14	172362	0.0283673	0.000149008	0.104432															0.00127447	-0.0319349	0.0191115	0.0022188	0.00191721	-0.0342269	0.0174712	0.00540931	-0.00289037	-0.00201483	-0.0311281	-0.00887416	-0.00781151	-0.0119619	0.00351125	1	0.716811	0.00447311	-0.0212599	-0.000295147	0.026822	-0.023327	-0.0100816
Estonian	All	All	All	All	1498	POR	1.04605	14	172362	0.402874	8.49575e-05	0.104432															-0.00147136	-0.0290926	0.0139039	-0.001086	-0.00019068	-0.0237785	0.0170722	0.00155288	-0.00114579	-0.0112587	-0.0235851	0.00314806	-0.0187825	-0.00571115	0.00515715	0.716811	1	-0.000774179	-0.015742	0.00785999	0.0236323	-0.0156713	-0.00670108
Estonian	All	All	All	All	1518	POB	1.54609	14	172362	0.0862175	0.000125564	0.0892213															-0.0326693	0.00620979	0.0180302	0.0117542	0.0103628	-0.00907009	-0.00509087	0.0159302	0.000248833	-0.0114069	-0.115412	0.0150707	-0.00195788	0.0140261	0.00695583	0.00447311	-0.000774179	1	-0.0167816	0.00202936	0.0268715	0.0037171	-0.00269367
Estonian	All	All	All	All	1518	POR	1.26922	14	172362	0.217516	0.000103081	0.0892213															0.00418993	0.0241971	-0.986009	-0.19846	-0.00132386	0.0254839	-0.075293	-0.0326591	-0.000546912	-0.0013985	-0.0484831	0.00477245	-0.0157112	0.0413005	-0.00884245	-0.0212599	-0.015742	-0.0167816	1	0.0518464	0.0422154	0.0277163	0.0620139
Estonian	All	All	All	All	1528	POB	0.986022	14	172362	0.464395	8.00827e-05	0.00739797															0.0291594	-0.0301824	-0.0524719	-0.0415254	-0.018854	0.019999	0.0295635	-0.0201048	-0.0125791	-0.0358228	-0.0624369	-0.00438111	-0.0945348	0.0313575	-0.031327	-0.000295147	0.00785999	0.00202936	0.0518464	1	0.137443	0.0471297	0.0867029
Estonian	All	All	All	All	1528	POR	1.97097	14	172362	0.0161076	0.000160065	0.00739797															-0.0796291	0.110636	-0.0441885	0.0162231	0.113457	-0.163922	-0.023462	0.036152	0.0641295	-0.0292882	-0.0401893	-0.0124191	-0.0433607	0.000994454	0.0263295	0.026822	0.0236323	0.0268715	0.0422154	0.137443	1	-0.111702	0.0560781
Estonian	All	All	All	All	1538	POB	1.87813	14	172362	0.0237543	0.000152527	7.67033e-07															0.0813892	-0.0567744	-0.0263531	-0.0457125	-0.0710408	0.909986	0.00500113	-0.0448702	-0.0383433	0.00875052	-0.0318647	0.0809065	0.0283167	0.0265489	-0.0303956	-0.023327	-0.0156713	0.0037171	0.0277163	0.0471297	-0.111702	1	-0.158787
Estonian	All	All	All	All	1538	POR	4.36182	14	172362	7.65046e-08	0.00035416	7.67033e-07															-0.0149089	-0.0137816	-0.0607233	-0.0103665	0.0329978	-0.133146	-0.0139972	-0.00918069	-0.00940244	-0.0206761	-0.0604776	-0.0116085	-0.0727509	0.021826	-0.0117281	-0.0100816	-0.00670108	-0.00269367	0.0620139	0.0867029	0.0560781	-0.158787	1
Estonian	All	All	All	All	1558	POB	3.25432	14	172362	3.31264e-05	0.00026426	4.17827e-10															-0.0295498	0.132543	0.0147101	0.00373318	0.0283052	-0.0384025	-0.0650533	0.0358383	0.0311976	0.00420236	-0.0261808	0.0160099	-0.0350767	-0.0285309	0.0143091	0.0165817	0.0120252	0.0175742	-0.0147401	0.113175	0.608602	-0.0124412	0.0342919
Estonian	All	All	All	All	1558	POR	7.30188	14	172362	1.7941e-15	0.000592739	4.17827e-10															-0.0381252	0.0287052	0.0085146	0.00895598	0.0361375	0.0218809	0.0398672	-0.00109149	-0.00666646	-0.0227469	-0.0397383	-0.00660024	-0.0308763	0.109568	0.0057622	-0.0115408	-0.00244494	0.00968885	-0.0108508	0.459235	0.138775	0.0477833	0.0691118
Estonian	All	All	All	All	1697	POB	1.33953	14	172362	0.174603	0.00010879	0.015646															0.0215726	-0.0306753	-0.0648281	-0.0226734	0.0148317	0.225764	0.000623633	-0.0298675	-0.024523	-0.0135437	-0.0640127	0.00507186	-0.0387045	0.0337456	-0.0223305	-0.0257631	-0.0167533	-0.0016993	0.066144	0.0963628	0.0136625	0.213414	0.860064
Estonian	All	All	All	All	1697	POR	2.37861	14	172362	0.00260866	0.000193164	0.015646															-0.143968	0.126428	0.0139569	0.0719728	0.115866	-0.119344	-0.168687	0.0330671	0.0674892	0.00110301	-0.0386423	-0.0621006	0.0908896	0.0897529	0.0157279	0.00852571	0.00978609	0.0293746	-0.0143596	-0.129261	0.112724	-0.0574757	-0.0746057
Estonian	All	All	All	All	1717	POB	1.31597	14	172362	0.188177	0.000106878	0.076963															-0.091094	0.122798	-0.0497694	0.0187489	0.109914	-0.0658173	-0.0642468	0.0103698	0.0513852	-0.0163451	-0.0577162	-0.00139603	-0.00839398	0.0670924	-0.00998085	0.00432306	0.00383824	0.0292186	0.048756	0.111315	0.446616	-0.0044608	0.0788429
Estonian	All	All	All	All	1717	POR	1.91939	14	172362	0.0200144	0.000155877	0.076963															-0.0334203	-0.0081642	-0.0231447	0.00508253	0.409569	-0.0491358	-0.00362386	0.0117579	0.0274598	-0.0134	-0.0119591	-0.0105907	-0.00705051	0.00600301	-0.00771427	-0.00602255	-0.00557314	0.00860114	0.0234994	0.0379268	0.0730122	-0.0362576	-0.00614677
Estonian	All	All	All	All	1747	POB	1.61321	14	172362	0.06738	0.000131015	0.0495097															0.00534184	-0.0289057	-0.0605984	-0.0131779	0.0216192	-0.0232338	0.000610407	-0.0183405	-0.0170511	-0.0130584	-0.0538591	-0.00713887	-0.0559812	0.022061	-0.0147319	-0.0184429	-0.0137321	-0.00531573	0.0623383	0.0834173	0.0333751	-0.0580599	0.964642
Estonian	All	All	All	All	1747	POR	2.56034	14	172362	0.00110168	0.000207919	0.0495097															0.0244282	-0.107352	-0.00369691	0.000134599	0.0579103	0.0221166	0.0379558	0.00961945	0.00428151	-0.00567221	-0.00441764	-0.00116176	-0.00843144	0.0964562	-0.0102551	-0.0855545	-0.0750238	-0.0139457	0.0032263	0.0705757	-0.011247	0.0223741	0.0209228
Estonian	All	All	All	All	1757	POB	3.46519	14	172362	1.08306e-05	0.000281379	3.05735e-07															0.052758	-0.00569217	-0.0252486	-0.0178641	-0.156611	0.234722	-0.0681105	-0.0142943	-0.0111706	0.0391294	0.0104873	0.060475	-0.00344241	-0.0382427	-0.00194135	-0.0555518	-0.0446481	-0.0136542	0.0245578	-0.0276392	-0.168889	0.184612	-0.0496792
Estonian	All	All	All	All	1757	POR	6.48834	14	172362	2.66056e-13	0.000526734	3.05735e-07															-0.0634456	0.0347806	-0.015657	0.0138134	0.0691831	-0.0309405	-0.0218298	0.0468309	-0.00343785	-0.00722056	-0.0495908	-0.0054298	-0.0284399	0.118643	-0.0187591	-0.0145243	-0.00578292	0.027311	0.016931	0.415095	0.114394	-0.0160749	0.0830006
Estonian	All	All	All	All	1920	POB	3.40482	14	172362	1.49476e-05	0.000276478	0.000932526															-0.10012	0.0933379	-0.0105208	0.0400038	0.112327	-0.478764	-0.0493878	0.0200574	0.0516689	-0.0383624	-0.0471646	-0.0738698	-0.0658603	0.0373704	0.00591984	0.0340549	0.0344975	0.0240176	0.00819611	0.114227	0.22077	-0.26356	0.191829
Estonian	All	All	All	All	1920	POR	4.0131	14	172362	5.43075e-07	0.000325856	0.000932526															-0.0703317	0.0515575	0.195449	0.104939	0.0820048	-0.150399	-0.0323595	0.0356736	0.0541211	-0.00207896	0.0221625	-0.0414552	0.00228588	0.0165322	0.00572931	0.0389569	0.0331686	0.0134282	-0.190536	0.0458909	0.146106	-0.0999073	0.0263081
Estonian	All	All	All	All	1930	POB	2.56217	14	172362	0.00109204	0.000208067	0.000757234															-0.0198009	-0.0396307	0.0751308	-0.00749861	-0.0382018	0.037466	0.0591705	-0.017307	-0.0103305	0.00713488	0.00345146	0.0233524	0.00188967	-0.0117575	0.00765483	-0.000963013	0.000975962	0.00551592	-0.074674	0.00213815	-0.0472359	0.00157367	-0.0948021
Estonian	All	All	All	All	1930	POR	2.63586	14	172362	0.000764053	0.000214051	0.000757234															0.0653123	-0.0132798	-0.0190852	-0.0246737	-0.0707226	0.0934273	0.0500431	-0.0210202	-0.012722	-0.00506666	0.0246827	0.0213213	-0.0220543	-0.01357	-0.00507257	-0.00338403	-0.000703932	0.00201795	0.0203371	0.0277595	-0.0894728	0.0686473	-0.0150305
Estonian	All	All	All	All	1940	POB	2.9008	14	172362	0.000204973	0.000235561	2.96704e-05															0.0470504	-0.0153721	-0.0393982	-0.0134029	-0.0343027	0.0142798	0.00619048	-0.00489654	-0.0111014	0.00101787	-0.00499887	0.00779682	-0.00896945	-0.0172602	0.00305889	-0.00139044	-0.0052138	0.00370435	0.0390396	-0.00660079	-0.00960556	-0.00316882	-0.00322301
Estonian	All	All	All	All	1940	POR	2.4531	14	172362	0.00183833	0.000199212	2.96704e-05															0.0475574	-0.0177233	0.0238579	0.00413152	-0.00796251	0.0557138	-0.0299136	-0.00291744	0.00580035	-0.0023811	0.0399078	0.00682719	0.025442	0.0195401	-0.0182587	-0.0109938	-0.0093823	-0.0143741	-0.0209598	-0.0204449	-0.0259145	0.0651741	-0.125126
Estonian	All	All	All	All	1950	POB	1.03008	14	172362	0.418835	8.36609e-05	0.169006															0.341697	-0.0776295	-0.0313274	-0.0481318	-0.0798561	0.114784	0.0499653	-0.0304056	-0.0789322	-0.00236646	0.0596609	0.0256323	-0.0359388	-0.0492219	-0.00458439	0.00181401	0.00265887	-0.0231399	0.0327491	0.0246165	-0.0950831	0.0834306	-0.0183097
Estonian	All	All	All	All	1950	POR	0.983632	14	172362	0.466924	7.98886e-05	0.169006															0.162362	-0.0503741	0.00572996	-0.0380543	-0.130729	0.159798	0.04251	-0.0482349	-0.0692238	0.00490752	0.0158597	0.0359451	-0.0397116	-0.00336966	-0.0227116	-0.0131765	-0.0163444	-0.0109116	-0.00446874	0.0594188	-0.12021	0.138363	-0.0725498
Estonian	All	All	All	All	1960	POB	5.8169	14	172362	1.54147e-11	0.000472251	5.79624e-06															0.0257367	-0.000730652	0.0132388	0.00587856	-0.00614275	0.0118787	0.0142491	-0.000337501	-0.00302958	0.0149818	0.00528227	0.00867646	-0.00306901	0.00227732	-0.00287108	0.000666799	0.0011739	0.00193535	-0.0127929	-0.000274396	-0.000549742	0.00842771	-0.00918542
Estonian	All	All	All	All	1960	POR	6.15755	14	172362	1.98236e-12	0.000499893	5.79624e-06															-0.137398	0.0337823	0.0221552	0.0264322	0.0292524	-0.0613143	-0.0181796	0.00729292	0.0473936	0.0117363	-0.0245656	-0.0142826	0.0169795	0.0378909	-0.0130488	0.00153745	0.00115944	0.0190202	-0.0179164	-0.0150851	0.0610474	-0.0432455	0.0190224
Estonian	All	All	All	All	1980	POB	1.96256	14	172362	0.0166918	0.000159382	0.0173115															-0.0493852	0.0202272	-0.000238773	0.00973344	0.0170776	-0.0155532	-0.0294227	0.00451514	0.0459148	0.0036999	-0.00864393	0.0132815	0.0182539	0.0242833	0.00334106	0.0118224	0.0104912	0.00353123	0.00181659	-0.0351966	0.0190103	-0.010327	-0.0008457
Estonian	All	All	All	All	1980	POR	0.766066	14	172362	0.707494	6.22194e-05	0.0173115															-0.0518431	0.0319041	-0.00404956	0.0135174	0.242117	-0.112292	-0.00621624	0.0165217	0.055121	-0.0004833	0.00202319	-0.0249554	0.0110693	0.00855637	0.00643126	0.0270277	0.025217	0.0031643	0.00393135	0.0256872	0.123034	-0.0915947	-0.0174873
Estonian	All	All	All	All	1990	POB	1.80691	14	172362	0.0317568	0.000146744	0.00740383															-0.084253	0.0258934	-0.00338421	0.010524	0.0377905	-0.0270875	-0.0253883	0.0214837	0.0545503	0.0122327	-0.0108807	0.00496592	0.0329792	0.0277745	0.00841247	-0.00411669	-0.0166588	0.0150875	0.00679967	-0.0276896	0.0222908	-0.0203167	0.00406874
Estonian	All	All	All	All	1990	POR	0.70315	14	172362	0.773486	5.71096e-05	0.00740383															-0.199103	0.0342797	-0.00965701	0.0277904	0.053086	-0.0693258	-0.0438058	0.0360329	0.114192	0.0065251	-0.0181722	0.0167467	0.0227057	0.0339734	-0.00488355	-0.0102299	-0.00379499	0.0214819	0.0123271	-0.0170616	0.0547659	-0.0488543	0.00194087
Estonian	All	All	All	All	2000	POB	1.63073	14	172362	0.0631003	0.000132438	0.00117883															-0.0845507	0.0143565	0.00561804	0.0204979	0.0494986	-0.0481119	-0.0372169	0.0230902	1	0.0167325	0.019055	0.00456723	0.017798	0.0118583	-0.00416427	-0.00289037	-0.00114579	0.000248833	-0.000546912	-0.0125791	0.0641295	-0.0383433	-0.00940244
Estonian	All	All	All	All	2000	POR	0.825276	14	172362	0.642081	6.70281e-05	0.00117883															-0.0343119	0.0154657	-0.00264205	0.00876824	0.0264154	-0.0292861	0.00798603	-0.000644641	0.0412835	0.00187627	0.0250278	-0.00991369	0.00397769	0.0217262	-0.00268894	0.0160751	0.0248461	-0.00867629	0.00596647	-0.00736418	0.0203621	-0.0247753	0.0012793
Estonian	All	All	All	All	20002_1138	POB	1.37794	14	172362	0.154132	0.00011191	0.00307418															0.0358592	-0.0274468	-0.0178104	0.00377746	-3.7748e-05	-0.0301138	-0.0185788	0.0386778	0.0101921	0.0145384	0.0176641	0.00285907	0.00238092	0.016884	0.00599893	-0.000511568	-0.00265261	-0.00489027	0.0192631	-0.0245048	-0.0147334	-0.0277436	-0.00581376
Estonian	All	All	All	All	20002_1138	POR	2.57667	14	172362	0.00101824	0.000209245	0.00307418															0.134965	-0.0126449	-0.00302671	-0.0130086	-0.00963633	0.0352522	0.0156669	-0.000806718	0.00725333	-0.00422532	0.00560764	0.00404913	-0.00365805	-0.0108668	-0.00517881	0.0021144	0.00483768	-0.0193362	0.00654998	-0.00208956	-0.00853145	0.0313428	-7.79688e-05
Estonian	All	All	All	All	20002_1226	POB	1.31947	14	172362	0.186111	0.000107162	0.195736															-0.00174841	0.0459046	0.0188316	-0.00396842	-0.00653633	-0.00653568	0.00731406	0.0100438	-0.0174654	0.0197944	0.00905411	0.000485796	0.0065817	-0.0107281	-0.00161219	0.00892776	0.0164104	0.00367313	-0.0170793	-0.00614392	-0.023792	-0.0115707	0.0030324
Estonian	All	All	All	All	20002_1226	POR	1.05769	14	172362	0.391441	8.59025e-05	0.195736															-0.0369383	0.0320251	-0.0220674	0.00957735	0.212563	-0.0942026	0.0185072	0.0146782	0.0345892	0.000310279	0.0169497	-0.0252634	0.00662338	-0.00159752	0.0125667	0.0311552	0.0199749	-0.00834097	0.0224506	0.0157997	0.11163	-0.0724531	-0.0274249
Estonian	All	All	All	All	20003_1140861998	POB	1.86675	14	172362	0.0248935	0.000151603	0.090458															-0.0978646	0.036225	-0.00505217	0.021625	0.252599	-0.129089	0.0100654	0.0170342	0.0617392	-0.00677035	-0.0119515	-0.0486506	0.0164039	0.00645856	0.0153297	0.0183295	0.0242129	0.0128513	0.00486958	0.0312007	0.157255	-0.0924272	-0.0472536
Estonian	All	All	All	All	20003_1140861998	POR	2.36523	14	172362	0.00277652	0.000192077	0.090458															-0.168459	0.0410045	0.00727549	0.0199545	0.0729219	-0.100096	-0.020005	0.0389065	0.0721886	-0.020209	-0.049978	-0.0215015	0.0306002	0.0074868	0.00928424	0.00420963	0.00266354	0.0111055	-0.0054281	-0.0173528	0.0775058	-0.0801779	0.0593981
Estonian	All	All	All	All	20003_1140874420	POB	1.35748	14	172362	0.164785	0.000110248	0.0255885															-0.105472	0.00224028	-0.0140348	0.00581106	0.00876323	-0.00304154	-0.041589	0.0214615	0.0432675	0.0006682	0.0153554	0.0223888	-0.00860523	0.0010831	0.0161602	-0.000691372	0.00114563	0.0175088	0.0164819	-0.0286704	0.0307668	0.00515081	-0.000917085
Estonian	All	All	All	All	20003_1140874420	POR	2.12646	14	172362	0.00821086	0.000172691	0.0255885															-0.049345	-0.0038603	-0.00738826	0.000806491	0.00644211	-0.00119077	-0.0067015	0.00381341	0.0177216	0.0180384	-0.0234487	0.00305831	0.0104187	0.00643536	0.00327493	-0.00881211	-0.00373395	0.0166581	0.012307	-0.00276793	0.0211162	0.00058667	0.00688603
Estonian	All	All	All	All	20003_1140874744	POB	2.35288	14	172362	0.00294063	0.000191074	0.00127894															-0.163447	0.0256678	0.0144193	0.0154566	0.029234	-0.0109561	-0.00276084	0.0051796	0.0231762	0.0101441	-0.00650179	0.00303589	0.00511999	0.0172441	-0.00175082	-0.0111546	-0.00737012	0.0212434	-0.0117766	0.00369812	0.0166617	-0.00409241	0.00328235
Estonian	All	All	All	All	20003_1140874744	POR	2.36425	14	172362	0.00278919	0.000191998	0.00127894															-0.0664478	0.0188481	-0.00984046	0.00783385	0.0177914	-0.0361714	-0.00170312	0.0237189	0.0424944	0.000993568	-0.0067586	-0.0109814	0.00637704	-0.00115518	0.000414374	-0.00819508	-0.00610309	0.00987477	0.0106775	-0.0107464	0.0167283	-0.0348722	-0.000278546
Estonian	All	All	All	All	20003_1140881856	POB	1.57163	14	172362	0.0785684	0.000127639	0.0413888															-0.0266205	0.0275988	-0.0175103	0.0159036	0.0183838	0.00410853	-0.0492243	0.0233309	0.0414198	0.00609049	0.0248098	0.00663414	0.0286494	0.0111913	0.0101338	-0.32776	-0.344176	0.00746469	0.0197736	-0.0382025	0.00249593	0.00571509	0.00487327
Estonian	All	All	All	All	20003_1140881856	POR	1.2456	14	172362	0.233579	0.000101163	0.0413888															-0.222342	0.0412675	0.0128862	0.0238214	0.0312779	-0.0524661	-0.0340183	0.00563195	0.0600817	-0.00093969	-0.00888948	0.00823174	0.0292558	0.0129665	0.006113	-0.0038805	-0.00513671	0.0184109	-0.010216	-0.0288993	0.0203605	-0.0402914	-0.0349952
Estonian	All	All	All	All	20003_1140923346	POB	1.88728	14	172362	0.0228734	0.00015327	2.04501e-08															-0.190334	0.028168	0.0108086	0.0155348	0.0615309	-0.0677797	-0.0354692	0.0209163	0.0657788	-0.0130913	-0.0234301	-0.00558972	0.0382841	0.023431	0.00230158	0.00778557	0.00428994	0.00992869	-0.00624665	-0.0203302	0.0467844	-0.048108	0.00685224
Estonian	All	All	All	All	20003_1140923346	POR	5.83712	14	172362	1.36549e-11	0.000473892	2.04501e-08															-0.0937869	0.0274468	0.0136047	0.0105726	0.0751922	-0.0850547	-0.0148229	0.0310775	0.0525718	-0.00809469	-0.0219155	-0.0145238	0.0152214	0.00311295	0.0110067	0.00224412	0.00292167	0.00570345	-0.00955279	-0.00397687	0.0669989	-0.0722892	0.0393921
Estonian	All	All	All	All	20003_1141194794	POB	1.35748	14	172362	0.164785	0.000110248	0.0255885															-0.124957	0.0220568	-0.00420384	0.0256754	0.0324698	-0.0395996	-0.0234987	0.0209163	0.0644832	-0.00723513	-0.00380487	0.0153142	0.0219597	0.00196115	0.00183153	0.0136246	0.0109676	0.0180192	0.00809517	-0.0104464	0.0424696	-0.0260551	0.000752433
Estonian	All	All	All	All	20003_1141194794	POR	2.12646	14	172362	0.00821086	0.000172691	0.0255885															-0.00779521	0.00467404	-0.00121699	-0.000116686	-0.014106	0.00463855	-0.0116486	-0.0371805	0.0167875	-0.00816573	0.0158548	-0.00641316	0.00451018	-0.00738296	-0.00016491	-0.00731657	0.00331989	0.00246415	0.00495836	-0.0248156	0.00262164	0.00325717	-0.0124818
Estonian	All	All	All	All	20004_1320	POB	1.96278	14	172362	0.0166761	0.0001594	0.0193596															0.278051	-0.0398685	-0.0113991	-0.0272183	-0.0496397	0.0561973	0.0198173	-0.0209606	-0.0402978	-0.0174319	0.0234241	0.00514446	-0.0211536	-0.0185551	-0.00526856	-0.00327044	0.000793744	-0.0339074	0.0137773	0.00831209	-0.0498104	0.038576	-0.0116013
Estonian	All	All	All	All	20004_1320	POR	1.43291	14	172362	0.128252	0.000116374	0.0193596															0.23821	-0.0602107	-0.0102859	-0.0281579	-0.0465806	0.0892142	0.0307317	-0.0302191	-0.0426539	-0.00457992	0.0476545	0.0154096	-0.0264757	-0.0276111	0.00339128	0.00598604	0.0144586	-0.011932	0.0118543	0.0233297	-0.0546439	0.0759012	-0.00178246
Estonian	All	All	All	All	20004_1478	POB	1.13299	14	172362	0.32189	9.20183e-05	0.651981															-0.106738	0.0244168	-0.00197491	0.0195016	0.0107723	-0.0281125	-0.0257752	0.00864359	0.0378271	-0.00431304	-0.0107207	0.000809271	0.00501516	0.00212987	0.00870723	0.00302801	0.0104545	-0.00707779	0.00494947	-0.0145886	0.0191561	-0.018512	0.0111837
Estonian	All	All	All	All	20004_1478	POR	0.909289	14	172362	0.547884	7.3851e-05	0.651981															0.310065	-0.068478	0.00267471	-0.0504673	-0.094651	0.12778	0.0738021	-0.0481071	-0.138921	0.00969037	0.00559779	-0.00477369	-0.067047	-0.0239559	-0.0110041	0.0226801	0.0211455	-0.000742406	0.000139782	0.0652867	-0.0702891	0.102268	0.00536182
Estonian	All	All	All	All	20004_1479	POB	1.31154	14	172362	0.190822	0.000106517	0.110151															0.178705	-0.0261367	-0.000369363	-0.00620999	-0.0120034	0.021304	0.0280454	0.0153008	-0.0276621	0.0106059	0.0252842	0.0196799	-0.0121166	-0.023749	-0.00103079	-0.00695449	-0.00602407	-0.00813866	0.00302857	0.0267817	-0.0225055	0.0117227	-0.00482982
Estonian	All	All	All	All	20004_1479	POR	1.04216	14	172362	0.406733	8.46417e-05	0.110151															0.219384	-0.0447203	0.0155249	-0.0289531	-0.0666093	0.0850771	0.0600904	-0.0377493	-0.0687459	0.0112405	0.0380891	0.0191573	-0.0313308	-0.0293056	-0.0028619	0.0197288	0.0197808	-0.0102797	-0.0128304	0.0308992	-0.0630486	0.0676046	-0.0120655
Estonian	All	All	All	All	20004_1480	POB	2.48445	14	172362	0.00158426	0.000201758	0.0725825															-0.00119207	0.0172959	-0.00089468	0.00622093	0.0213057	-0.0193956	-0.0194045	0.0273931	0.0288668	0.000712377	-0.0135844	-0.01833	0.0117892	0.00546599	0.00778224	-0.0147618	-0.0217325	-0.00253267	0.00255674	-0.01837	0.0341424	-0.0156497	0.00795509
Estonian	All	All	All	All	20004_1480	POR	2.01038	14	172362	0.0136146	0.000163265	0.0725825															-0.279863	0.0507694	-0.0153358	0.0388909	0.0772714	-0.0951397	-0.0585563	0.0360759	0.0864993	-0.00482128	-0.0150478	-0.0101675	0.044941	0.0355951	0.00335169	-0.0193665	-0.0146533	0.0133923	0.017874	-0.0399492	0.0618094	-0.0730418	0.0109387
Estonian	All	All	All	All	20004_1483	POB	1.67687	14	172362	0.0529606	0.000136184	0.220945															-0.0186117	0.0232789	0.0119159	-0.00173664	-0.0218466	0.0078879	0.0282755	-0.0137897	-0.0379935	-0.00690632	0.0133437	-0.000247815	-0.0127105	-0.0140079	0.0147129	0.00907318	0.00629571	-0.00934786	-0.0110313	0.0476302	-0.00833593	0.00985373	-0.0116356
Estonian	All	All	All	All	20004_1483	POR	1.05747	14	172362	0.391655	8.58846e-05	0.220945															-0.219127	0.0429831	0.00752415	0.0267723	0.0683138	-0.080985	-0.0363385	0.031201	0.0987021	0.00796262	-0.0238077	-0.00869856	0.0208312	0.0217667	0.000270843	-5.72516e-05	0.00309903	0.0166445	-0.00578845	-0.0126951	0.0688864	-0.0602886	0.0224029
Estonian	All	All	All	All	20016	POB	1.44057	14	172362	0.12495	0.000116995	0.000415983															0.23541	-0.0658368	0.0230166	-0.0387415	-0.0658612	0.0929726	0.05029	-0.0145813	-0.0492172	0.000915799	0.0253701	0.0121367	-0.0354327	-0.0317331	0.00837768	0.0633278	0.0496163	-0.017269	-0.0235436	0.0161762	-0.0460747	0.075798	-0.0150326
Estonian	All	All	All	All	20016	POR	2.04699	14	172362	0.0116265	0.000166238	0.000415983															-0.23612	0.0612064	0.0106347	0.0379701	0.0598477	-0.0957823	-0.0410927	0.0239311	0.0553883	0.0152375	-0.0124773	-0.0264065	0.0327366	0.0353602	-0.0041814	-0.0334616	-0.0318892	0.0123244	-0.00773116	-0.00422016	0.0465878	-0.0774343	0.0143256
Estonian	All	All	All	All	20023	POB	2.06792	14	172362	0.0106162	0.000167937	0.000760787															-0.167757	0.00497056	-0.0111222	-0.003055	0.00693669	0.0264589	-0.0272088	-0.0186902	0.0214088	-0.00447338	-0.0407921	0.0509085	-0.00652065	0.00429198	0.00851485	-0.000945892	0.0057735	0.011125	0.0125105	-0.00596612	0.0163342	0.0336025	0.00922712
Estonian	All	All	All	All	20023	POR	3.07169	14	172362	8.56774e-05	0.000249434	0.000760787															0.228354	-0.0309846	-0.0167109	-0.0190112	-0.0201616	0.0393634	0.0221313	-0.00204169	-0.0257001	0.000527469	0.039047	-0.00461699	-0.00461329	-0.0173435	-0.0104558	0.0109603	0.00413286	-0.00459233	0.0198413	-0.00607262	-0.0525474	0.0240844	-0.00774596
Estonian	All	All	All	All	2010	POB	2.52229	14	172362	0.00132255	0.00020483	0.00293592															0.216253	-0.0371043	-0.0229692	-0.0364512	-0.0413302	0.0779157	0.0414438	-0.0150873	-0.0383755	-0.00286018	0.0158212	0.000176003	-0.0260554	-0.00865693	-0.00440141	-0.0123511	-0.00337638	-0.0102059	0.0248208	0.0409927	-0.0562476	0.0627346	-0.00776686
Estonian	All	All	All	All	2010	POR	0.845765	14	172362	0.619093	6.8692e-05	0.00293592															-0.359103	0.055512	-0.00286877	0.025197	0.0665498	-0.0528144	-0.0302651	0.01097	0.0436998	0.0119289	-0.0434247	0.00576261	0.0199827	0.032545	0.00180107	0.0121591	0.0114973	0.0238636	0.00417728	-0.00403862	0.0735856	-0.0288709	0.0216181
Estonian	All	All	All	All	20107	POB	1.51526	14	172362	0.0962965	0.000123061	0.0324242															-0.372865	0.0768175	0.0423909	0.0557107	0.0845793	-0.137883	-0.063534	0.0321827	0.0831225	-0.00124519	-0.0598732	-0.0282032	0.0521104	0.0393552	0.0159113	0.00329784	0.00586703	0.0394102	-0.0407613	-0.0159789	0.110191	-0.0967386	0.0324103
Estonian	All	All	All	All	20107	POR	1.20314	14	172362	0.264599	9.7715e-05	0.0324242															-0.0427467	0.00364054	0.00278358	0.00818895	0.00730279	-0.0360205	-0.0311033	0.0125021	0.0246157	0.00637764	-0.00307054	-0.00847715	-0.000886913	0.00404754	-0.00147836	0.0111013	0.0153808	-0.00971527	-0.00123242	-0.0174067	0.0532663	-0.0220191	-0.000746889
Estonian	All	All	All	All	20110	POB	2.94883	14	172362	0.00016069	0.00023946	0.0026167															0.0687535	-0.0169744	0.0414049	-0.0116651	-0.0490639	0.0157838	0.0347106	0.00330771	-0.0269835	-0.000913187	0.0142037	0.00188926	-0.0162684	-0.0177638	0.00547348	0.00181867	-0.000666057	0.000746135	-0.0387588	0.0296067	-0.0292517	0.00579126	-0.00582436
Estonian	All	All	All	All	20110	POR	2.7883	14	172362	0.000360459	0.000226427	0.0026167															0.0848058	-0.00097141	0.0134321	0.0058677	-0.0167784	0.00605938	-0.00917807	0.00986585	0.001744	-0.00174445	0.0054471	0.0307936	0.00541109	-0.00527599	0.0048309	-0.0164229	-0.0141887	0.0113584	-0.0121703	-0.022753	-0.0243207	0.000555371	0.000972511
Estonian	All	All	All	All	20111	POB	1.41094	14	172362	0.138131	0.00011459	0.00170565															-0.0655344	0.0207875	0.0129621	0.0256077	0.0457889	-0.0748031	-0.0298243	0.0321303	0.0426418	0.00524925	0.00192968	-0.0150264	0.00556586	-0.0123121	0.00593825	0.00416888	0.00505715	0.000719651	-0.0116225	-0.0205875	0.028251	-0.0614766	0.00564399
Estonian	All	All	All	All	20111	POR	3.03034	14	172362	0.000105978	0.000246077	0.00170565															-0.282519	0.068789	-0.0355621	0.0456341	0.107111	-0.0693744	-0.0793792	0.00946391	0.0702801	0.00422928	-0.0211347	0.0684819	0.0624112	0.0191302	0.0211856	-0.0314474	-0.0290457	0.0290563	0.0366158	-0.0477643	0.0241851	-0.0480374	0.00890871
Estonian	All	All	All	All	20116	POB	2.13115	14	172362	0.0080423	0.000173071	0.00660274															0.148864	-0.0176332	0.0250738	-0.0151861	-0.0346455	0.0187956	0.0586965	-0.0196079	-0.0450352	2.90204e-05	-0.0116158	-0.0420368	-0.00429682	-0.00494407	-0.019886	0.00747147	0.00748969	-0.0187942	-0.0251093	0.0447639	-0.0300164	0.00673347	-0.000947017
Estonian	All	All	All	All	20116	POR	2.31145	14	172362	0.00356156	0.000187711	0.00660274															0.131098	-0.0484562	-0.0382664	-0.0423951	-0.03526	0.0698835	0.0790484	-0.0125206	-0.038924	0.013469	0.0448682	0.0275657	-0.024096	-0.0233076	0.00719231	0.0138798	0.0136838	-0.00777184	0.0377078	0.0490188	0.0200479	0.0476336	0.0235043
Estonian	All	All	All	All	20127	POB	2.8789	14	172362	0.000228928	0.000233782	0.000867469															-0.193131	0.0624079	-0.00100831	0.0595603	0.147554	-0.173679	-0.0553594	0.17957	0.118382	0.00758218	-0.0173621	-0.0297639	0.0481725	0.038246	0.00448103	-0.00845736	-0.008844	0.0175692	0.00201633	-0.018851	0.161642	-0.127186	0.0446419
Estonian	All	All	All	All	20127	POR	1.83644	14	172362	0.0281784	0.000149142	0.000867469															-0.241789	0.0634572	-0.000418686	0.0603681	0.146016	-0.184819	-0.0535347	0.15683	0.134986	0.016528	-0.029569	-0.0143535	0.0453329	0.0553877	0.00475482	-0.00563343	-0.00556025	0.0243588	0.00150942	-0.0258937	0.162035	-0.134451	0.0325237
Estonian	All	All	All	All	2020	POB	3.03666	14	172362	0.000102597	0.00024659	0.0155817															0.307447	-0.0537423	-0.0249859	-0.0270163	-0.058915	0.100991	0.0312266	-0.0261692	-0.0504952	-0.00255415	0.0836802	0.0103112	-0.00831199	-0.0232311	-0.0160494	-0.0231713	-0.0160332	-0.0273157	0.0273721	0.00387393	-0.0881596	0.0765404	-0.039307
Estonian	All	All	All	All	2020	POR	2.04379	14	172362	0.0117887	0.000165978	0.0155817															0.17954	-0.0336626	0.00774881	-0.0238266	-0.0621331	0.00445359	0.0973513	-0.00405453	-0.0393343	0.0292254	0.0686701	-0.0425378	-0.0391289	-0.0409713	-0.00204817	0.0139971	0.0149148	-0.0326975	-0.0040874	0.0150403	-0.0427264	-0.0260828	-0.0134269
Estonian	All	All	All	All	2040	POB	4.17858	14	172362	2.15287e-07	0.000339287	1.31772e-06															-0.173289	0.0210935	0.0110117	0.0217582	0.0296618	-0.0225706	-0.0657984	0.0133692	0.0563318	0.0128408	-0.0285723	0.0356753	0.0131939	0.0316514	-0.000458415	-0.0108504	-0.010846	0.0204151	-0.0118044	-0.0255983	0.0172476	-0.00418754	0.000916783
Estonian	All	All	All	All	2040	POR	5.48731	14	172362	1.10094e-10	0.000445505	1.31772e-06															-0.0906085	0.0262389	-0.00905432	-0.00151548	0.0208506	0.0089894	0.0405262	0.0134076	0.0213281	0.0256557	0.00369524	-0.0236914	0.00939547	0.021649	-0.0011237	-0.00892028	-0.00464301	0.00452426	0.0098226	0.00220269	-0.00114543	0.00669242	-0.00610422
Estonian	All	All	All	All	2050	POB	3.10698	14	172362	7.14044e-05	0.000252299	0.0136172															0.0976704	-0.0603265	-0.0562479	-0.010656	0.00969663	0.0127866	0.0075353	-0.00601718	0.000362875	-0.00464661	0.0532331	0.0265474	0.0152737	-0.010382	-0.00353941	-0.00630861	-0.000389182	-0.0149525	0.0554193	-0.0101892	0.011486	0.00681427	-0.00385218
Estonian	All	All	All	All	2050	POR	2.45028	14	172362	0.00186298	0.000198983	0.0136172															0.0412052	0.0193705	-0.00715431	0.00279399	0.0271222	-0.049965	-0.0256237	0.00864297	-0.000230759	-0.00322709	-0.0637219	-0.0158337	-0.0161899	0.00650492	-0.00322698	0.00101234	0.000868776	0.0150466	0.00813661	0.0270937	0.0336228	-0.0362273	0.0213594
Estonian	All	All	All	All	20512	POB	1.30298	14	172362	0.196008	0.000105822	0.0321681															0.0804678	-0.0135162	-0.028981	-0.0145658	-0.00193488	0.0109032	0.00837429	-2.33589e-05	0.0017043	0.00199751	0.0538983	0.0057535	-0.0176756	0.0101821	-0.0155209	0.0145592	0.00381316	-0.0126782	0.0306671	0.0150323	0.0116236	0.0113944	0.00350076
Estonian	All	All	All	All	20512	POR	2.02864	14	172362	0.0125862	0.000164748	0.0321681															-0.254658	0.12144	0.0330049	0.0687112	0.116785	-0.247399	-0.034239	0.043144	0.0713699	0.00648132	-0.0189662	-0.124345	0.0610876	0.0356946	0.0158624	0.00426228	0.00314158	0.00825605	-0.03227	-0.044059	0.0674321	-0.218481	0.0214842
Estonian	All	All	All	All	20519	POB	3.04239	14	172362	9.96186e-05	0.000247055	0.0013906															-0.0431171	0.00113046	0.0228223	0.00927704	-0.00438902	0.0163596	0.0123307	-0.00608703	-0.00659514	0.0213444	-0.0154673	0.0275658	-0.00936781	0.00617386	0.000320125	-0.00567107	-0.00403561	0.00585202	-0.0230401	0.00782406	0.0073209	0.0161691	0.000781777
Estonian	All	All	All	All	20519	POR	2.99802	14	172362	0.000125052	0.000243453	0.0013906															-0.0153716	0.0136953	0.00442741	0.0287229	0.0261734	-0.0281552	0.0105089	0.0063867	0.018804	0.024104	0.0775195	-0.00239623	0.0372007	-0.00164652	0.0174208	-0.00230937	-0.00211579	-0.0347084	-0.00283461	-0.0440041	0.0143522	-0.0250841	-0.0143054
Estonian	All	All	All	All	20544	POB	1.22305	14	172362	0.249708	9.9332e-05	0.158551															-0.106839	0.014997	0.010257	0.0127285	0.01694	-0.0297764	-0.0155072	0.00927061	0.0232357	0.00132295	-0.00381487	-0.00435564	0.0145382	0.0206836	-0.0073786	-0.00994356	-0.00257935	-6.75923e-05	-0.00631272	-0.00929788	0.0246943	-0.0213472	-0.00250107
Estonian	All	All	All	All	20544	POR	1.45701	14	172362	0.118096	0.000118331	0.158551															-0.121588	0.038515	0.00143062	0.0308061	0.053994	-0.0687545	-0.0364966	0.0379472	0.0594287	0.00828017	0.0044427	-0.00810437	0.0322909	0.0229658	0.00266752	-0.0157932	-0.0139301	0.00860707	0.0014109	-0.0188721	0.0510901	-0.0504146	0.00446031
Estonian	All	All	All	All	2070	POB	2.37984	14	172362	0.00259369	0.000193264	0.0805034															-0.221558	0.09385	0.0594793	0.104434	0.163501	-0.269685	-0.0977483	0.0589516	0.0939111	0.0268805	-0.00118074	-0.0715285	0.0892641	0.0242168	0.0336033	0.0624066	0.0509266	0.0101898	-0.0594773	-0.134098	0.217015	-0.208181	0.00280574
Estonian	All	All	All	All	2070	POR	2.54121	14	172362	0.00120786	0.000206366	0.0805034															0.431656	-0.0662906	-0.00211087	-0.0462307	-0.0859374	0.0986255	0.0737735	-0.0214563	-0.0752552	-0.00809362	0.0423104	-0.0139876	-0.0316384	-0.0225703	-0.0174761	-0.00584313	-0.0062162	-0.0328381	0.00452164	0.0418941	-0.084356	0.0681164	-0.0159729
Estonian	All	All	All	All	2090	POB	1.99707	14	172362	0.0144133	0.000162184	0.0509576															-0.361902	0.102504	-0.00116256	0.0765945	0.158262	-0.190922	-0.0951824	0.0874011	0.131415	0.0183255	-0.0258926	-0.0226046	0.0796518	0.0395944	0.0126262	-0.0188034	-0.0193835	0.028897	0.00213947	-0.0655335	0.145263	-0.141997	0.0164593
Estonian	All	All	All	All	2090	POR	2.4679	14	172362	0.00171381	0.000200414	0.0509576															-0.146297	0.0190798	0.00675417	0.00287519	0.00600977	-0.000741843	-0.0071009	-0.0135284	0.000415301	0.0084491	-0.0140688	0.0171903	0.00508159	0.0121365	-0.00578613	0.0051209	0.00505185	-0.00943012	-0.00553324	-0.00227234	0.00939479	0.00187606	0.0105716
Estonian	All	All	All	All	2100	POB	1.50167	14	172362	0.101049	0.000121957	0.0873911															-0.0357245	0.0428868	0.0350323	0.0370159	0.048346	-0.109783	-0.0527752	0.0105771	0.0478262	-0.0377394	-0.0141835	-0.0352313	0.0403665	0.00723596	0.0137547	0.0135576	0.0125306	-0.000261084	-0.0342793	-0.0408976	0.0663636	-0.0889579	0.0100205
Estonian	All	All	All	All	2100	POR	1.57162	14	172362	0.0785722	0.000127638	0.0873911															0.0193536	-0.0171932	-0.0142381	-0.0202803	-0.0195589	-0.00287571	0.0183945	0.00597669	0.00262468	0.00757536	-0.00588198	-0.0184689	-0.017177	-0.00815536	-0.00211718	0.0263741	0.0226973	0.0159243	0.0163069	0.0158867	0.00963633	-0.00398248	-0.00184917
Estonian	All	All	All	All	21001	POB	7.14337	14	172362	4.78107e-15	0.000579879	2.33593e-41															-0.219984	0.0939666	0.0597318	0.104478	0.16254	-0.269348	-0.0981973	0.0586264	0.0929023	0.0260332	-0.00158481	-0.0709883	0.0872967	0.0244846	0.0329848	0.0630793	0.0514563	0.0111034	-0.0597667	-0.133131	0.216851	-0.207283	0.00408471
Estonian	All	All	All	All	21001	POR	22.4809	14	172362	1.1355e-58	0.00182267	2.33593e-41															0.0144707	0.000559621	-0.0131824	-0.00705967	-0.272307	-0.0696204	-0.00572283	0.00352621	0.000874718	0.0127434	-0.0163518	0.205727	-0.410083	-0.00965255	-0.0685026	0.0220879	0.0275837	0.00825884	0.0131524	0.090266	0.0624153	-0.0400442	0.0191807
Estonian	All	All	All	All	2129	POB	2.1393	14	172362	0.00775709	0.000173733	0.0498482															-0.0510884	0.0657015	-0.00724499	0.0191036	0.0865203	-0.059699	-0.0088941	0.0249678	0.01939	-0.00512579	-0.0394671	0.0166508	0.0341115	0.153872	0.0134567	-0.00248749	-0.00322986	0.0121199	0.00750739	-0.0515218	0.0455376	-0.0433558	-0.0106869
Estonian	All	All	All	All	2129	POR	1.49999	14	172362	0.10165	0.000121821	0.0498482															0.00203848	-0.0570855	-0.0272502	-0.017248	0.0826213	-0.00589518	-0.0339788	-0.0229262	-0.0103518	0.0181324	-0.00522052	0.0478072	-0.0220065	-0.012509	-0.0307591	-0.00101373	0.000495694	0.0151996	0.027402	0.0158766	0.0438669	-0.00663316	0.026507
Estonian	All	All	All	All	2139	POB	2.73898	14	172362	0.000460458	0.000222422	0.0018783															-0.0127493	0.0538614	0.0228572	0.00937304	-0.0766973	-0.00234972	0.0334727	-0.0120623	0.0141732	-0.0236594	-0.00606858	-0.0506196	0.0115483	-0.00180427	0.0292713	0.00399062	0.00195299	-0.011202	-0.0220973	0.0149375	-0.0441173	0.00690883	-0.0138388
Estonian	All	All	All	All	2139	POR	2.51025	14	172362	0.00140092	0.000203852	0.0018783															0.00580403	0.00310149	0.0151698	0.0274688	0.0118712	-0.0168785	-0.0323474	0.076297	0.00809409	0.0122401	0.025448	-0.0365192	0.0124582	0.043926	-0.00860461	0.00341816	0.00602273	-0.00839034	-0.0137282	-0.0626657	0.014627	-0.0278538	0.00512056
Estonian	All	All	All	All	2178	POB	7.27353	14	172362	2.13825e-15	0.00059044	1.05456e-19															-0.128929	-0.00342786	-0.0141435	-0.000256637	-0.0153203	0.0265474	0.0172785	0.000528685	-0.0084186	0.0187379	0.000662422	0.0191118	-0.00704998	0.000281005	-0.00294527	-0.00445896	-0.00623828	0.0186242	0.0167126	0.0154229	-0.00781008	0.0283787	0.00358272
Estonian	All	All	All	All	2178	POR	12.8288	14	172362	8.11642e-31	0.00104093	1.05456e-19															-0.0289908	0.0476372	-0.037731	0.00749508	0.0383702	-0.056938	-0.0155129	-0.00893915	0.021114	0.00718693	-0.0217482	-0.0322598	0.000157242	0.0519703	-0.0321995	-0.0100102	-0.0248176	-0.00692882	0.0367377	0.00896879	0.0504347	-0.032498	0.0225342
Estonian	All	All	All	All	2217	POB	1.45996	14	172362	0.116899	0.00011857	0.0420783															-0.0214916	-0.0113546	0.0150718	0.00116374	-0.0210955	-0.00181595	0.00955397	-0.00373539	0.0106771	-0.0103907	-0.0141448	0.0166078	-0.000455453	-0.0279444	0.014166	0.0121662	0.0204468	0.0171616	-0.0126733	-0.0322734	-0.000987187	-0.00724002	-0.0131105
Estonian	All	All	All	All	2217	POR	1.79046	14	172362	0.0339262	0.000145408	0.0420783															0.156449	-0.0324986	0.0638214	0.0135287	-0.0341523	0.0124138	0.0708318	0.000851329	-0.00331448	0.076258	0.784203	-0.00449715	0.00581729	-0.103898	0.0213753	-0.0353298	-0.0210941	-0.11677	-0.0600573	-0.0354145	-0.0698018	-0.00795488	-0.0564393
Estonian	All	All	All	All	2237	POB	1.32095	14	172362	0.185241	0.000107282	3.15356e-07															0.303258	-0.0865562	-0.00941902	-0.0779965	-0.120993	0.187015	0.0864689	-0.0517711	-0.102845	-0.00432892	0.0591792	0.0195058	-0.0698843	-0.0421983	-0.0220584	-0.0103399	-0.0115448	-0.0261225	0.0111346	0.0880023	-0.118102	0.148123	-0.0049043
Estonian	All	All	All	All	2237	POR	3.46933	14	172362	1.0593e-05	0.000281715	3.15356e-07															0.0823373	-0.0545914	-0.029577	-0.0506879	-0.0867489	0.0509309	0.0483924	-0.0631657	-0.00913628	-0.0251931	-0.0091877	-0.00102914	-0.0597483	-0.0952497	-0.00958487	0.0189258	0.0165445	-0.0236568	0.0285903	0.442505	0.015906	0.060073	-0.00104594
Estonian	All	All	All	All	2257	POB	1.03651	14	172362	0.41237	8.4183e-05	0.0786079															-0.0259855	-0.014998	-0.0533984	-0.00320171	0.0788036	-0.0614372	-0.0106021	-0.00195103	0.00303339	-0.0199968	-0.0663924	-0.0183427	-0.0447875	0.0361217	-0.014746	-0.0135285	-0.00799368	-0.00350992	0.0550643	0.100648	0.0885253	-0.07025	0.932631
Estonian	All	All	All	All	2257	POR	1.10878	14	172362	0.343377	9.0052e-05	0.0786079															-0.0178096	0.0114509	-0.0168364	-0.00316738	0.0310134	-0.00377473	0.0156472	-0.00173596	0.0214622	-0.0242056	-0.0323326	-0.0086779	0.00214802	0.0146754	0.00300113	0.00470979	0.00316463	0.0166075	0.0186454	0.0520416	0.0347919	0.00648997	0.000739573
Estonian	All	All	All	All	2267	POB	1.2235	14	172362	0.249379	9.93685e-05	0.126077															-0.102081	0.0407373	0.0121741	0.0200943	0.0295503	-0.0363465	-0.025133	0.0175656	0.051576	0.0201795	-0.0170197	0.00401664	0.0152611	0.0364958	-0.0140894	-0.00340281	-0.00850174	0.0114024	-0.00827209	-0.0178716	0.0327078	-0.0244361	0.00912471
Estonian	All	All	All	All	2267	POR	0.538669	14	172362	0.911822	4.37512e-05	0.126077															-0.00720961	-0.0184425	-0.0183412	-0.000900623	-0.0132149	0.013445	-0.00348947	0.00552565	-0.0125385	0.0392764	0.0250507	0.00592265	-0.00010137	0.00684121	-0.00789429	0.000576332	-0.000159853	-0.0188844	0.0180946	-0.00117955	-0.0480462	0.0121395	-0.00279733
Estonian	All	All	All	All	23104	POB	7.1272	14	172362	5.28292e-15	0.000578568	2.11425e-41															-0.088747	0.0289012	-0.00143125	0.0291388	0.0443437	-0.0452131	-0.0155048	0.0287328	0.032086	0.0238697	0.000711111	-0.00430196	0.0187913	0.0248662	-0.0052843	0.00251974	-0.00123355	0.00791467	0.00213466	-0.022909	0.0190811	-0.0226104	-0.000816497
Estonian	All	All	All	All	23104	POR	22.4878	14	172362	1.08424e-58	0.00182323	2.11425e-41															-0.034289	0.0264827	-0.00220681	0.0064471	-0.00574808	-0.0140611	0.0202067	0.00669099	0.0353734	0.0165983	0.0326336	0.0138628	0.00838044	0.0168255	-0.0136254	0.0214026	0.0245857	-0.000948962	0.00433103	-0.0193639	0.0121394	-0.0133105	-0.0116835
Estonian	All	All	All	All	2463	POB	2.55171	14	172362	0.00114845	0.000207218	9.54801e-05															-0.0570584	0.0414078	-0.0474068	0.00137263	0.0321083	-0.0299786	0.000417281	-0.000324265	0.0207294	-0.00273056	-0.0148183	-0.0130166	0.0163833	0.0143965	-0.00803739	-0.0128796	-0.0122247	0.000378855	0.0493923	0.00915759	0.0273038	-0.0122161	0.00545607
Estonian	All	All	All	All	2463	POR	1.45669	14	172362	0.118225	0.000118305	9.54801e-05															-0.067178	0.0167848	-0.0253179	0.0053081	0.0241858	-0.0488905	-0.00913704	0.0149567	0.0309372	0.0566414	0.013489	-0.00866205	0.00525333	0.0185542	-0.0156992	0.0139221	0.0099171	-0.0108849	0.025164	-0.00744369	0.0286405	-0.0347822	0.000590636
Estonian	All	All	All	All	2654	POB	2.86648	14	172362	0.000243704	0.000232774	0.0472092															-0.117683	0.0187895	-0.0034149	0.0103907	0.0133547	-0.0307954	-0.0180636	0.0252879	0.0357883	0.0183275	0.00123845	0.00216697	0.00217178	0.0177065	0.000637146	-0.00544453	5.95263e-05	-0.00521548	0.00785831	-0.0108646	0.0170804	-0.0232188	-0.00895708
Estonian	All	All	All	All	2654	POR	2.30354	14	172362	0.00369356	0.000187069	0.0472092															-0.128408	0.0179788	-0.0171183	0.0102348	0.0233476	-0.00200564	-0.057739	0.0154704	0.049819	0.0107826	-0.0084044	0.0455704	0.018631	0.008817	0.00545141	-0.00936795	0.0035015	0.00405543	0.0180506	-0.0184622	0.0331926	0.00725273	0.00827361
Estonian	All	All	All	All	300	POB	1.80382	14	172362	0.0321548	0.000146493	5.50684e-05															-0.0842423	0.0239622	0.0163101	0.0195852	0.0664526	-0.0715813	-0.0262361	0.0434505	0.0460564	0.00832098	0.00637521	-0.00990678	0.0278936	0.0100712	0.00856045	0.0111621	0.00993711	0.00596322	-0.0136673	-0.0291358	0.0612523	-0.0554751	-0.00056777
Estonian	All	All	All	All	300	POR	3.94734	14	172362	7.82454e-07	0.000320517	5.50684e-05															-0.00837581	0.00559583	-0.000141378	0.00340051	0.011532	0.00911097	0.0025103	0.0240316	0.0235805	-0.000914222	0.0216602	0.00297594	0.0082372	0.00624561	0.0133629	0.00259375	0.00463729	-0.00786829	0.00217291	-0.0226989	0.00412975	0.0091178	-0.00109316
Estonian	All	All	All	All	30040	POB	0.847912	14	172362	0.61668	6.88664e-05	0.27283															-0.0491518	0.00897831	-0.00274818	0.016443	0.0219443	-0.0272388	-0.0248211	0.0212457	0.0228478	0.039908	0.011351	-0.00104178	0.0335985	0.00819851	0.00697638	0.0161022	0.0109208	0.00232144	0.00478503	-0.0598113	0.0126991	-0.0218841	0.0018306
Estonian	All	All	All	All	30040	POR	0.908473	14	172362	0.548791	7.37847e-05	0.27283															-0.0623981	-0.00176431	0.0116381	0.0243367	0.0253593	-0.0683722	-0.0233545	0.0231976	0.0301514	0.0111971	0.0067278	-0.0106917	0.016816	0.0132256	-0.00979366	-0.0032861	0.00366215	0.0101789	-0.0101692	-0.0472168	0.105657	-0.0500196	-0.0669457
Estonian	All	All	All	All	30060	POB	1.31907	14	172362	0.186344	0.00010713	0.010527															-0.0960344	0.0197797	-0.0108975	0.0214171	0.0369818	-0.0461079	-0.0328901	0.177904	0.0746293	0.00462702	0.00441499	-0.00636568	0.0402041	0.0306155	-0.00506243	-0.0138048	-0.0143607	0.00359861	0.0135516	-0.0410499	0.0360244	-0.0405843	0.0029376
Estonian	All	All	All	All	30060	POR	1.81161	14	172362	0.0311617	0.000147125	0.010527															-0.146619	0.0190894	0.00658584	0.0166215	0.0446799	-0.0519646	-0.0320169	0.0216357	0.0833116	0.00331249	-0.0100877	0.00340895	0.00842174	0.0216572	0.00137228	0.0210492	0.0200367	0.000790752	-0.00483192	-0.0133737	0.0487705	-0.0371074	0.00404596
Estonian	All	All	All	All	30070	POB	0.964727	14	172362	0.487115	7.83532e-05	0.263069															-0.0441061	0.00750824	-0.000434902	-0.00624275	-0.00684924	-0.00725727	-0.0179888	-0.00274999	0.0298408	0.0290582	-0.0158307	0.00570502	0.0143746	0.0022791	-0.00290047	0.0122533	0.0155033	0.00071709	0.00069017	-0.00816923	0.00408216	-0.00568561	-0.0118871
Estonian	All	All	All	All	30070	POR	1.46271	14	172362	0.115793	0.000118794	0.263069															-0.0371756	0.0390512	-0.0198234	0.00613293	-0.00342628	0.00349864	-0.0329382	0.0245216	0.0384464	0.0114914	-0.0100869	0.00599562	0.0127041	0.00955229	-0.00116507	-0.26137	-0.270795	0.0228583	0.0222276	-0.0227335	-0.00460307	-0.00106537	-0.0033234
Estonian	All	All	All	All	30080	POB	1.12362	14	172362	0.330103	9.12574e-05	0.0232618															-0.0830612	0.0133321	0.00857651	0.0140878	0.0276188	-0.0378471	-0.015497	0.0166059	0.0593091	0.0289043	0.0163506	-0.00144743	0.0117743	0.000303141	0.00219523	0.0350183	0.0358226	0.00261932	-0.00747274	-0.00542132	0.0388522	-0.0215782	0.00396103
Estonian	All	All	All	All	30080	POR	1.63783	14	172362	0.0614375	0.000133014	0.0232618															-0.104413	0.034583	-0.0059623	0.0211994	0.0486676	-0.0591055	-0.0475622	0.0570989	0.0841265	0.0230834	0.00178977	0.00222182	0.0195058	0.0186949	0.00500902	-0.00341418	-0.00368955	0.0168574	0.00840772	-0.0115416	0.0483791	-0.0435629	0.0066814
Estonian	All	All	All	All	30100	POB	1.20607	14	172362	0.262373	9.79526e-05	0.637672															-0.0741248	0.0223638	0.013438	0.0114487	0.0348286	-0.0581339	0.000916097	0.0180231	0.0656444	0.0100079	-0.00600454	-0.0180382	0.0149308	0.00826153	-0.00499666	0.0119756	0.0160238	0.0140252	-0.00980794	0.00847284	0.0386038	-0.0418374	-0.0185336
Estonian	All	All	All	All	30100	POR	1.18105	14	172362	0.281836	9.59207e-05	0.637672															-0.109373	0.0142747	0.00742087	0.0113509	0.0234216	-0.0468875	-0.0113906	0.0294758	0.042115	0.00352821	-0.00279434	-0.00693144	0.0046539	0.00459882	0.00371542	0.00052165	0.00498794	0.0174938	-0.0039453	0.00774226	0.0361487	-0.0387674	0.00825344
Estonian	All	All	All	All	30130	POB	2.66391	14	172362	0.000666239	0.000216328	0.00175663
Estonian	All	All	All	All	30130	POR	3.44584	14	172362	1.2011e-05	0.000279808	0.00175663
Estonian	All	All	All	All	30180	POB	1.42129	14	172362	0.133401	0.00011543	0.0874111
Estonian	All	All	All	All	30180	POR	0.844167	14	172362	0.620888	6.85623e-05	0.0874111
Estonian	All	All	All	All	30200	POB	1.65283	14	172362	0.0580472	0.000134232	0.0641946
Estonian	All	All	All	All	30200	POR	0.967748	14	172362	0.483867	7.85985e-05	0.0641946
Estonian	All	All	All	All	30210	POB	2.01289	14	172362	0.0134686	0.000163469	0.0797603
Estonian	All	All	All	All	30210	POR	1.06225	14	172362	0.387004	8.62731e-05	0.0797603
Estonian	All	All	All	All	30600	POB	1.47086	14	172362	0.112566	0.000119456	0.212282
Estonian	All	All	All	All	30600	POR	1.34949	14	172362	0.169099	0.000109599	0.212282
Estonian	All	All	All	All	30610	POB	1.34242	14	172362	0.172991	0.000109025	0.111788
Estonian	All	All	All	All	30610	POR	0.956741	14	172362	0.495736	7.77047e-05	0.111788
Estonian	All	All	All	All	30620	POB	1.05727	14	172362	0.391848	8.58686e-05	0.138501
Estonian	All	All	All	All	30620	POR	1.58401	14	172362	0.0750811	0.000128643	0.138501
Estonian	All	All	All	All	30630	POB	1.17273	14	172362	0.288516	9.52455e-05	0.0369462
Estonian	All	All	All	All	30630	POR	1.51009	14	172362	0.0980805	0.000122641	0.0369462
Estonian	All	All	All	All	30640	POB	0.70676	14	172362	0.769841	5.74029e-05	0.108412
Estonian	All	All	All	All	30640	POR	1.37669	14	172362	0.15477	0.000111808	0.108412
Estonian	All	All	All	All	30650	POB	1.15884	14	172362	0.299912	9.41174e-05	0.556444
Estonian	All	All	All	All	30650	POR	0.962696	14	172362	0.489302	7.81883e-05	0.556444
Estonian	All	All	All	All	30680	POB	0.869444	14	172362	0.592475	7.06151e-05	0.56592
Estonian	All	All	All	All	30680	POR	1.47634	14	172362	0.110441	0.000119901	0.56592
Estonian	All	All	All	All	30690	POB	1.14585	14	172362	0.310837	9.3062e-05	0.273356
Estonian	All	All	All	All	30690	POR	1.21931	14	172362	0.252462	9.90279e-05	0.273356
Estonian	All	All	All	All	30700	POB	1.14101	14	172362	0.31497	9.2669e-05	0.0630147
Estonian	All	All	All	All	30700	POR	1.49171	14	172362	0.104657	0.000121149	0.0630147
Estonian	All	All	All	All	30710	POB	2.55774	14	172362	0.00111559	0.000207708	5.11839e-05
Estonian	All	All	All	All	30710	POR	4.71548	14	172362	1.01103e-08	0.000382865	5.11839e-05
Estonian	All	All	All	All	30720	POB	1.71438	14	172362	0.0458166	0.00013923	0.0194416
Estonian	All	All	All	All	30720	POR	2.58041	14	172362	0.000999998	0.000209549	0.0194416
Estonian	All	All	All	All	30730	POB	1.18971	14	172362	0.274989	9.66242e-05	0.00996869
Estonian	All	All	All	All	30730	POR	2.46614	14	172362	0.00172823	0.00020027	0.00996869
Estonian	All	All	All	All	30740	POB	1.78987	14	172362	0.0340063	0.00014536	0.209192
Estonian	All	All	All	All	30740	POR	1.80409	14	172362	0.0321199	0.000146515	0.209192
Estonian	All	All	All	All	30750	POB	1.85188	14	172362	0.0264592	0.000150395	0.000272072
Estonian	All	All	All	All	30750	POR	2.99582	14	172362	0.000126465	0.000243275	0.000272072
Estonian	All	All	All	All	30760	POB	0.915138	14	172362	0.541385	7.4326e-05	0.000559895
Estonian	All	All	All	All	30760	POR	2.65428	14	172362	0.000698379	0.000215546	0.000559895
Estonian	All	All	All	All	30770	POB	1.30829	14	172362	0.192779	0.000106254	0.298047
Estonian	All	All	All	All	30770	POR	0.994254	14	172362	0.455727	8.07512e-05	0.298047
Estonian	All	All	All	All	30780	POB	0.640745	14	172362	0.832935	5.20414e-05	0.15798
Estonian	All	All	All	All	30780	POR	1.18837	14	172362	0.276039	9.65156e-05	0.15798
Estonian	All	All	All	All	30810	POB	2.32802	14	172362	0.00329952	0.000189056	5.11344e-06
Estonian	All	All	All	All	30810	POR	5.07417	14	172362	1.25738e-09	0.000411976	5.11344e-06
Estonian	All	All	All	All	30830	POB	0.535002	14	172362	0.914165	4.34533e-05	0.0682454
Estonian	All	All	All	All	30830	POR	1.7961	14	172362	0.0331681	0.000145866	0.0682454
Estonian	All	All	All	All	30860	POB	0.780518	14	172362	0.691739	6.33931e-05	0.370562
Estonian	All	All	All	All	30860	POR	1.16722	14	172362	0.293005	9.47976e-05	0.370562
Estonian	All	All	All	All	30870	POB	2.29626	14	172362	0.00381928	0.000186477	5.6966e-05
Estonian	All	All	All	All	30870	POR	4.04141	14	172362	4.63876e-07	0.000328153	5.6966e-05
Estonian	All	All	All	All	30880	POB	2.31539	14	172362	0.00349745	0.000188031	0.00917266
Estonian	All	All	All	All	30880	POR	0.928225	14	172362	0.526908	7.53888e-05	0.00917266
Estonian	All	All	All	All	30890	POB	2.26863	14	172362	0.0043342	0.000184234	0.0104994
Estonian	All	All	All	All	30890	POR	2.79208	14	172362	0.000353734	0.000226733	0.0104994
Estonian	All	All	All	All	3147	POB	1.00704	14	172362	0.442401	8.17895e-05	0.0168408
Estonian	All	All	All	All	3147	POR	1.48668	14	172362	0.106522	0.00012074	0.0168408
Estonian	All	All	All	All	317	POB	1.17828	14	172362	0.284044	9.56963e-05	0.0692202
Estonian	All	All	All	All	317	POR	1.39782	14	172362	0.144325	0.000113524	0.0692202
Estonian	All	All	All	All	327	POB	0.739761	14	172362	0.735667	6.00831e-05	0.223021
Estonian	All	All	All	All	327	POR	1.32802	14	172362	0.181137	0.000107856	0.223021
Estonian	All	All	All	All	3606	POB	3.66044	14	172362	3.77874e-06	0.000297229	6.1126e-06
Estonian	All	All	All	All	3606	POR	4.91342	14	172362	3.21198e-09	0.000398931	6.1126e-06
Estonian	All	All	All	All	399	POB	1.37817	14	172362	0.154017	0.000111929	8.31446e-05
Estonian	All	All	All	All	399	POR	2.85804	14	172362	0.000254277	0.000232088	8.31446e-05
Estonian	All	All	All	All	41200_K633	POB	1.93497	14	172362	0.0187506	0.000157142	0.100094
Estonian	All	All	All	All	41200_K633	POR	1.70968	14	172362	0.0466611	0.000138848	0.100094
Estonian	All	All	All	All	41200_V544	POB	1.04468	14	172362	0.404232	8.48462e-05	0.276475
Estonian	All	All	All	All	41200_V544	POR	1.5395	14	172362	0.0882923	0.000125029	0.276475
Estonian	All	All	All	All	41246	POB	1.1611	14	172362	0.298042	9.43005e-05	0.459795
Estonian	All	All	All	All	41246	POR	0.864684	14	172362	0.597824	7.02285e-05	0.459795
Estonian	All	All	All	All	4125	POB	0.80133	14	172362	0.668781	6.50833e-05	0.0744537
Estonian	All	All	All	All	4125	POR	1.40839	14	172362	0.139319	0.000114382	0.0744537
Estonian	All	All	All	All	4194	POB	1.43883	14	172362	0.125691	0.000116855	0.00150941
Estonian	All	All	All	All	4194	POR	3.08646	14	172362	7.93921e-05	0.000250633	0.00150941
Estonian	All	All	All	All	4195	POB	0.535652	14	172362	0.913753	4.35061e-05	0.480394
Estonian	All	All	All	All	4195	POR	0.722472	14	172362	0.753753	5.86789e-05	0.480394
Estonian	All	All	All	All	4631	POB	2.28724	14	172362	0.0039806	0.000185745	0.0305544
Estonian	All	All	All	All	4631	POR	2.54808	14	172362	0.00116867	0.000206923	0.0305544
Estonian	All	All	All	All	471	POB	1.73004	14	172362	0.0430984	0.000140502	0.0286335
Estonian	All	All	All	All	471	POR	1.77812	14	172362	0.0356413	0.000144406	0.0286335
Estonian	All	All	All	All	50	POB	1.95644	14	172362	0.0171296	0.000158885	0.000902319
Estonian	All	All	All	All	50	POR	3.35673	14	172362	1.92988e-05	0.000272574	0.000902319
Estonian	All	All	All	All	5096	POB	0.881925	14	172362	0.578462	7.16287e-05	0.475059
Estonian	All	All	All	All	5096	POR	0.844309	14	172362	0.620729	6.85738e-05	0.475059
Estonian	All	All	All	All	550.4	POB	1.163	14	172362	0.296468	9.44553e-05	0.066886
Estonian	All	All	All	All	550.4	POR	1.83437	14	172362	0.0284176	0.000148973	0.066886
Estonian	All	All	All	All	5556	POB	0.909891	14	172362	0.547214	7.38999e-05	0.116853
Estonian	All	All	All	All	5556	POR	1.24793	14	172362	0.231959	0.000101352	0.116853
Estonian	All	All	All	All	574	POB	0.70361	14	172362	0.773023	5.7147e-05	0.159813
Estonian	All	All	All	All	574	POR	1.26158	14	172362	0.222619	0.000102461	0.159813
Estonian	All	All	All	All	6138_1	POB	NA	14	172362	NA	NA	NA
Estonian	All	All	All	All	6138_1	POR	NA	14	172362	NA	NA	NA
Estonian	All	All	All	All	6138_100	POB	2.83726	14	172362	0.000282223	0.000230402	5.79581e-21
Estonian	All	All	All	All	6138_100	POR	10.8568	14	172362	2.94836e-25	0.000881063	5.79581e-21
Estonian	All	All	All	All	6138_2	POB	1.65743	14	172362	0.0570422	0.000134605	6.93429e-11
Estonian	All	All	All	All	6138_2	POR	5.50559	14	172362	9.87689e-11	0.000446989	6.93429e-11
Estonian	All	All	All	All	6138_3	POB	1.57862	14	172362	0.0765833	0.000128206	3.64937e-08
Estonian	All	All	All	All	6138_3	POR	3.89848	14	172362	1.02532e-06	0.000316551	3.64937e-08
Estonian	All	All	All	All	6138_6	POB	1.57982	14	172362	0.0762468	0.000128303	0.00263795
Estonian	All	All	All	All	6138_6	POR	2.94252	14	172362	0.000165929	0.000238947	0.00263795
Estonian	All	All	All	All	6139	POB	3.41679	14	172362	1.40248e-05	0.000277449	0.0225835
Estonian	All	All	All	All	6139	POR	2.58867	14	172362	0.000960873	0.000210219	0.0225835
Estonian	All	All	All	All	6144	POB	1.14927	14	172362	0.307937	9.33398e-05	0.180419
Estonian	All	All	All	All	6144	POR	1.79445	14	172362	0.0333877	0.000145732	0.180419
Estonian	All	All	All	All	6145	POB	2.22105	14	172362	0.00537984	0.000180371	6.4393e-07
Estonian	All	All	All	All	6145	POR	1.96591	14	172362	0.0164568	0.000159654	6.4393e-07
Estonian	All	All	All	All	6146	POB	2.74257	14	172362	0.000452352	0.000222714	1.38667e-05
Estonian	All	All	All	All	6146	POR	4.81698	14	172362	5.62244e-09	0.000391103	1.38667e-05
Estonian	All	All	All	All	6147	POB	1.04815	14	172362	0.4008	8.51279e-05	0.460614
Estonian	All	All	All	All	6147	POR	1.15642	14	172362	0.301928	9.39207e-05	0.460614
Estonian	All	All	All	All	6149_100	POB	1.2638	14	172362	0.221124	0.000102641	0.00204346
Estonian	All	All	All	All	6149_100	POR	2.39848	14	172362	0.00237721	0.000194777	0.00204346
Estonian	All	All	All	All	6149_3	POB	1.19204	14	172362	0.27317	9.68131e-05	0.376699
Estonian	All	All	All	All	6149_3	POR	1.72125	14	172362	0.0446056	0.000139788	0.376699
Estonian	All	All	All	All	6149_6	POB	3.04082	14	172362	0.000100425	0.000246928	1.90765e-12
Estonian	All	All	All	All	6149_6	POR	7.89398	14	172362	4.50679e-17	0.000640773	1.90765e-12
Estonian	All	All	All	All	6152	POB	1.47385	14	172362	0.111404	0.000119698	0.355617
Estonian	All	All	All	All	6152	POR	1.32917	14	172362	0.180474	0.000107949	0.355617
Estonian	All	All	All	All	6159	POB	1.20938	14	172362	0.259871	9.82214e-05	0.114946
Estonian	All	All	All	All	6159	POR	1.02698	14	172362	0.421974	8.34088e-05	0.114946
Estonian	All	All	All	All	6160_1	POB	1.77832	14	172362	0.0356126	0.000144422	1.65257e-12
Estonian	All	All	All	All	6160_1	POR	6.40367	14	172362	4.45509e-13	0.000519864	1.65257e-12
Estonian	All	All	All	All	6160_100	POB	3.53566	14	172362	7.42031e-06	0.000287099	1.91778e-08
Estonian	All	All	All	All	6160_100	POR	6.74467	14	172362	5.55485e-14	0.000547532	1.91778e-08
Estonian	All	All	All	All	6160_2	POB	2.00264	14	172362	0.0140739	0.000162636	0.0911353
Estonian	All	All	All	All	6160_2	POR	2.01415	14	172362	0.0133958	0.000163572	0.0911353
Estonian	All	All	All	All	6160_4	POB	1.04908	14	172362	0.399877	8.52039e-05	0.0270304
Estonian	All	All	All	All	6160_4	POR	2.08363	14	172362	0.00991235	0.000169213	0.0270304
Estonian	All	All	All	All	6162	POB	1.02012	14	172362	0.428948	8.2852e-05	0.0444268
Estonian	All	All	All	All	6162	POR	1.1377	14	172362	0.317817	9.24002e-05	0.0444268
Estonian	All	All	All	All	714.1	POB	1.46287	14	172362	0.11573	0.000118806	0.0849418
Estonian	All	All	All	All	714.1	POR	1.84151	14	172362	0.0276029	0.000149553	0.0849418
Estonian	All	All	All	All	726	POB	1.38822	14	172362	0.148996	0.000112745	0.00138842
Estonian	All	All	All	All	726	POR	2.64948	14	172362	0.000714927	0.000215157	0.00138842
Estonian	All	All	All	All	735.3	POB	1.69713	14	172362	0.0489867	0.000137829	0.0409147
Estonian	All	All	All	All	735.3	POR	1.1471	14	172362	0.309769	9.31641e-05	0.0409147
Estonian	All	All	All	All	738	POB	8.31706	14	172362	3.17608e-18	0.000675093	4.69575e-22
Estonian	All	All	All	All	738	POR	14.2824	14	172362	5.91091e-35	0.00115873	4.69575e-22
Estonian	All	All	All	All	743.1	POB	1.61388	14	172362	0.0672121	0.000131069	0.0140456
Estonian	All	All	All	All	743.1	POR	0.78229	14	172362	0.689795	6.3537e-05	0.0140456
Estonian	All	All	All	All	835	POB	1.11228	14	172362	0.340219	9.03362e-05	0.113312
Estonian	All	All	All	All	835	POR	1.47799	14	172362	0.109806	0.000120035	0.113312
Estonian	All	All	All	All	845	POB	3.76099	14	172362	2.18382e-06	0.000305391	3.48584e-24
Estonian	All	All	All	All	845	POR	12.8022	14	172362	9.65607e-31	0.00103877	3.48584e-24
Estonian	All	All	All	All	924	POB	3.92968	14	172362	8.62845e-07	0.000319084	1.69826e-21
Estonian	All	All	All	All	924	POR	11.9943	14	172362	1.86508e-28	0.000973284	1.69826e-21
Estonian	All	All	All	All	960	POB	2.13035	14	172362	0.00807074	0.000173007	0.0736832
Estonian	All	All	All	All	960	POR	1.6958	14	172362	0.0492385	0.000137722	0.0736832
Estonian	All	All	All	All	AG	POB	1.17071	14	172362	0.290156	9.50813e-05	0.578028
Estonian	All	All	All	All	AG	POR	0.966078	14	172362	0.485661	7.8463e-05	0.578028
Estonian	All	All	All	All	alpha1-antagonist_alphablocker	POB	2.92039	14	172362	0.000185634	0.000237151	0.000778308
Estonian	All	All	All	All	alpha1-antagonist_alphablocker	POR	1.80617	14	172362	0.0318521	0.000146684	0.000778308
Estonian	All	All	All	All	dexamethasone_aceticacid_neomycin	POB	1.19002	14	172362	0.274747	9.66492e-05	0.178292
Estonian	All	All	All	All	dexamethasone_aceticacid_neomycin	POR	1.54624	14	172362	0.0861699	0.000125577	0.178292
Estonian	All	All	All	All	eGFR	POB	1.1891	14	172362	0.275466	9.65748e-05	0.054919
Estonian	All	All	All	All	eGFR	POR	1.60359	14	172362	0.0698373	0.000130233	0.054919
Estonian	All	All	All	All	K22	POB	1.43572	14	172362	0.127031	0.000116602	0.0789558
Estonian	All	All	All	All	K22	POR	1.65619	14	172362	0.0573111	0.000134505	0.0789558
Estonian	All	All	All	All	K40	POB	2.60641	14	172362	0.00088172	0.000211659	0.00702874
Estonian	All	All	All	All	K40	POR	1.44698	14	172362	0.122237	0.000117516	0.00702874
Estonian	All	All	All	All	K57	POB	3.40879	14	172362	1.46349e-05	0.000276801	9.27365e-05
Estonian	All	All	All	All	K57	POR	1.43698	14	172362	0.12649	0.000116704	9.27365e-05
Estonian	All	All	All	All	LDLC	POB	1.08551	14	172362	0.364826	8.81618e-05	0.19424
Estonian	All	All	All	All	LDLC	POR	1.20803	14	172362	0.260885	9.81122e-05	0.19424
Estonian	All	All	All	All	M16	POB	1.12285	14	172362	0.330787	9.11946e-05	0.000297862
Estonian	All	All	All	All	M16	POR	3.07454	14	172362	8.44284e-05	0.000249665	0.000297862
Estonian	All	All	All	All	N20	POB	0.665369	14	172362	0.810342	5.40413e-05	0.0102529
Estonian	All	All	All	All	N20	POR	1.8663	14	172362	0.0249405	0.000151566	0.0102529
Estonian	All	All	All	All	N81	POB	1.69434	14	172362	0.0495178	0.000137603	0.204839
Estonian	All	All	All	All	N81	POR	0.93207	14	172362	0.522674	7.57011e-05	0.204839
Estonian	All	All	All	All	PP	POB	2.06051	14	172362	0.0109642	0.000167335	0.011428
Estonian	All	All	All	All	PP	POR	3.11814	14	172362	6.73946e-05	0.000253205	0.011428
Estonian	All	All	All	Unrelated	1050	POB	2.21995	14	92095	0.00540926	0.000337355	7.05275e-05
Estonian	All	All	All	Unrelated	1050	POR	4.78063	14	92095	6.96609e-09	0.000726208	7.05275e-05
Estonian	All	All	All	Unrelated	1070	POB	2.63983	14	92095	0.000750012	0.000401139	0.00035628
Estonian	All	All	All	Unrelated	1070	POR	4.07156	14	92095	3.93075e-07	0.000618563	0.00035628
Estonian	All	All	All	Unrelated	1110	POB	2.87748	14	92095	0.000230811	0.000437235	0.000151896
Estonian	All	All	All	Unrelated	1110	POR	4.01473	14	92095	5.39511e-07	0.000609935	0.000151896
Estonian	All	All	All	Unrelated	1160	POB	0.672825	14	92095	0.803263	0.00010227	0.798757
Estonian	All	All	All	Unrelated	1160	POR	0.412427	14	92095	0.971866	6.26919e-05	0.798757
Estonian	All	All	All	Unrelated	1180	POB	0.78332	14	92095	0.688662	0.000119064	0.489424
Estonian	All	All	All	Unrelated	1180	POR	1.07878	14	92095	0.371171	0.000163966	0.489424
Estonian	All	All	All	Unrelated	1210	POB	1.32965	14	92095	0.18021	0.000202089	0.0374692
Estonian	All	All	All	Unrelated	1210	POR	2.0564	14	92095	0.0111659	0.00031251	0.0374692
Estonian	All	All	All	Unrelated	1220	POB	1.21717	14	92095	0.254057	0.000184996	0.326841
Estonian	All	All	All	Unrelated	1220	POR	1.59763	14	92095	0.0714089	0.000242808	0.326841
Estonian	All	All	All	Unrelated	1239	POB	1.32462	14	92095	0.183112	0.000201325	4.21202e-06
Estonian	All	All	All	Unrelated	1239	POR	3.13025	14	92095	6.33798e-05	0.000475624	4.21202e-06
Estonian	All	All	All	Unrelated	1249	POB	1.40332	14	92095	0.141714	0.000213283	0.145892
Estonian	All	All	All	Unrelated	1249	POR	1.45839	14	92095	0.117546	0.000221651	0.145892
Estonian	All	All	All	Unrelated	1329	POB	3.6614	14	92095	3.7666e-06	0.000556285	0.00509032
Estonian	All	All	All	Unrelated	1329	POR	2.74277	14	92095	0.000452314	0.000416773	0.00509032
Estonian	All	All	All	Unrelated	135	POB	1.56944	14	92095	0.0792123	0.000238525	0.000234222
Estonian	All	All	All	Unrelated	135	POR	2.40552	14	92095	0.00230154	0.000365546	0.000234222
Estonian	All	All	All	Unrelated	137	POB	1.42743	14	92095	0.130674	0.000216946	4.23671e-08
Estonian	All	All	All	Unrelated	137	POR	4.3242	14	92095	9.49718e-08	0.000656919	4.23671e-08
Estonian	All	All	All	Unrelated	1408	POB	1.70811	14	92095	0.0469566	0.000259594	0.147277
Estonian	All	All	All	Unrelated	1408	POR	1.75997	14	92095	0.0383149	0.000267474	0.147277
Estonian	All	All	All	Unrelated	1428_0	POB	1.62028	14	92095	0.0656331	0.00024625	0.0474504
Estonian	All	All	All	Unrelated	1428_0	POR	2.24531	14	92095	0.00482227	0.000341208	0.0474504
Estonian	All	All	All	Unrelated	1428_1	POB	1.79382	14	92095	0.0334806	0.000272617	0.096456
Estonian	All	All	All	Unrelated	1428_1	POR	1.53272	14	92095	0.0904811	0.000232946	0.096456
Estonian	All	All	All	Unrelated	1458	POB	1.3243	14	92095	0.183301	0.000201275	0.231172
Estonian	All	All	All	Unrelated	1458	POR	1.80021	14	92095	0.0326334	0.000273587	0.231172
Estonian	All	All	All	Unrelated	1468	POB	2.10686	14	92095	0.00895603	0.000320175	7.38591e-05
Estonian	All	All	All	Unrelated	1468	POR	4.38249	14	92095	6.82433e-08	0.00066577	7.38591e-05
Estonian	All	All	All	Unrelated	1478	POB	0.759236	14	92095	0.714875	0.000115403	0.714365
Estonian	All	All	All	Unrelated	1478	POR	0.978691	14	92095	0.472175	0.000148755	0.714365
Estonian	All	All	All	Unrelated	1488	POB	0.531299	14	92095	0.916491	8.07599e-05	0.327622
Estonian	All	All	All	Unrelated	1488	POR	0.995418	14	92095	0.454512	0.000151298	0.327622
Estonian	All	All	All	Unrelated	1498	POB	1.05712	14	92095	0.391999	0.000160674	0.0970575
Estonian	All	All	All	Unrelated	1498	POR	0.740089	14	92095	0.735318	0.000112493	0.0970575
Estonian	All	All	All	Unrelated	1518	POB	1.55091	14	92095	0.0847365	0.00023571	0.101594
Estonian	All	All	All	Unrelated	1518	POR	0.730597	14	92095	0.745297	0.000111051	0.101594
Estonian	All	All	All	Unrelated	1528	POB	0.789784	14	92095	0.681549	0.000120046	0.442297
Estonian	All	All	All	Unrelated	1528	POR	1.02976	14	92095	0.41917	0.000156516	0.442297
Estonian	All	All	All	Unrelated	1538	POB	0.869855	14	92095	0.592014	0.000132215	0.000402576
Estonian	All	All	All	Unrelated	1538	POR	2.84299	14	92095	0.000274509	0.000431996	0.000402576
Estonian	All	All	All	Unrelated	1558	POB	0.952888	14	92095	0.499918	0.000144834	4.71579e-05
Estonian	All	All	All	Unrelated	1558	POR	3.72826	14	92095	2.61702e-06	0.000566438	4.71579e-05
Estonian	All	All	All	Unrelated	1697	POB	0.732275	14	92095	0.743541	0.000111306	0.0405614
Estonian	All	All	All	Unrelated	1697	POR	1.42536	14	92095	0.131591	0.000216633	0.0405614
Estonian	All	All	All	Unrelated	1717	POB	1.01569	14	92095	0.43349	0.000154378	0.0436475
Estonian	All	All	All	Unrelated	1717	POR	1.717	14	92095	0.04536	0.000260945	0.0436475
Estonian	All	All	All	Unrelated	1747	POB	1.05572	14	92095	0.393367	0.000160462	0.142903
Estonian	All	All	All	Unrelated	1747	POR	1.64933	14	92095	0.0588339	0.000250663	0.142903
Estonian	All	All	All	Unrelated	1757	POB	3.10436	14	92095	7.24712e-05	0.000471693	0.0131119
Estonian	All	All	All	Unrelated	1757	POR	3.61643	14	92095	4.80689e-06	0.000549457	0.0131119
Estonian	All	All	All	Unrelated	1920	POB	1.54146	14	92095	0.0876811	0.000234273	0.115876
Estonian	All	All	All	Unrelated	1920	POR	1.72458	14	92095	0.0440377	0.000262097	0.115876
Estonian	All	All	All	Unrelated	1930	POB	1.57848	14	92095	0.0766322	0.000239899	0.0157933
Estonian	All	All	All	Unrelated	1930	POR	1.20938	14	92095	0.259877	0.000183813	0.0157933
Estonian	All	All	All	Unrelated	1940	POB	1.39812	14	92095	0.144193	0.000212493	0.00145613
Estonian	All	All	All	Unrelated	1940	POR	1.76567	14	92095	0.0374591	0.00026834	0.00145613
Estonian	All	All	All	Unrelated	1950	POB	0.468615	14	92095	0.95032	7.12324e-05	0.662759
Estonian	All	All	All	Unrelated	1950	POR	0.695168	14	92095	0.781469	0.000105666	0.662759
Estonian	All	All	All	Unrelated	1960	POB	2.26033	14	92095	0.00450369	0.000343491	0.0173308
Estonian	All	All	All	Unrelated	1960	POR	2.12377	14	92095	0.00831273	0.000322744	0.0173308
Estonian	All	All	All	Unrelated	1980	POB	0.623774	14	92095	0.847765	9.48152e-05	0.380775
Estonian	All	All	All	Unrelated	1980	POR	0.928488	14	92095	0.526621	0.000141126	0.380775
Estonian	All	All	All	Unrelated	1990	POB	0.964928	14	92095	0.486903	0.000146664	0.0790522
Estonian	All	All	All	Unrelated	1990	POR	0.906047	14	92095	0.551494	0.000137716	0.0790522
Estonian	All	All	All	Unrelated	2000	POB	1.54387	14	92095	0.086924	0.000234639	0.0234359
Estonian	All	All	All	Unrelated	2000	POR	0.853893	14	92095	0.609957	0.000129789	0.0234359
Estonian	All	All	All	Unrelated	20002_1138	POB	0.594533	14	92095	0.871794	9.03709e-05	0.0368088
Estonian	All	All	All	Unrelated	20002_1138	POR	1.80397	14	92095	0.0321439	0.000274158	0.0368088
Estonian	All	All	All	Unrelated	20002_1226	POB	1.25447	14	92095	0.227458	0.000190665	0.106144
Estonian	All	All	All	Unrelated	20002_1226	POR	0.905554	14	92095	0.552043	0.000137641	0.106144
Estonian	All	All	All	Unrelated	20003_1140861998	POB	1.73335	14	92095	0.0425526	0.000263429	0.0446647
Estonian	All	All	All	Unrelated	20003_1140861998	POR	2.37091	14	92095	0.00270568	0.000360288	0.0446647
Estonian	All	All	All	Unrelated	20003_1140874420	POB	0.810326	14	92095	0.658778	0.000123168	0.183205
Estonian	All	All	All	Unrelated	20003_1140874420	POR	1.31473	14	92095	0.188927	0.000199821	0.183205
Estonian	All	All	All	Unrelated	20003_1140874744	POB	0.890132	14	92095	0.569267	0.000135297	0.0477731
Estonian	All	All	All	Unrelated	20003_1140874744	POR	1.27167	14	92095	0.215909	0.000193278	0.0477731
Estonian	All	All	All	Unrelated	20003_1140881856	POB	1.631	14	92095	0.0630472	0.000247879	0.0767471
Estonian	All	All	All	Unrelated	20003_1140881856	POR	1.44383	14	92095	0.123578	0.000219438	0.0767471
Estonian	All	All	All	Unrelated	20003_1140923346	POB	1.14737	14	92095	0.309556	0.000174389	0.0525987
Estonian	All	All	All	Unrelated	20003_1140923346	POR	2.25196	14	92095	0.00467861	0.000342219	0.0525987
Estonian	All	All	All	Unrelated	20003_1141194794	POB	0.810326	14	92095	0.658778	0.000123168	0.183205
Estonian	All	All	All	Unrelated	20003_1141194794	POR	1.31473	14	92095	0.188927	0.000199821	0.183205
Estonian	All	All	All	Unrelated	20004_1320	POB	0.937119	14	92095	0.51713	0.000142438	0.325065
Estonian	All	All	All	Unrelated	20004_1320	POR	0.685274	14	92095	0.791227	0.000104162	0.325065
Estonian	All	All	All	Unrelated	20004_1478	POB	1.33618	14	92095	0.176496	0.000203081	0.208146
Estonian	All	All	All	Unrelated	20004_1478	POR	0.745638	14	92095	0.729433	0.000113337	0.208146
Estonian	All	All	All	Unrelated	20004_1479	POB	1.0129	14	92095	0.436353	0.000153955	0.18631
Estonian	All	All	All	Unrelated	20004_1479	POR	0.886768	14	92095	0.573035	0.000134786	0.18631
Estonian	All	All	All	Unrelated	20004_1480	POB	0.503536	14	92095	0.932779	7.65402e-05	0.706232
Estonian	All	All	All	Unrelated	20004_1480	POR	0.975007	14	92095	0.4761	0.000148196	0.706232
Estonian	All	All	All	Unrelated	20004_1483	POB	1.14775	14	92095	0.30923	0.000174447	0.385372
Estonian	All	All	All	Unrelated	20004_1483	POR	0.528923	14	92095	0.917965	8.03988e-05	0.385372
Estonian	All	All	All	Unrelated	20016	POB	0.862871	14	92095	0.599863	0.000131154	0.0518029
Estonian	All	All	All	Unrelated	20016	POR	1.47872	14	92095	0.10954	0.00022474	0.0518029
Estonian	All	All	All	Unrelated	20023	POB	1.41572	14	92095	0.135945	0.000215167	0.00109304
Estonian	All	All	All	Unrelated	20023	POR	2.30452	14	92095	0.0036789	0.000350204	0.00109304
Estonian	All	All	All	Unrelated	2010	POB	1.50915	14	92095	0.0984218	0.000229363	0.0284146
Estonian	All	All	All	Unrelated	2010	POR	0.778106	14	92095	0.694378	0.000118271	0.0284146
Estonian	All	All	All	Unrelated	20107	POB	1.214	14	92095	0.256419	0.000184514	0.0129938
Estonian	All	All	All	Unrelated	20107	POR	0.48294	14	92095	0.94352	7.34097e-05	0.0129938
Estonian	All	All	All	Unrelated	20110	POB	1.97235	14	92095	0.016019	0.00029974	0.022147
Estonian	All	All	All	Unrelated	20110	POR	1.3672	14	92095	0.159667	0.000207794	0.022147
Estonian	All	All	All	Unrelated	20111	POB	1.41491	14	92095	0.136316	0.000215044	0.166578
Estonian	All	All	All	Unrelated	20111	POR	1.81163	14	92095	0.0311668	0.000275322	0.166578
Estonian	All	All	All	Unrelated	20116	POB	1.8624	14	92095	0.0253496	0.000283036	0.0501013
Estonian	All	All	All	Unrelated	20116	POR	1.51108	14	92095	0.0977475	0.000229658	0.0501013
Estonian	All	All	All	Unrelated	20127	POB	1.28475	14	92095	0.207424	0.000195266	0.116274
Estonian	All	All	All	Unrelated	20127	POR	1.21606	14	92095	0.254881	0.000184828	0.116274
Estonian	All	All	All	Unrelated	2020	POB	1.34874	14	92095	0.169523	0.000204989	0.0335191
Estonian	All	All	All	Unrelated	2020	POR	0.659078	14	92095	0.816225	0.000100181	0.0335191
Estonian	All	All	All	Unrelated	2040	POB	2.43574	14	92095	0.00199666	0.000370137	0.0166333
Estonian	All	All	All	Unrelated	2040	POR	2.78335	14	92095	0.000369794	0.000422938	0.0166333
Estonian	All	All	All	Unrelated	2050	POB	0.946341	14	92095	0.507042	0.000143839	0.737035
Estonian	All	All	All	Unrelated	2050	POR	0.946735	14	92095	0.506612	0.000143899	0.737035
Estonian	All	All	All	Unrelated	20512	POB	0.517979	14	92095	0.924565	7.87354e-05	0.163683
Estonian	All	All	All	Unrelated	20512	POR	1.30336	14	92095	0.195785	0.000198094	0.163683
Estonian	All	All	All	Unrelated	20519	POB	1.16222	14	92095	0.297123	0.000176646	0.0101328
Estonian	All	All	All	Unrelated	20519	POR	2.03001	14	92095	0.0125165	0.000308501	0.0101328
Estonian	All	All	All	Unrelated	20544	POB	1.11902	14	92095	0.334194	0.000170081	0.207107
Estonian	All	All	All	Unrelated	20544	POR	1.40969	14	92095	0.138727	0.00021425	0.207107
Estonian	All	All	All	Unrelated	2070	POB	0.899948	14	92095	0.558295	0.000136789	0.305297
Estonian	All	All	All	Unrelated	2070	POR	0.704514	14	92095	0.772107	0.000107087	0.305297
Estonian	All	All	All	Unrelated	2090	POB	1.01805	14	92095	0.431069	0.000154737	0.623713
Estonian	All	All	All	Unrelated	2090	POR	0.942418	14	92095	0.511326	0.000143243	0.623713
Estonian	All	All	All	Unrelated	2100	POB	1.12961	14	92095	0.324855	0.00017169	0.0848737
Estonian	All	All	All	Unrelated	2100	POR	1.79085	14	92095	0.0338817	0.000272165	0.0848737
Estonian	All	All	All	Unrelated	21001	POB	3.36128	14	92095	1.8868e-05	0.000510711	6.89431e-17
Estonian	All	All	All	Unrelated	21001	POR	10.6847	14	92095	9.15611e-25	0.00162163	6.89431e-17
Estonian	All	All	All	Unrelated	2129	POB	2.72064	14	92095	0.000504564	0.000413413	0.000647192
Estonian	All	All	All	Unrelated	2129	POR	0.966867	14	92095	0.484817	0.000146959	0.000647192
Estonian	All	All	All	Unrelated	2139	POB	2.1527	14	92095	0.00731208	0.00032714	0.00620397
Estonian	All	All	All	Unrelated	2139	POR	2.16243	14	92095	0.00700206	0.000328618	0.00620397
Estonian	All	All	All	Unrelated	2178	POB	3.18437	14	92095	4.78347e-05	0.000483844	6.01201e-07
Estonian	All	All	All	Unrelated	2178	POR	5.3469	14	92095	2.54135e-10	0.00081216	6.01201e-07
Estonian	All	All	All	Unrelated	2217	POB	0.835698	14	92095	0.630398	0.000127024	0.0900577
Estonian	All	All	All	Unrelated	2217	POR	1.2092	14	92095	0.260015	0.000183785	0.0900577
Estonian	All	All	All	Unrelated	2237	POB	1.13788	14	92095	0.317665	0.000172948	0.000809773
Estonian	All	All	All	Unrelated	2237	POR	2.38735	14	92095	0.00250579	0.000362787	0.000809773
Estonian	All	All	All	Unrelated	2257	POB	0.892798	14	92095	0.566284	0.000135702	0.625239
Estonian	All	All	All	Unrelated	2257	POR	0.85685	14	92095	0.606632	0.000130239	0.625239
Estonian	All	All	All	Unrelated	2267	POB	0.953196	14	92095	0.499584	0.000144881	0.358962
Estonian	All	All	All	Unrelated	2267	POR	0.359627	14	92095	0.98532	5.46665e-05	0.358962
Estonian	All	All	All	Unrelated	23104	POB	3.45352	14	92095	1.15476e-05	0.000524718	9.51803e-17
Estonian	All	All	All	Unrelated	23104	POR	10.7243	14	92095	7.09579e-25	0.00162763	9.51803e-17
Estonian	All	All	All	Unrelated	2463	POB	1.40075	14	92095	0.142936	0.000212892	0.0571286
Estonian	All	All	All	Unrelated	2463	POR	0.870341	14	92095	0.591467	0.000132289	0.0571286
Estonian	All	All	All	Unrelated	2654	POB	0.888726	14	92095	0.570842	0.000135083	0.582536
Estonian	All	All	All	Unrelated	2654	POR	1.05185	14	92095	0.397159	0.000159874	0.582536
Estonian	All	All	All	Unrelated	300	POB	0.883742	14	92095	0.576426	0.000134326	0.00759921
Estonian	All	All	All	Unrelated	300	POR	2.43206	14	92095	0.00203157	0.000369578	0.00759921
Estonian	All	All	All	Unrelated	30040	POB	1.06834	14	92095	0.381135	0.000162379	0.235138
Estonian	All	All	All	Unrelated	30040	POR	0.741288	14	92095	0.734048	0.000112676	0.235138
Estonian	All	All	All	Unrelated	30060	POB	1.17692	14	92095	0.285151	0.00017888	0.0393722
Estonian	All	All	All	Unrelated	30060	POR	1.32335	14	92095	0.183853	0.000201131	0.0393722
Estonian	All	All	All	Unrelated	30070	POB	0.732975	14	92095	0.742808	0.000111412	0.326703
Estonian	All	All	All	Unrelated	30070	POR	0.755438	14	92095	0.71896	0.000114826	0.326703
Estonian	All	All	All	Unrelated	30080	POB	1.01099	14	92095	0.438322	0.000153664	0.0283986
Estonian	All	All	All	Unrelated	30080	POR	1.56647	14	92095	0.080076	0.000238074	0.0283986
Estonian	All	All	All	Unrelated	30100	POB	1.19895	14	92095	0.267826	0.000182227	0.199835
Estonian	All	All	All	Unrelated	30100	POR	1.60792	14	92095	0.0687317	0.000244372	0.199835
Estonian	All	All	All	Unrelated	30130	POB	1.44215	14	92095	0.12429	0.000219183	0.0177502
Estonian	All	All	All	Unrelated	30130	POR	2.36782	14	92095	0.00274484	0.000359819	0.0177502
Estonian	All	All	All	Unrelated	30180	POB	0.975043	14	92095	0.476062	0.000148201	0.209654
Estonian	All	All	All	Unrelated	30180	POR	0.612665	14	92095	0.857129	9.31268e-05	0.209654
Estonian	All	All	All	Unrelated	30200	POB	1.11457	14	92095	0.33817	0.000169405	0.344251
Estonian	All	All	All	Unrelated	30200	POR	0.716836	14	92095	0.75956	0.000108959	0.344251
Estonian	All	All	All	Unrelated	30210	POB	1.78647	14	92095	0.0344812	0.000271499	0.203534
Estonian	All	All	All	Unrelated	30210	POR	1.1471	14	92095	0.309786	0.000174348	0.203534
Estonian	All	All	All	Unrelated	30600	POB	1.08916	14	92095	0.361416	0.000165544	0.116729
Estonian	All	All	All	Unrelated	30600	POR	0.44494	14	92095	0.960375	6.76339e-05	0.116729
Estonian	All	All	All	Unrelated	30610	POB	1.66963	14	92095	0.0544581	0.000253748	0.201545
Estonian	All	All	All	Unrelated	30610	POR	1.10866	14	92095	0.343497	0.000168506	0.201545
Estonian	All	All	All	Unrelated	30620	POB	1.04719	14	92095	0.401748	0.000159166	0.541408
Estonian	All	All	All	Unrelated	30620	POR	1.19419	14	92095	0.271506	0.000181504	0.541408
Estonian	All	All	All	Unrelated	30630	POB	0.84622	14	92095	0.618582	0.000128623	0.0630674
Estonian	All	All	All	Unrelated	30630	POR	1.41757	14	92095	0.135101	0.000215448	0.0630674
Estonian	All	All	All	Unrelated	30640	POB	0.367319	14	92095	0.983726	5.58357e-05	0.163792
Estonian	All	All	All	Unrelated	30640	POR	1.20953	14	92095	0.259766	0.000183836	0.163792
Estonian	All	All	All	Unrelated	30650	POB	0.850687	14	92095	0.61356	0.000129302	0.517724
Estonian	All	All	All	Unrelated	30650	POR	0.915441	14	92095	0.541052	0.000139143	0.517724
Estonian	All	All	All	Unrelated	30680	POB	0.760695	14	92095	0.713301	0.000115625	0.522754
Estonian	All	All	All	Unrelated	30680	POR	1.16155	14	92095	0.297679	0.000176544	0.522754
Estonian	All	All	All	Unrelated	30690	POB	0.530201	14	92095	0.917174	8.05931e-05	0.817195
Estonian	All	All	All	Unrelated	30690	POR	0.700763	14	92095	0.775881	0.000106516	0.817195
Estonian	All	All	All	Unrelated	30700	POB	1.38484	14	92095	0.150684	0.000210475	0.0999221
Estonian	All	All	All	Unrelated	30700	POR	0.950021	14	92095	0.503034	0.000144398	0.0999221
Estonian	All	All	All	Unrelated	30710	POB	1.88267	14	92095	0.02332	0.000286116	0.0770528
Estonian	All	All	All	Unrelated	30710	POR	2.04482	14	92095	0.0117409	0.00031075	0.0770528
Estonian	All	All	All	Unrelated	30720	POB	0.928784	14	92095	0.526295	0.000141171	0.0545522
Estonian	All	All	All	Unrelated	30720	POR	1.80351	14	92095	0.0322032	0.000274089	0.0545522
Estonian	All	All	All	Unrelated	30730	POB	1.42799	14	92095	0.130427	0.000217031	0.157171
Estonian	All	All	All	Unrelated	30730	POR	1.75312	14	92095	0.0393669	0.000266433	0.157171
Estonian	All	All	All	Unrelated	30740	POB	1.54019	14	92095	0.0880852	0.000234079	0.155575
Estonian	All	All	All	Unrelated	30740	POR	1.00122	14	92095	0.448456	0.000152179	0.155575
Estonian	All	All	All	Unrelated	30750	POB	1.23931	14	92095	0.238017	0.00018836	0.00466998
Estonian	All	All	All	Unrelated	30750	POR	1.95073	14	92095	0.0175531	0.000296456	0.00466998
Estonian	All	All	All	Unrelated	30760	POB	0.666266	14	92095	0.809492	0.000101274	0.0179475
Estonian	All	All	All	Unrelated	30760	POR	1.72714	14	92095	0.0435993	0.000262486	0.0179475
Estonian	All	All	All	Unrelated	30770	POB	0.857839	14	92095	0.60552	0.000130389	0.395829
Estonian	All	All	All	Unrelated	30770	POR	0.595551	14	92095	0.870991	9.05257e-05	0.395829
Estonian	All	All	All	Unrelated	30780	POB	0.38003	14	92095	0.980831	5.77676e-05	0.272099
Estonian	All	All	All	Unrelated	30780	POR	1.06718	14	92095	0.382252	0.000162203	0.272099
Estonian	All	All	All	Unrelated	30810	POB	1.52356	14	92095	0.0934982	0.000231554	0.0100963
Estonian	All	All	All	Unrelated	30810	POR	2.6849	14	92095	0.000601616	0.000407983	0.0100963
Estonian	All	All	All	Unrelated	30830	POB	0.331351	14	92095	0.990229	5.03685e-05	0.0497982
Estonian	All	All	All	Unrelated	30830	POR	1.38045	14	92095	0.152882	0.000209807	0.0497982
Estonian	All	All	All	Unrelated	30860	POB	0.648599	14	92095	0.825858	9.85883e-05	0.556353
Estonian	All	All	All	Unrelated	30860	POR	0.721752	14	92095	0.754494	0.000109706	0.556353
Estonian	All	All	All	Unrelated	30870	POB	1.36433	14	92095	0.161167	0.000207358	0.00377826
Estonian	All	All	All	Unrelated	30870	POR	2.19669	14	92095	0.00600677	0.000333822	0.00377826
Estonian	All	All	All	Unrelated	30880	POB	1.3993	14	92095	0.143628	0.000212672	0.0683451
Estonian	All	All	All	Unrelated	30880	POR	1.06022	14	92095	0.38898	0.000161146	0.0683451
Estonian	All	All	All	Unrelated	30890	POB	2.57027	14	92095	0.001051	0.000390572	0.0147608
Estonian	All	All	All	Unrelated	30890	POR	1.97834	14	92095	0.0156162	0.000300651	0.0147608
Estonian	All	All	All	Unrelated	3147	POB	0.636364	14	92095	0.83682	9.67287e-05	0.675241
Estonian	All	All	All	Unrelated	3147	POR	0.553967	14	92095	0.90166	8.42053e-05	0.675241
Estonian	All	All	All	Unrelated	317	POB	1.07298	14	92095	0.376686	0.000163085	0.186644
Estonian	All	All	All	Unrelated	317	POR	1.24598	14	92095	0.23333	0.000189374	0.186644
Estonian	All	All	All	Unrelated	327	POB	0.980007	14	92095	0.470775	0.000148956	0.512537
Estonian	All	All	All	Unrelated	327	POR	0.70039	14	92095	0.776255	0.00010646	0.512537
Estonian	All	All	All	Unrelated	3606	POB	2.10922	14	92095	0.00886339	0.000320534	0.000390483
Estonian	All	All	All	Unrelated	3606	POR	2.9977	14	92095	0.000125406	0.000455493	0.000390483
Estonian	All	All	All	Unrelated	399	POB	1.86586	14	92095	0.0249923	0.000283561	0.00341972
Estonian	All	All	All	Unrelated	399	POR	1.20089	14	92095	0.266337	0.000182522	0.00341972
Estonian	All	All	All	Unrelated	41200_K633	POB	1.13882	14	92095	0.316856	0.00017309	0.386835
Estonian	All	All	All	Unrelated	41200_K633	POR	1.03242	14	92095	0.416487	0.000156921	0.386835
Estonian	All	All	All	Unrelated	41200_V544	POB	0.748633	14	92095	0.726243	0.000113792	0.109292
Estonian	All	All	All	Unrelated	41200_V544	POR	1.36166	14	92095	0.162576	0.000206952	0.109292
Estonian	All	All	All	Unrelated	41246	POB	0.870125	14	92095	0.591711	0.000132256	0.632936
Estonian	All	All	All	Unrelated	41246	POR	0.671944	14	92095	0.804105	0.000102136	0.632936
Estonian	All	All	All	Unrelated	4125	POB	0.416025	14	92095	0.970722	6.32389e-05	0.659776
Estonian	All	All	All	Unrelated	4125	POR	0.553217	14	92095	0.902172	8.40914e-05	0.659776
Estonian	All	All	All	Unrelated	4194	POB	1.10274	14	92095	0.348876	0.000167608	0.000313922
Estonian	All	All	All	Unrelated	4194	POR	3.22846	14	92095	3.7992e-05	0.00049054	0.000313922
Estonian	All	All	All	Unrelated	4195	POB	1.28875	14	92095	0.204879	0.000195873	0.151547
Estonian	All	All	All	Unrelated	4195	POR	1.13847	14	92095	0.317159	0.000173037	0.151547
Estonian	All	All	All	Unrelated	4631	POB	1.16399	14	92095	0.295666	0.000176915	0.43091
Estonian	All	All	All	Unrelated	4631	POR	1.24429	14	92095	0.234511	0.000189117	0.43091
Estonian	All	All	All	Unrelated	471	POB	1.27187	14	92095	0.21578	0.000193308	0.409765
Estonian	All	All	All	Unrelated	471	POR	1.47839	14	92095	0.109669	0.000224689	0.409765
Estonian	All	All	All	Unrelated	50	POB	0.949573	14	92095	0.503521	0.00014433	0.00180614
Estonian	All	All	All	Unrelated	50	POR	2.34318	14	92095	0.00307761	0.000356077	0.00180614
Estonian	All	All	All	Unrelated	5096	POB	0.651602	14	92095	0.823119	9.90447e-05	0.650473
Estonian	All	All	All	Unrelated	5096	POR	0.789512	14	92095	0.68185	0.000120005	0.650473
Estonian	All	All	All	Unrelated	550.4	POB	0.799933	14	92095	0.670328	0.000121589	0.268799
Estonian	All	All	All	Unrelated	550.4	POR	1.41213	14	92095	0.137597	0.000214621	0.268799
Estonian	All	All	All	Unrelated	5556	POB	1.118	14	92095	0.335105	0.000169926	0.322838
Estonian	All	All	All	Unrelated	5556	POR	0.978025	14	92095	0.472884	0.000148654	0.322838
Estonian	All	All	All	Unrelated	574	POB	0.852137	14	92095	0.611931	0.000129522	0.205631
Estonian	All	All	All	Unrelated	574	POR	1.44101	14	92095	0.124772	0.000219011	0.205631
Estonian	All	All	All	Unrelated	6138_1	POB	NaN	14	92095	NaN	NaN	1
Estonian	All	All	All	Unrelated	6138_1	POR	NaN	14	92095	NaN	NaN	1
Estonian	All	All	All	Unrelated	6138_100	POB	1.9926	14	92095	0.0146956	0.000302818	3.20362e-09
Estonian	All	All	All	Unrelated	6138_100	POR	5.60216	14	92095	5.59257e-11	0.000850899	3.20362e-09
Estonian	All	All	All	Unrelated	6138_2	POB	1.27459	14	92095	0.213995	0.000193721	0.000112727
Estonian	All	All	All	Unrelated	6138_2	POR	2.59512	14	92095	0.000932059	0.000394346	0.000112727
Estonian	All	All	All	Unrelated	6138_3	POB	0.98569	14	92095	0.464751	0.000149819	0.0010226
Estonian	All	All	All	Unrelated	6138_3	POR	2.44293	14	92095	0.00193001	0.00037123	0.0010226
Estonian	All	All	All	Unrelated	6138_6	POB	0.782224	14	92095	0.689866	0.000118897	0.0757342
Estonian	All	All	All	Unrelated	6138_6	POR	1.66364	14	92095	0.0557176	0.000252838	0.0757342
Estonian	All	All	All	Unrelated	6139	POB	1.57014	14	92095	0.0790106	0.000238631	0.199405
Estonian	All	All	All	Unrelated	6139	POR	0.558417	14	92095	0.89859	8.48816e-05	0.199405
Estonian	All	All	All	Unrelated	6144	POB	1.29167	14	92095	0.203036	0.000196317	0.278237
Estonian	All	All	All	Unrelated	6144	POR	1.73846	14	92095	0.0417076	0.000264206	0.278237
Estonian	All	All	All	Unrelated	6145	POB	2.15008	14	92095	0.00739793	0.000326741	0.000121306
Estonian	All	All	All	Unrelated	6145	POR	0.86693	14	92095	0.5953	0.000131771	0.000121306
Estonian	All	All	All	Unrelated	6146	POB	1.0104	14	92095	0.438935	0.000153574	0.0168341
Estonian	All	All	All	Unrelated	6146	POR	1.84639	14	92095	0.0270658	0.000280604	0.0168341
Estonian	All	All	All	Unrelated	6147	POB	0.688001	14	92095	0.788553	0.000104577	0.764913
Estonian	All	All	All	Unrelated	6147	POR	0.762078	14	92095	0.711808	0.000115835	0.764913
Estonian	All	All	All	Unrelated	6149_100	POB	1.10306	14	92095	0.348582	0.000167656	0.226853
Estonian	All	All	All	Unrelated	6149_100	POR	1.35221	14	92095	0.167633	0.000205516	0.226853
Estonian	All	All	All	Unrelated	6149_3	POB	1.13511	14	92095	0.32006	0.000172527	0.7408
Estonian	All	All	All	Unrelated	6149_3	POR	1.29684	14	92095	0.199808	0.000197102	0.7408
Estonian	All	All	All	Unrelated	6149_6	POB	2.04778	14	92095	0.0115914	0.0003112	1.22958e-05
Estonian	All	All	All	Unrelated	6149_6	POR	4.45145	14	92095	4.61022e-08	0.000676239	1.22958e-05
Estonian	All	All	All	Unrelated	6152	POB	1.37135	14	92095	0.157514	0.000208425	0.76494
Estonian	All	All	All	Unrelated	6152	POR	1.51017	14	92095	0.0980663	0.000229518	0.76494
Estonian	All	All	All	Unrelated	6159	POB	1.12981	14	92095	0.324676	0.000171721	0.11093
Estonian	All	All	All	Unrelated	6159	POR	1.16794	14	92095	0.292426	0.000177515	0.11093
Estonian	All	All	All	Unrelated	6160_1	POB	1.29336	14	92095	0.201976	0.000196574	1.9713e-05
Estonian	All	All	All	Unrelated	6160_1	POR	3.57153	14	92095	6.12737e-06	0.000542638	1.9713e-05
Estonian	All	All	All	Unrelated	6160_100	POB	1.98558	14	92095	0.0151424	0.000301751	0.000128561
Estonian	All	All	All	Unrelated	6160_100	POR	3.92192	14	92095	9.02831e-07	0.000595843	0.000128561
Estonian	All	All	All	Unrelated	6160_2	POB	1.7851	14	92095	0.0346701	0.000271292	0.0462174
Estonian	All	All	All	Unrelated	6160_2	POR	1.19337	14	92095	0.272144	0.000181379	0.0462174
Estonian	All	All	All	Unrelated	6160_4	POB	0.990625	14	92095	0.459545	0.000150569	0.0319857
Estonian	All	All	All	Unrelated	6160_4	POR	2.06888	14	92095	0.0105758	0.000314406	0.0319857
Estonian	All	All	All	Unrelated	6162	POB	1.39894	14	92095	0.1438	0.000212617	0.00215574
Estonian	All	All	All	Unrelated	6162	POR	0.748632	14	92095	0.726244	0.000113792	0.00215574
Estonian	All	All	All	Unrelated	714.1	POB	0.840827	14	92095	0.62464	0.000127804	0.218477
Estonian	All	All	All	Unrelated	714.1	POR	1.10765	14	92095	0.344409	0.000168353	0.218477
Estonian	All	All	All	Unrelated	726	POB	0.901625	14	92095	0.556423	0.000137044	0.0349654
Estonian	All	All	All	Unrelated	726	POR	1.82623	14	92095	0.0293801	0.00027754	0.0349654
Estonian	All	All	All	Unrelated	735.3	POB	0.755462	14	92095	0.718934	0.00011483	0.762202
Estonian	All	All	All	Unrelated	735.3	POR	0.653253	14	92095	0.821606	9.92957e-05	0.762202
Estonian	All	All	All	Unrelated	738	POB	4.15595	14	92095	2.45122e-07	0.000631376	4.13152e-09
Estonian	All	All	All	Unrelated	738	POR	6.71734	14	92095	6.6234e-14	0.00102011	4.13152e-09
Estonian	All	All	All	Unrelated	743.1	POB	1.0594	14	92095	0.38978	0.000161021	0.128727
Estonian	All	All	All	Unrelated	743.1	POR	0.573362	14	92095	0.887902	8.71531e-05	0.128727
Estonian	All	All	All	Unrelated	835	POB	0.851425	14	92095	0.612731	0.000129414	0.637846
Estonian	All	All	All	Unrelated	835	POR	0.873098	14	92095	0.588371	0.000132708	0.637846
Estonian	All	All	All	Unrelated	845	POB	2.21965	14	92095	0.00541639	0.000337311	3.40716e-10
Estonian	All	All	All	Unrelated	845	POR	6.13806	14	92095	2.24574e-12	0.000932219	3.40716e-10
Estonian	All	All	All	Unrelated	924	POB	1.67818	14	92095	0.052706	0.000255046	2.24105e-07
Estonian	All	All	All	Unrelated	924	POR	5.0387	14	92095	1.55399e-09	0.000765381	2.24105e-07
Estonian	All	All	All	Unrelated	960	POB	1.51445	14	92095	0.096587	0.000230168	0.0739495
Estonian	All	All	All	Unrelated	960	POR	1.28149	14	92095	0.209516	0.00019477	0.0739495
Estonian	All	All	All	Unrelated	AG	POB	0.867563	14	92095	0.594589	0.000131867	0.325327
Estonian	All	All	All	Unrelated	AG	POR	0.57638	14	92095	0.885674	8.76119e-05	0.325327
Estonian	All	All	All	Unrelated	alpha1-antagonist_alphablocker	POB	1.25604	14	92095	0.22639	0.000190902	0.127032
Estonian	All	All	All	Unrelated	alpha1-antagonist_alphablocker	POR	1.28087	14	92095	0.209911	0.000194677	0.127032
Estonian	All	All	All	Unrelated	dexamethasone_aceticacid_neomycin	POB	0.61186	14	92095	0.857797	9.30044e-05	0.16374
Estonian	All	All	All	Unrelated	dexamethasone_aceticacid_neomycin	POR	1.27511	14	92095	0.213653	0.000193801	0.16374
Estonian	All	All	All	Unrelated	eGFR	POB	1.34615	14	92095	0.170942	0.000204595	0.131112
Estonian	All	All	All	Unrelated	eGFR	POR	0.952077	14	92095	0.500798	0.000144711	0.131112
Estonian	All	All	All	Unrelated	K22	POB	0.450102	14	92095	0.958307	6.84184e-05	0.3854
Estonian	All	All	All	Unrelated	K22	POR	1.12684	14	92095	0.327284	0.000171269	0.3854
Estonian	All	All	All	Unrelated	K40	POB	1.61405	14	92095	0.0671795	0.000245303	0.0624597
Estonian	All	All	All	Unrelated	K40	POR	0.985608	14	92095	0.464837	0.000149807	0.0624597
Estonian	All	All	All	Unrelated	K57	POB	1.66626	14	92095	0.0551638	0.000253236	0.0372836
Estonian	All	All	All	Unrelated	K57	POR	1.20394	14	92095	0.264005	0.000182985	0.0372836
Estonian	All	All	All	Unrelated	LDLC	POB	0.567789	14	92095	0.891955	8.63061e-05	0.220686
Estonian	All	All	All	Unrelated	LDLC	POR	1.23001	14	92095	0.24466	0.000186948	0.220686
Estonian	All	All	All	Unrelated	M16	POB	1.5807	14	92095	0.0760112	0.000240235	0.00595901
Estonian	All	All	All	Unrelated	M16	POR	1.88164	14	92095	0.0234192	0.00028596	0.00595901
Estonian	All	All	All	Unrelated	N20	POB	0.732548	14	92095	0.743255	0.000111347	0.423796
Estonian	All	All	All	Unrelated	N20	POR	1.12016	14	92095	0.33318	0.000170255	0.423796
Estonian	All	All	All	Unrelated	N81	POB	1.23715	14	92095	0.239547	0.000188032	0.169575
Estonian	All	All	All	Unrelated	N81	POR	0.468164	14	92095	0.950526	7.11639e-05	0.169575
Estonian	All	All	All	Unrelated	PP	POB	1.97485	14	92095	0.0158496	0.00030012	0.196925
Estonian	All	All	All	Unrelated	PP	POR	2.17999	14	92095	0.00647375	0.000331286	0.196925
Estonian	All	25-48	All	All	30070	no	POB	5.10804	14	79866	1.03731e-09	0.000894607	1.14367e-06
Estonian	All	25-48	All	All	30070	no	POR	2.10141	14	79866	0.00917406	0.000368229	1.14367e-06
Estonian	All	25-48	All	All	30070	yes	POB	1.46032	14	79866	0.116772	0.000255918	0.228129
Estonian	All	25-48	All	All	30070	yes	POR	1.09531	14	79866	0.355714	0.000191963	0.228129
Estonian	All	25-48	All	All	30080	no	POB	3.44878	14	79866	1.18505e-05	0.000604183	0.00154866
Estonian	All	25-48	All	All	30080	no	POR	2.34477	14	79866	0.00305563	0.000410855	0.00154866
Estonian	All	25-48	All	All	30080	yes	POB	1.39123	14	79866	0.147535	0.000243814	0.168004
Estonian	All	25-48	All	All	30080	yes	POR	1.43424	14	79866	0.127692	0.000251349	0.168004
Estonian	All	25-48	All	All	30100	no	POB	1.99733	14	79866	0.0144034	0.000349997	0.252426
Estonian	All	25-48	All	All	30100	no	POR	1.37799	14	79866	0.154126	0.000241495	0.252426
Estonian	All	25-48	All	All	30100	yes	POB	0.838594	14	79866	0.627147	0.000146979	0.695862
Estonian	All	25-48	All	All	30100	yes	POR	0.576861	14	79866	0.885315	0.00010111	0.695862
Estonian	All	25-48	All	All	30130	no	POB	2.53975	14	79866	0.00121754	0.000445004	0.000937635
Estonian	All	25-48	All	All	30130	no	POR	3.51326	14	79866	8.38955e-06	0.000615474	0.000937635
Estonian	All	25-48	All	All	30130	yes	POB	1.18019	14	79866	0.282538	0.000206836	0.00208163
Estonian	All	25-48	All	All	30130	yes	POR	2.51965	14	79866	0.00134061	0.000441484	0.00208163
Estonian	All	25-48	All	All	30180	no	POB	3.35982	14	79866	1.90243e-05	0.000588609	7.39683e-06
Estonian	All	25-48	All	All	30180	no	POR	0.597109	14	79866	0.869757	0.000104658	7.39683e-06
Estonian	All	25-48	All	All	30180	yes	POB	1.42864	14	79866	0.130143	0.000250369	0.0335232
Estonian	All	25-48	All	All	30180	yes	POR	0.585587	14	79866	0.878735	0.000102639	0.0335232
Estonian	All	25-48	All	All	30200	no	POB	3.21739	14	79866	4.02769e-05	0.000563669	2.4556e-05
Estonian	All	25-48	All	All	30200	no	POR	0.706099	14	79866	0.770505	0.000123759	2.4556e-05
Estonian	All	25-48	All	All	30200	yes	POB	2.35253	14	79866	0.00294764	0.000412213	0.0039889
Estonian	All	25-48	All	All	30200	yes	POR	1.08015	14	79866	0.36988	0.000189307	0.0039889
Estonian	All	25-48	All	All	30210	no	POB	3.43566	14	79866	1.271e-05	0.000601887	0.000838269
Estonian	All	25-48	All	All	30210	no	POR	1.77222	14	79866	0.0364997	0.000310562	0.000838269
Estonian	All	25-48	All	All	30210	yes	POB	0.932899	14	79866	0.521765	0.000163505	0.381255
Estonian	All	25-48	All	All	30210	yes	POR	1.01518	14	79866	0.434017	0.000177923	0.381255
Estonian	All	25-48	All	All	30600	no	POB	2.60766	14	79866	0.000877304	0.000456897	0.00681879
Estonian	All	25-48	All	All	30600	no	POR	1.65593	14	79866	0.0573807	0.00029019	0.00681879
Estonian	All	25-48	All	All	30600	yes	POB	2.0632	14	79866	0.0108421	0.000361535	0.0325099
Estonian	All	25-48	All	All	30600	yes	POR	1.50705	14	79866	0.0991584	0.000264107	0.0325099
Estonian	All	25-48	All	All	30610	no	POB	3.88985	14	79866	1.07865e-06	0.000681402	0.000958096
Estonian	All	25-48	All	All	30610	no	POR	3.78112	14	79866	1.96139e-06	0.000662367	0.000958096
Estonian	All	25-48	All	All	30610	yes	POB	2.774	14	79866	0.000387522	0.000486028	0.000968623
Estonian	All	25-48	All	All	30610	yes	POR	3.70307	14	79866	3.00446e-06	0.000648704	0.000968623
Estonian	All	25-48	All	All	30620	no	POB	9.05833	14	79866	3.00612e-20	0.00158535	2.91018e-08
Estonian	All	25-48	All	All	30620	no	POR	6.88753	14	79866	2.33977e-14	0.00120588	2.91018e-08
Estonian	All	25-48	All	All	30620	yes	POB	2.08859	14	79866	0.00970467	0.000365983	0.00948765
Estonian	All	25-48	All	All	30620	yes	POR	2.83948	14	79866	0.000279468	0.000497496	0.00948765
Estonian	All	25-48	All	All	30630	no	POB	3.45673	14	79866	1.13576e-05	0.000605575	0.0135746
Estonian	All	25-48	All	All	30630	no	POR	4.04794	14	79866	4.48807e-07	0.000709074	0.0135746
Estonian	All	25-48	All	All	30630	yes	POB	2.20473	14	79866	0.0057944	0.000386325	0.0228526
Estonian	All	25-48	All	All	30630	yes	POR	3.04914	14	79866	9.63783e-05	0.000534209	0.0228526
Estonian	All	25-48	All	All	30640	no	POB	3.32859	14	79866	2.24443e-05	0.00058314	0.143585
Estonian	All	25-48	All	All	30640	no	POR	2.69068	14	79866	0.000584945	0.000471436	0.143585
Estonian	All	25-48	All	All	30640	yes	POB	0.636643	14	79866	0.836572	0.000111587	0.886705
Estonian	All	25-48	All	All	30640	yes	POR	0.76125	14	79866	0.712701	0.000133425	0.886705
Estonian	All	25-48	All	All	30650	no	POB	6.25638	14	79866	1.1002e-12	0.0010955	2.53234e-06
Estonian	All	25-48	All	All	30650	no	POR	3.21355	14	79866	4.10931e-05	0.000562998	2.53234e-06
Estonian	All	25-48	All	All	30650	yes	POB	1.39916	14	79866	0.143699	0.000245204	0.549553
Estonian	All	25-48	All	All	30650	yes	POR	1.40335	14	79866	0.141703	0.000245938	0.549553
Estonian	All	25-48	All	All	30680	no	POB	2.68392	14	79866	0.000604688	0.000470252	0.0837591
Estonian	All	25-48	All	All	30680	no	POR	2.23772	14	79866	0.00499201	0.000392104	0.0837591
Estonian	All	25-48	All	All	30680	yes	POB	0.935328	14	79866	0.519096	0.00016393	0.365458
Estonian	All	25-48	All	All	30680	yes	POR	1.56999	14	79866	0.0790568	0.000275134	0.365458
Estonian	All	25-48	All	All	30690	no	POB	2.2483	14	79866	0.00475798	0.000393957	0.357959
Estonian	All	25-48	All	All	30690	no	POR	1.71328	14	79866	0.0460242	0.000300238	0.357959
Estonian	All	25-48	All	All	30690	yes	POB	0.721484	14	79866	0.75477	0.000126456	0.940458
Estonian	All	25-48	All	All	30690	yes	POR	0.74195	14	79866	0.733347	0.000130042	0.940458
Estonian	All	25-48	All	All	30700	no	POB	14.4403	14	79866	2.22239e-35	0.00252489	2.43746e-15
Estonian	All	25-48	All	All	30700	no	POR	9.29057	14	79866	6.88456e-21	0.00162593	2.43746e-15
Estonian	All	25-48	All	All	30700	yes	POB	1.93748	14	79866	0.0185618	0.000339512	0.00980569
Estonian	All	25-48	All	All	30700	yes	POR	1.50666	14	79866	0.0992976	0.000264038	0.00980569
Estonian	All	25-48	All	All	30710	no	POB	9.83931	14	79866	2.08629e-22	0.0017218	1.74431e-18
Estonian	All	25-48	All	All	30710	no	POR	14.2995	14	79866	5.60377e-35	0.00250034	1.74431e-18
Estonian	All	25-48	All	All	30710	yes	POB	5.5413	14	79866	8.04693e-11	0.000970412	9.94873e-19
Estonian	All	25-48	All	All	30710	yes	POR	12.4488	14	79866	1.01201e-29	0.00217745	9.94873e-19
Estonian	All	25-48	All	All	30720	no	POB	3.3319	14	79866	2.20555e-05	0.000583719	0.00837369
Estonian	All	25-48	All	All	30720	no	POR	2.5362	14	79866	0.00123848	0.000444381	0.00837369
Estonian	All	25-48	All	All	30720	yes	POB	1.8196	14	79866	0.0301812	0.000318863	0.114531
Estonian	All	25-48	All	All	30720	yes	POR	2.28167	14	79866	0.00408619	0.000399803	0.114531
Estonian	All	25-48	All	All	30730	no	POB	5.58587	14	79866	6.17329e-11	0.00097821	1.66844e-06
Estonian	All	25-48	All	All	30730	no	POR	6.55232	14	79866	1.82042e-13	0.00114726	1.66844e-06
Estonian	All	25-48	All	All	30730	yes	POB	2.65926	14	79866	0.000682328	0.000465934	1.39956e-06
Estonian	All	25-48	All	All	30730	yes	POR	5.22191	14	79866	5.31736e-10	0.00091453	1.39956e-06
Estonian	All	25-48	All	All	30740	no	POB	5.9396	14	79866	7.44216e-12	0.00104009	2.7261e-06
Estonian	All	25-48	All	All	30740	no	POR	3.82985	14	79866	1.50111e-06	0.000670898	2.7261e-06
Estonian	All	25-48	All	All	30740	yes	POB	1.00801	14	79866	0.4414	0.000176667	0.0594307
Estonian	All	25-48	All	All	30740	yes	POR	1.96819	14	79866	0.0163056	0.000344892	0.0594307
Estonian	All	25-48	All	All	30750	no	POB	17.8697	14	79866	3.15594e-45	0.00312266	7.82896e-20
Estonian	All	25-48	All	All	30750	no	POR	12.2825	14	79866	2.98725e-29	0.00214841	7.82896e-20
Estonian	All	25-48	All	All	30750	yes	POB	3.3968	14	79866	1.56331e-05	0.000595083	0.000318951
Estonian	All	25-48	All	All	30750	yes	POR	4.75754	14	79866	7.97049e-09	0.000833271	0.000318951
Estonian	All	25-48	All	All	30760	no	POB	5.21434	14	79866	5.55935e-10	0.000913205	2.82349e-06
Estonian	All	25-48	All	All	30760	no	POR	6.73308	14	79866	6.03205e-14	0.00117887	2.82349e-06
Estonian	All	25-48	All	All	30760	yes	POB	3.31102	14	79866	2.46261e-05	0.000580065	3.89084e-06
Estonian	All	25-48	All	All	30760	yes	POR	5.57953	14	79866	6.41062e-11	0.000977101	3.89084e-06
Estonian	All	25-48	All	All	30770	no	POB	7.06901	14	79866	7.66139e-15	0.00123762	3.45977e-07
Estonian	All	25-48	All	All	30770	no	POR	4.53208	14	79866	2.91284e-08	0.000793814	3.45977e-07
Estonian	All	25-48	All	All	30770	yes	POB	1.68477	14	79866	0.0513905	0.000295243	0.0696247
Estonian	All	25-48	All	All	30770	yes	POR	2.26927	14	79866	0.00432451	0.000397631	0.0696247
Estonian	All	25-48	All	All	30780	no	POB	2.10683	14	79866	0.00895809	0.000369178	0.435196
Estonian	All	25-48	All	All	30780	no	POR	1.61447	14	79866	0.0670782	0.000282926	0.435196
Estonian	All	25-48	All	All	30780	yes	POB	0.497679	14	79866	0.935949	8.72323e-05	0.948633
Estonian	All	25-48	All	All	30780	yes	POR	0.608626	14	79866	0.860462	0.000106677	0.948633
Estonian	All	25-48	All	All	30810	no	POB	5.12626	14	79866	9.32285e-10	0.000897795	0.00454942
Estonian	All	25-48	All	All	30810	no	POR	4.98858	14	79866	2.08493e-09	0.000873703	0.00454942
Estonian	All	25-48	All	All	30810	yes	POB	2.18234	14	79866	0.00640699	0.000382404	0.0156078
Estonian	All	25-48	All	All	30810	yes	POR	3.0253	14	79866	0.000108927	0.000530034	0.0156078
Estonian	All	25-48	All	All	30830	no	POB	3.02591	14	79866	0.000108583	0.000530142	0.0133176
Estonian	All	25-48	All	All	30830	no	POR	3.46192	14	79866	1.1047e-05	0.000606484	0.0133176
Estonian	All	25-48	All	All	30830	yes	POB	1.31709	14	79866	0.187534	0.000230824	0.0295351
Estonian	All	25-48	All	All	30830	yes	POR	2.3427	14	79866	0.00308515	0.000410491	0.0295351
Estonian	All	25-48	All	All	30860	no	POB	6.67705	14	79866	8.4988e-14	0.00116908	7.33542e-06
Estonian	All	25-48	All	All	30860	no	POR	4.45525	14	79866	4.5164e-08	0.000780367	7.33542e-06
Estonian	All	25-48	All	All	30860	yes	POB	0.958375	14	79866	0.493973	0.000167969	0.189769
Estonian	All	25-48	All	All	30860	yes	POR	1.76875	14	79866	0.0370066	0.000309954	0.189769
Estonian	All	25-48	All	All	30870	no	POB	7.09131	14	79866	6.67758e-15	0.00124152	2.14475e-06
Estonian	All	25-48	All	All	30870	no	POR	7.20407	14	79866	3.32988e-15	0.00126123	2.14475e-06
Estonian	All	25-48	All	All	30870	yes	POB	3.80226	14	79866	1.74671e-06	0.000666068	3.07776e-06
Estonian	All	25-48	All	All	30870	yes	POR	5.67565	14	79866	3.61575e-11	0.000993916	3.07776e-06
Estonian	All	25-48	All	All	30880	no	POB	4.57286	14	79866	2.30641e-08	0.000800951	0.000198922
Estonian	All	25-48	All	All	30880	no	POR	2.74863	14	79866	0.000439494	0.000481586	0.000198922
Estonian	All	25-48	All	All	30880	yes	POB	1.87598	14	79866	0.0239748	0.000328739	0.297371
Estonian	All	25-48	All	All	30880	yes	POR	1.92531	14	79866	0.019533	0.000337381	0.297371
Estonian	All	25-48	All	All	30890	no	POB	1.65299	14	79866	0.0580259	0.000289674	0.0689436
Estonian	All	25-48	All	All	30890	no	POR	1.32158	14	79866	0.184891	0.000231611	0.0689436
Estonian	All	25-48	All	All	30890	yes	POB	1.33341	14	79866	0.178071	0.000233683	0.188228
Estonian	All	25-48	All	All	30890	yes	POR	1.35518	14	79866	0.166033	0.000237498	0.188228
Estonian	All	25-48	All	All	3147	no	POB	2.64312	14	79866	0.000738289	0.000463108	0.00267104
Estonian	All	25-48	All	All	3147	no	POR	2.25165	14	79866	0.00468606	0.000394544	0.00267104
Estonian	All	25-48	All	All	3147	yes	POB	0.819979	14	79866	0.648005	0.000143717	0.0137886
Estonian	All	25-48	All	All	3147	yes	POR	1.34469	14	79866	0.171749	0.00023566	0.0137886
Estonian	All	25-48	All	All	317	no	POB	4.40473	14	79866	6.02065e-08	0.000771525	7.72472e-07
Estonian	All	25-48	All	All	317	no	POR	6.4375	14	79866	3.66375e-13	0.00112718	7.72472e-07
Estonian	All	25-48	All	All	317	yes	POB	2.26162	14	79866	0.00447806	0.000396291	1.00693e-06
Estonian	All	25-48	All	All	317	yes	POR	5.17258	14	79866	7.10493e-10	0.000905899	1.00693e-06
Estonian	All	25-48	All	All	327	no	POB	4.21584	14	79866	1.7524e-07	0.000738464	0.000250112
Estonian	All	25-48	All	All	327	no	POR	3.07475	14	79866	8.44762e-05	0.000538694	0.000250112
Estonian	All	25-48	All	All	327	yes	POB	1.56541	14	79866	0.0803923	0.00027433	0.0471384
Estonian	All	25-48	All	All	327	yes	POR	2.0821	14	79866	0.00998409	0.000364847	0.0471384
Estonian	All	25-48	All	All	3606	no	POB	6.7895	14	79866	4.26938e-14	0.00118874	2.17829e-18
Estonian	All	25-48	All	All	3606	no	POR	13.2033	14	79866	7.37773e-32	0.00230911	2.17829e-18
Estonian	All	25-48	All	All	3606	yes	POB	5.9108	14	79866	8.84828e-12	0.00103505	3.39697e-18
Estonian	All	25-48	All	All	3606	yes	POR	11.8903	14	79866	3.81747e-28	0.00207995	3.39697e-18
Estonian	All	25-48	All	All	399	no	POB	1.65785	14	79866	0.0569648	0.000290525	0.00564408
Estonian	All	25-48	All	All	399	no	POR	2.45725	14	79866	0.00180413	0.000430555	0.00564408
Estonian	All	25-48	All	All	399	yes	POB	0.612424	14	79866	0.857328	0.000107342	0.00325218
Estonian	All	25-48	All	All	399	yes	POR	2.1735	14	79866	0.00666541	0.000380856	0.00325218
Estonian	All	25-48	All	All	41200_K633	no	POB	5.77729	14	79866	1.96998e-11	0.0010117	2.71198e-07
Estonian	All	25-48	All	All	41200_K633	no	POR	3.75792	14	79866	2.227e-06	0.000658306	2.71198e-07
Estonian	All	25-48	All	All	41200_K633	yes	POB	2.36785	14	79866	0.00274503	0.000414896	0.00522769
Estonian	All	25-48	All	All	41200_K633	yes	POR	2.72375	14	79866	0.000497031	0.000477228	0.00522769
Estonian	All	25-48	All	All	41200_V544	no	POB	4.30796	14	79866	1.04211e-07	0.000754589	1.88736e-05
Estonian	All	25-48	All	All	41200_V544	no	POR	5.59057	14	79866	6.00308e-11	0.000979032	1.88736e-05
Estonian	All	25-48	All	All	41200_V544	yes	POB	1.61508	14	79866	0.066927	0.000283032	3.14781e-05
Estonian	All	25-48	All	All	41200_V544	yes	POR	4.16634	14	79866	2.31449e-07	0.000729799	3.14781e-05
Estonian	All	25-48	All	All	41246	no	POB	9.09631	14	79866	2.36281e-20	0.00159199	1.56705e-07
Estonian	All	25-48	All	All	41246	no	POR	5.82455	14	79866	1.48438e-11	0.00101997	1.56705e-07
Estonian	All	25-48	All	All	41246	yes	POB	0.907892	14	79866	0.54944	0.000159122	0.7864
Estonian	All	25-48	All	All	41246	yes	POR	0.882725	14	79866	0.577566	0.000154712	0.7864
Estonian	All	25-48	All	All	4125	no	POB	1.22307	14	79866	0.24971	0.000214351	0.362807
Estonian	All	25-48	All	All	4125	no	POR	1.05401	14	79866	0.395041	0.000184727	0.362807
Estonian	All	25-48	All	All	4125	yes	POB	0.632225	14	79866	0.840455	0.000110813	0.470551
Estonian	All	25-48	All	All	4125	yes	POR	1.03839	14	79866	0.410505	0.000181989	0.470551
Estonian	All	25-48	All	All	4194	no	POB	4.78187	14	79866	6.92471e-09	0.00083753	0.00432419
Estonian	All	25-48	All	All	4194	no	POR	4.53785	14	79866	2.81835e-08	0.000794823	0.00432419
Estonian	All	25-48	All	All	4194	yes	POB	2.32824	14	79866	0.0032985	0.00040796	0.017432
Estonian	All	25-48	All	All	4194	yes	POR	3.07887	14	79866	8.27017e-05	0.000539415	0.017432
Estonian	All	25-48	All	All	4195	no	POB	6.04274	14	79866	4.00065e-12	0.00105813	1.91778e-07
Estonian	All	25-48	All	All	4195	no	POR	3.39088	14	79866	1.61327e-05	0.000594047	1.91778e-07
Estonian	All	25-48	All	All	4195	yes	POB	0.439121	14	79866	0.962624	7.69692e-05	0.0422747
Estonian	All	25-48	All	All	4195	yes	POR	1.27041	14	79866	0.216742	0.000222646	0.0422747
Estonian	All	25-48	All	All	4631	no	POB	6.05584	14	79866	3.69677e-12	0.00106043	1.48404e-05
Estonian	All	25-48	All	All	4631	no	POR	4.33906	14	79866	8.739e-08	0.000760032	1.48404e-05
Estonian	All	25-48	All	All	4631	yes	POB	2.211	14	79866	0.00563285	0.000387425	0.0626409
Estonian	All	25-48	All	All	4631	yes	POR	2.4015	14	79866	0.00234575	0.000420791	0.0626409
Estonian	All	25-48	All	All	471	no	POB	3.95366	14	79866	7.57907e-07	0.000692572	0.00278323
Estonian	All	25-48	All	All	471	no	POR	3.3809	14	79866	1.70115e-05	0.000592299	0.00278323
Estonian	All	25-48	All	All	471	yes	POB	0.789046	14	79866	0.682362	0.000138296	0.072547
Estonian	All	25-48	All	All	471	yes	POR	1.40079	14	79866	0.14292	0.000245489	0.072547
Estonian	All	25-48	All	All	50	no	POB	23.1131	14	79866	1.90099e-60	0.00403524	5.32642e-20
Estonian	All	25-48	All	All	50	no	POR	21.0368	14	79866	2.10931e-54	0.00367407	5.32642e-20
Estonian	All	25-48	All	All	50	yes	POB	6.04685	14	79866	3.90282e-12	0.00105885	2.00451e-12
Estonian	All	25-48	All	All	50	yes	POR	9.92137	14	79866	1.23487e-22	0.00173613	2.00451e-12
Estonian	All	25-48	All	All	5096	no	POB	7.19009	14	79866	3.63017e-15	0.00125879	3.95769e-06
Estonian	All	25-48	All	All	5096	no	POR	5.50314	14	79866	1.00936e-10	0.000963736	3.95769e-06
Estonian	All	25-48	All	All	5096	yes	POB	1.66926	14	79866	0.05454	0.000292524	0.030047
Estonian	All	25-48	All	All	5096	yes	POR	2.23994	14	79866	0.00494197	0.000392493	0.030047
Estonian	All	25-48	All	All	550.4	no	POB	2.94475	14	79866	0.000164299	0.000515929	0.00850947
Estonian	All	25-48	All	All	550.4	no	POR	1.60961	14	79866	0.0683037	0.000282076	0.00850947
Estonian	All	25-48	All	All	550.4	yes	POB	1.79152	14	79866	0.0337938	0.000313943	0.428726
Estonian	All	25-48	All	All	550.4	yes	POR	1.74414	14	79866	0.0407888	0.000305644	0.428726
Estonian	All	25-48	All	All	5556	no	POB	10.6876	14	79866	9.05882e-25	0.00186997	2.55489e-28
Estonian	All	25-48	All	All	5556	no	POR	19.1637	14	79866	5.72808e-49	0.00334804	2.55489e-28
Estonian	All	25-48	All	All	5556	yes	POB	6.82042	14	79866	3.53203e-14	0.00119415	1.42596e-27
Estonian	All	25-48	All	All	5556	yes	POR	16.8354	14	79866	3.02188e-42	0.00294246	1.42596e-27
Estonian	All	25-48	All	All	574	no	POB	4.0413	14	79866	4.6571e-07	0.000707913	0.00570515
Estonian	All	25-48	All	All	574	no	POR	3.39072	14	79866	1.61467e-05	0.000594019	0.00570515
Estonian	All	25-48	All	All	574	yes	POB	2.30876	14	79866	0.00360855	0.000404547	0.0585232
Estonian	All	25-48	All	All	574	yes	POR	2.05626	14	79866	0.0111738	0.00036032	0.0585232
Estonian	All	25-48	All	All	6138_1	no	POB	53.2697	14	79866	2.30985e-149	0.00925144	1.37949e-158
Estonian	All	25-48	All	All	6138_1	no	POR	98.0909	14	79866	2.85158e-282	0.016904	1.37949e-158
Estonian	All	25-48	All	All	6138_1	yes	POB	41.6709	14	79866	5.0219e-115	0.00725167	3.5703e-160
[truncated: 120 more columns]
