# Supplementary material for: Genetic effects on migration behavior contribute to increasing spatial differentiation at trait-associated loci in Estonia
Source: iScience. 2025 Nov 12;28(12):114013. doi: 10.1016/j.isci.2025.114013 (PMC12702256; doi:10.1016/j.isci.2025.114013)
Supplement: Table S7. Fraction of the inter-individual variance of PGSs adjusted for PGS(EA) explained by county of birth (POB) and county of residence (POR) [file mmc8.xlsx]

## Sheet: Sheet1
Table S8. Fraction of the inter-individual variance of PGSs adjusted for PGS(EA4) explained by county of birth (POB) and county of residence (POR).
Presented p-values are not adjusted for multiple testing.
"p-value difference" indicates whether the variance explained by POB and POR together is significantly larger than the variance explained by only the weaker predictor.																											845	30610	30700	30720	30750	30760	30770	20002_1226	20003_1140874420	20004_1479	1697	30040	30070	30080	30100	3147	4125	5096	eGFR	30600	30620	30630	30640
																											-0.243833	0.0353836	0.000786451	0.0353346	0.0540516	-0.0704298	-0.0488095	0.0349465	0.0454792	0.0193504	-0.0298598	0.0021072	0.0314806	0.020332	-2.61444e-05	-0.0195863	-0.0177613	0.0185084	0.00242455	-0.0301367	0.0450513	-0.0535614	0.00466642
																											-0.180327	0.0342391	-0.000693106	0.0280177	0.0466405	-0.0637088	-0.049355	0.036518	0.0504191	0.00557	-0.0251181	0.00540832	0.0302612	0.0155477	-0.00373658	-0.0205922	-0.019805	0.0110231	0.00400215	-0.0290906	0.0360479	-0.0493386	0.0105992
Ethnicity	Sex	Age	Year of agreement	PGS	Birth or residence	F-statistic	df1	df2	p-value	Var_county	p-value difference																-0.0783502	0.0148311	-0.0151129	0.0116809	0.0223768	-0.0253433	-0.0287405	0.0216213	0.0223043	-0.00827924	-0.0151771	0.00513406	0.00490869	0.00419616	-0.0036051	-0.00928907	-0.00992913	0.021563	0.0184405	-0.0100254	0.0202036	-0.0144456	-0.00418618
Estonian	All	All	All	1050	POB	1.97195	14	172362	0.0160408	0.000160144	0.000153491																-0.125689	0.0138056	-0.00848034	0.0110362	0.00597137	-0.0200437	-0.01618	0.0319679	0.0295741	0.0226687	-0.01548	-0.00383142	0.0100063	-0.00128309	0.00905653	-0.0175981	-0.0169875	0.010549	0.0119801	-0.0140732	0.0139944	-0.0120616	-0.012723
Estonian	All	All	All	1050	POR	4.22284	14	172362	1.67835e-07	0.00034288	0.000153491																-0.259143	0.0565808	0.0111437	0.0418972	0.0760857	-0.0955641	-0.0580493	0.037122	0.0482393	0.00484951	-0.0302928	-0.00857044	0.0369473	0.0134359	0.00767965	-0.0316406	-0.0309612	0.0255324	-0.00768478	-0.0372402	0.0540457	-0.0725977	0.0107342
Estonian	All	All	All	1070	POB	3.31031	14	172362	2.46696e-05	0.000268806	0.000300432																-0.0448212	-0.00384004	-0.0151683	-0.00248483	-0.011666	0.014851	0.0234911	0.0189308	-0.0139148	0.013946	-0.0247884	0.00071654	-0.00688667	0.0131539	-0.0101527	-0.0287816	-0.0209796	0.012012	0.0188926	0.0256416	-0.00406667	0.0123808	-0.0107934
Estonian	All	All	All	1070	POR	4.5158	14	172362	3.18286e-08	0.000366658	0.000300432																-0.109594	-4.92571e-05	-0.0205399	-0.00600969	0.0076423	0.00749612	-0.0038949	0.0247668	0.0182101	0.00555426	-0.0293108	0.0158816	-0.00684869	0.011741	-0.0120601	-0.0261092	-0.0184007	0.0136096	0.023571	0.0198493	0.00265032	0.0155109	0.000773947
Estonian	All	All	All	1110	POB	3.93014	14	172362	8.60661e-07	0.000319121	0.000152358																0.0196795	-0.0152188	-0.0035807	-0.00415738	-0.0192644	0.024063	0.0118413	0.00975733	-0.0221671	0.0120748	0.0040114	0.0012809	-0.00321223	-0.0113836	0.00186768	-0.0274125	-0.0223546	-0.00444473	0.00585015	-0.00243426	-0.0255666	0.0130339	-0.00696461
Estonian	All	All	All	1110	POR	4.64773	14	172362	1.49363e-08	0.000377367	0.000152358																-0.0923928	0.00539767	-0.0104717	-0.00543642	0.0115174	0.00473534	-0.00373123	0.0280025	0.0122887	0.0248081	-0.0263298	0.0111534	0.00461965	0.0171621	-0.0152318	-0.0205232	-0.0163079	0.00597867	0.0136683	0.00806629	-0.00784812	0.00331547	0.000213406
Estonian	All	All	All	1160	POB	1.04108	14	172362	0.407808	8.4554e-05	0.650765																-0.176878	0.0353742	0.000572597	0.033352	0.0644507	-0.0711581	-0.0403271	0.0368442	0.0583413	0.00642699	-0.0178962	-0.0127982	0.0426353	0.0183748	-0.00667994	-0.0232294	-0.0230394	0.00464037	0.00316876	-0.0462385	0.0356262	-0.0535329	0.00340892
Estonian	All	All	All	1160	POR	0.631169	14	172362	0.841383	5.12637e-05	0.650765																-0.0528098	-7.89924e-05	-0.0186485	0.00343191	0.00933124	-0.00011749	-0.0376626	0.00292516	0.0291202	-0.00624403	-0.00219286	0.0213985	-0.00298852	0.000270717	0.000740382	0.012264	0.00402016	-0.00787402	0.0202756	-0.0342081	0.00895762	0.00250625	0.00372004
Estonian	All	All	All	1180	POB	1.85971	14	172362	0.025624	0.000151031	0.0647104																-0.131676	0.0261887	-0.00649258	0.0196419	0.029916	-0.0446733	-0.0428904	0.0456889	0.0573727	0.00825583	-0.0289632	0.009594	0.0142836	0.0134698	-0.00651105	-0.02257	-0.0184958	0.0178885	0.00886643	-0.012667	0.0278978	-0.0339946	4.87603e-05
Estonian	All	All	All	1180	POR	2.03965	14	172362	0.0120022	0.000165642	0.0647104																-0.10041	0.0145904	-0.0092442	0.0152973	0.0234275	-0.022817	-0.0349738	0.0380932	0.049811	0.00863306	-0.011707	0.0144072	0.00734027	0.00340394	-0.00370915	-0.0141086	-0.00926032	0.0127883	0.0118761	-0.0138738	0.00429871	-0.0174037	-0.00829107
Estonian	All	All	All	1210	POB	1.3047	14	172362	0.194953	0.000105963	0.00232836																-0.0786603	0.0238525	-0.0126405	0.0113261	0.0306892	-0.0295076	-0.0161826	0.0379468	0.0464209	0.00189328	-0.0240793	-0.00272563	0.0308296	0.0117659	-0.00730891	-0.00652547	-0.017544	0.00640061	0.0163703	-0.0116603	0.0222989	-0.0246493	0.00736496
Estonian	All	All	All	1210	POR	3.15686	14	172362	5.51253e-05	0.000256349	0.00232836																0.448109	-0.0996314	-0.0194644	-0.0563802	-0.0883983	0.127549	0.0723075	-0.028829	-0.076667	-0.0126678	0.0769577	0.0215349	-0.0451649	-0.0447395	-0.00913021	0.00417678	0.0057037	-0.0471341	0.0193108	0.0194077	-0.0924334	0.0883217	-0.0226913
Estonian	All	All	All	1220	POB	1.95784	14	172362	0.0170282	0.000158999	0.153776																-0.684131	0.0904561	0.0113733	0.0455182	0.0824853	-0.107489	-0.0650619	0.0232608	0.0903738	0.0149425	-0.0704145	-0.016298	0.040574	0.0377139	0.0186401	-0.00282167	-0.000398014	0.0493505	-0.00913111	-0.0227807	0.0838668	-0.0736246	0.0142333
Estonian	All	All	All	1220	POR	1.44831	14	172362	0.121681	0.000117624	0.153776																0.568155	-0.0797067	-0.0106768	-0.0496759	-0.0710632	0.111283	0.0572051	-0.023823	-0.0755436	-0.016344	0.067808	0.0178202	-0.0298209	-0.0333167	-0.0146769	-0.00585771	-0.00727998	-0.0436606	0.010431	0.0240358	-0.0901533	0.0812719	-0.017352
Estonian	All	All	All	1239	POB	1.41848	14	172362	0.134674	0.000115202	0.00112855																0.531139	-0.0566231	-0.00501681	-0.0381966	-0.0548457	0.0776372	0.0429277	-0.0062356	-0.0561216	-0.0141366	0.0530672	0.0122897	-0.0218927	-0.0284208	-0.0146063	-0.00734639	-0.00250055	-0.0414525	0.00558632	0.0198764	-0.0654234	0.0542211	-0.012643
Estonian	All	All	All	1239	POR	2.84954	14	172362	0.000265361	0.000231399	0.00112855																0.463665	-0.0609529	-0.00344571	-0.0409452	-0.0550545	0.0767237	0.0456105	-0.00917707	-0.0550818	-0.000765067	0.0513848	0.00595504	-0.0279887	-0.0273207	-0.010799	0.00475487	0.00619585	-0.0204136	0.00372976	0.0111832	-0.0440039	0.0543651	-0.0135415
Estonian	All	All	All	1249	POB	1.73539	14	172362	0.0422038	0.000140936	0.0131112																-0.184749	0.0571467	-0.0120991	0.0374248	0.0744598	-0.0848161	-0.0737815	0.0305829	0.0916589	-0.00483287	-0.027981	-0.0109305	0.0360523	0.023075	0.00745106	-0.0204232	-0.0247704	0.00761255	0.0134194	-0.0512475	0.0572989	-0.0619668	0.0155717
Estonian	All	All	All	1249	POR	2.27551	14	172362	0.00420017	0.000184793	0.0131112																0.402299	-0.0457857	-0.0118083	-0.0282562	-0.0417118	0.0431022	0.0177799	-0.0164426	-0.0280848	-0.0249555	0.038851	0.00820994	-0.0189345	-0.0211448	0.000308689	-0.0016828	0.00550232	-0.0413602	0.0135989	-0.00575706	-0.0537144	0.0223341	-0.0121698
Estonian	All	All	All	1329	POB	5.10729	14	172362	1.03569e-09	0.000414664	0.000293635																-0.0848289	0.00687572	-0.00827828	0.00814792	0.00265975	-0.00240202	-0.0042532	0.0110321	-0.00727032	0.0187894	-0.015205	0.00288195	0.00327353	0.00581388	0.00314206	0.000557032	0.000699193	0.0084539	0.00949579	-0.00767007	-0.0128933	-0.00755551	-0.00109986
Estonian	All	All	All	1329	POR	5.02374	14	172362	1.6885e-09	0.000407884	0.000293635																-0.158137	0.0207886	-0.0077829	0.0164055	0.0282626	-0.0322758	-0.0264269	0.0306779	0.0235869	0.0105551	-0.0260779	0.00125771	0.0174215	0.0130884	-0.0065279	-0.0316551	-0.0274037	0.0118933	0.0117164	-0.0127682	0.0174561	-0.0241481	-0.00418002
Estonian	All	All	All	135	POB	2.7106	14	172362	0.000529726	0.000220118	1.54116e-05																-0.193654	0.034669	-0.0085042	0.029068	0.0490071	-0.063322	-0.0459413	0.0382195	0.0578228	0.0130252	-0.021749	-0.00165424	0.0303069	0.0161258	-0.00600339	-0.0256005	-0.0183446	0.0118897	0.00927625	-0.0241517	0.030293	-0.0489802	0.0142924
Estonian	All	All	All	135	POR	3.29076	14	172362	2.73491e-05	0.000267218	1.54116e-05																-0.177081	0.0243068	-0.0128259	0.0188094	0.046915	-0.0514935	-0.0319533	0.0308266	0.0503674	0.0178358	-0.024107	-0.00200379	0.0188278	0.0190751	-0.0125269	-0.0292659	-0.0204259	0.0187371	0.0149382	-0.00804677	0.0282084	-0.0373472	0.0138356
Estonian	All	All	All	137	POB	2.27607	14	172362	0.00418937	0.000184838	3.59463e-10																0.467056	-0.102441	0.00886667	-0.054956	-0.0913958	0.121411	0.0692009	-0.0367943	-0.0770271	-0.00861127	0.0860041	0.0265367	-0.0482567	-0.0375784	-0.0174016	0.0257176	0.0208052	-0.0424654	-0.00753968	0.0415363	-0.067803	0.0876055	-0.0173158
Estonian	All	All	All	137	POR	5.89494	14	172362	9.65085e-12	0.000478584	3.59463e-10																1	-0.0821657	-0.00364015	-0.0407837	-0.0726465	0.110851	0.0629145	-0.0267161	-0.0845507	-0.0127113	0.0742723	0.0193451	-0.0349839	-0.0336605	-0.0250696	0.00127447	-0.00147136	-0.0326693	0.00418993	0.0291594	-0.0796291	0.0813892	-0.0149089
Estonian	All	All	All	1408	POB	2.50017	14	172362	0.00147003	0.000203033	0.0413669																-0.0821657	1	-0.0234197	0.0314541	0.00539166	-0.0666004	-0.00279537	-0.00452089	0.0143565	-0.00768017	-0.00340081	-0.0394758	-0.00972545	0.0408951	0.012446	-0.0319349	-0.0290926	0.00620979	0.0241971	-0.0301824	0.110636	-0.0567744	-0.0137816
Estonian	All	All	All	1408	POR	1.95458	14	172362	0.0172647	0.000158734	0.0413669																-0.00364015	-0.0234197	1	0.200504	0.000689735	-0.0236608	0.0766743	0.0327097	0.00561804	0.00429627	0.05079	-0.00305896	0.0174096	-0.0419944	0.00883653	0.0191115	0.0139039	0.0180302	-0.986009	-0.0524719	-0.0441885	-0.0263531	-0.0607233
Estonian	All	All	All	1428_0	POB	3.24576	14	172362	3.46484e-05	0.000263566	0.0390054																-0.0407837	0.0314541	0.200504	1	0.0172014	-0.0585369	0.00353358	0.0272301	0.0204979	0.0114529	0.0270507	-0.0207935	0.0184925	-0.00805114	0.0122333	0.0022188	-0.001086	0.0117542	-0.19846	-0.0415254	0.0162231	-0.0457125	-0.0103665
Estonian	All	All	All	1428_0	POR	3.10504	14	172362	7.21255e-05	0.000252141	0.0390054																-0.0726465	0.00539166	0.000689735	0.0172014	1	-0.0848968	0.016103	0.0192195	0.0494986	-0.0126394	-0.00788907	-0.109697	0.208855	0.0776886	0.0277705	0.00191721	-0.00019068	0.0103628	-0.00132386	-0.018854	0.113457	-0.0710408	0.0329978
Estonian	All	All	All	1428_1	POB	2.82663	14	172362	0.000297661	0.000229539	0.00676825																0.110851	-0.0666004	-0.0236608	-0.0585369	-0.0848968	1	0.0309296	-0.0478115	-0.0481119	0.018832	-0.017561	0.0931188	0.0461312	0.00930828	-0.0298136	-0.0342269	-0.0237785	-0.00907009	0.0254839	0.019999	-0.163922	0.909986	-0.133146
Estonian	All	All	All	1428_1	POR	2.00122	14	172362	0.0141596	0.000162521	0.00676825																0.0629145	-0.00279537	0.0766743	0.00353358	0.016103	0.0309296	1	-0.028711	-0.0372169	-0.00339096	0.077202	0.00762894	-0.00992617	-0.0089956	-0.0130501	0.0174712	0.0170722	-0.00509087	-0.075293	0.0295635	-0.023462	0.00500113	-0.0139972
Estonian	All	All	All	1458	POB	1.72888	14	172362	0.0432944	0.000140408	0.275531																-0.0267161	-0.00452089	0.0327097	0.0272301	0.0192195	-0.0478115	-0.028711	1	0.0230902	0.0228846	0.00139495	0.00209375	0.0303126	0.00419381	0.0116956	0.00540931	0.00155288	0.0159302	-0.0326591	-0.0201048	0.036152	-0.0448702	-0.00918069
Estonian	All	All	All	1458	POR	1.96001	14	172362	0.0168729	0.000159175	0.275531																-0.0845507	0.0143565	0.00561804	0.0204979	0.0494986	-0.0481119	-0.0372169	0.0230902	1	0.0167325	0.019055	0.00456723	0.017798	0.0118583	-0.00416427	-0.00289037	-0.00114579	0.000248833	-0.000546912	-0.0125791	0.0641295	-0.0383433	-0.00940244
Estonian	All	All	All	1468	POB	2.10338	14	172362	0.00909014	0.000170817	7.90519e-05																-0.0127113	-0.00768017	0.00429627	0.0114529	-0.0126394	0.018832	-0.00339096	0.0228846	0.0167325	1	0.0847272	0.0239473	-0.0147053	-0.0256225	0.00437671	-0.00201483	-0.0112587	-0.0114069	-0.0013985	-0.0358228	-0.0292882	0.00875052	-0.0206761
Estonian	All	All	All	1468	POR	4.35361	14	172362	8.01498e-08	0.000353494	7.90519e-05																0.0742723	-0.00340081	0.05079	0.0270507	-0.00788907	-0.017561	0.077202	0.00139495	0.019055	0.0847272	1	-0.0128184	0.0211872	-0.0991665	0.0275992	-0.0311281	-0.0235851	-0.115412	-0.0484831	-0.0624369	-0.0401893	-0.0318647	-0.0604776
Estonian	All	All	All	1478	POB	1.13724	14	172362	0.318211	9.23631e-05	0.25409																0.0193451	-0.0394758	-0.00305896	-0.0207935	-0.109697	0.0931188	0.00762894	0.00209375	0.00456723	0.0239473	-0.0128184	1	-0.229468	0.0169159	-0.0257563	-0.00887416	0.00314806	0.0150707	0.00477245	-0.00438111	-0.0124191	0.0809065	-0.0116085
Estonian	All	All	All	1478	POR	1.51624	14	172362	0.0959599	0.000123141	0.25409																-0.0349839	-0.00972545	0.0174096	0.0184925	0.208855	0.0461312	-0.00992617	0.0303126	0.017798	-0.0147053	0.0211872	-0.229468	1	0.00282241	0.0518195	-0.00781151	-0.0187825	-0.00195788	-0.0157112	-0.0945348	-0.0433607	0.0283167	-0.0727509
Estonian	All	All	All	1488	POB	1.24045	14	172362	0.237195	0.000100745	0.0185958																-0.0336605	0.0408951	-0.0419944	-0.00805114	0.0776886	0.00930828	-0.0089956	0.00419381	0.0118583	-0.0256225	-0.0991665	0.0169159	0.00282241	1	-0.551354	-0.0119619	-0.00571115	0.0140261	0.0413005	0.0313575	0.000994454	0.0265489	0.021826
Estonian	All	All	All	1488	POR	2.01701	14	172362	0.0132324	0.000163804	0.0185958																-0.0250696	0.012446	0.00883653	0.0122333	0.0277705	-0.0298136	-0.0130501	0.0116956	-0.00416427	0.00437671	0.0275992	-0.0257563	0.0518195	-0.551354	1	0.00351125	0.00515715	0.00695583	-0.00884245	-0.031327	0.0263295	-0.0303956	-0.0117281
Estonian	All	All	All	1498	POB	2.05313	14	172362	0.0113212	0.000166736	0.0925388																0.00127447	-0.0319349	0.0191115	0.0022188	0.00191721	-0.0342269	0.0174712	0.00540931	-0.00289037	-0.00201483	-0.0311281	-0.00887416	-0.00781151	-0.0119619	0.00351125	1	0.716811	0.00447311	-0.0212599	-0.000295147	0.026822	-0.023327	-0.0100816
Estonian	All	All	All	1498	POR	1.28572	14	172362	0.206789	0.000104421	0.0925388																-0.00147136	-0.0290926	0.0139039	-0.001086	-0.00019068	-0.0237785	0.0170722	0.00155288	-0.00114579	-0.0112587	-0.0235851	0.00314806	-0.0187825	-0.00571115	0.00515715	0.716811	1	-0.000774179	-0.015742	0.00785999	0.0236323	-0.0156713	-0.00670108
Estonian	All	All	All	1518	POB	1.5706	14	172362	0.0788675	0.000127554	0.0880671																-0.0326693	0.00620979	0.0180302	0.0117542	0.0103628	-0.00907009	-0.00509087	0.0159302	0.000248833	-0.0114069	-0.115412	0.0150707	-0.00195788	0.0140261	0.00695583	0.00447311	-0.000774179	1	-0.0167816	0.00202936	0.0268715	0.0037171	-0.00269367
Estonian	All	All	All	1518	POR	1.31825	14	172362	0.186827	0.000107063	0.0880671																0.00418993	0.0241971	-0.986009	-0.19846	-0.00132386	0.0254839	-0.075293	-0.0326591	-0.000546912	-0.0013985	-0.0484831	0.00477245	-0.0157112	0.0413005	-0.00884245	-0.0212599	-0.015742	-0.0167816	1	0.0518464	0.0422154	0.0277163	0.0620139
Estonian	All	All	All	1528	POB	0.980188	14	172362	0.470579	7.96088e-05	0.00766924																0.0291594	-0.0301824	-0.0524719	-0.0415254	-0.018854	0.019999	0.0295635	-0.0201048	-0.0125791	-0.0358228	-0.0624369	-0.00438111	-0.0945348	0.0313575	-0.031327	-0.000295147	0.00785999	0.00202936	0.0518464	1	0.137443	0.0471297	0.0867029
Estonian	All	All	All	1528	POR	1.93068	14	172362	0.0190908	0.000156794	0.00766924																-0.0796291	0.110636	-0.0441885	0.0162231	0.113457	-0.163922	-0.023462	0.036152	0.0641295	-0.0292882	-0.0401893	-0.0124191	-0.0433607	0.000994454	0.0263295	0.026822	0.0236323	0.0268715	0.0422154	0.137443	1	-0.111702	0.0560781
Estonian	All	All	All	1538	POB	1.91316	14	172362	0.0205418	0.000155371	4.00111e-05																0.0813892	-0.0567744	-0.0263531	-0.0457125	-0.0710408	0.909986	0.00500113	-0.0448702	-0.0383433	0.00875052	-0.0318647	0.0809065	0.0283167	0.0265489	-0.0303956	-0.023327	-0.0156713	0.0037171	0.0277163	0.0471297	-0.111702	1	-0.158787
Estonian	All	All	All	1538	POR	3.61335	14	172362	4.87844e-06	0.000293406	4.00111e-05																-0.0149089	-0.0137816	-0.0607233	-0.0103665	0.0329978	-0.133146	-0.0139972	-0.00918069	-0.00940244	-0.0206761	-0.0604776	-0.0116085	-0.0727509	0.021826	-0.0117281	-0.0100816	-0.00670108	-0.00269367	0.0620139	0.0867029	0.0560781	-0.158787	1
Estonian	All	All	All	1558	POB	2.64908	14	172362	0.000716327	0.000215124	1.00259e-05																-0.0295498	0.132543	0.0147101	0.00373318	0.0283052	-0.0384025	-0.0650533	0.0358383	0.0311976	0.00420236	-0.0261808	0.0160099	-0.0350767	-0.0285309	0.0143091	0.0165817	0.0120252	0.0175742	-0.0147401	0.113175	0.608602	-0.0124412	0.0342919
Estonian	All	All	All	1558	POR	4.92772	14	172362	2.95568e-09	0.000400091	1.00259e-05																-0.0381252	0.0287052	0.0085146	0.00895598	0.0361375	0.0218809	0.0398672	-0.00109149	-0.00666646	-0.0227469	-0.0397383	-0.00660024	-0.0308763	0.109568	0.0057622	-0.0115408	-0.00244494	0.00968885	-0.0108508	0.459235	0.138775	0.0477833	0.0691118
Estonian	All	All	All	1697	POB	1.3773	14	172362	0.15446	0.000111858	0.0159586																0.0215726	-0.0306753	-0.0648281	-0.0226734	0.0148317	0.225764	0.000623633	-0.0298675	-0.024523	-0.0135437	-0.0640127	0.00507186	-0.0387045	0.0337456	-0.0223305	-0.0257631	-0.0167533	-0.0016993	0.066144	0.0963628	0.0136625	0.213414	0.860064
Estonian	All	All	All	1697	POR	2.40058	14	172362	0.00235393	0.000194948	0.0159586																-0.143968	0.126428	0.0139569	0.0719728	0.115866	-0.119344	-0.168687	0.0330671	0.0674892	0.00110301	-0.0386423	-0.0621006	0.0908896	0.0897529	0.0157279	0.00852571	0.00978609	0.0293746	-0.0143596	-0.129261	0.112724	-0.0574757	-0.0746057
Estonian	All	All	All	1717	POB	1.50135	14	172362	0.101164	0.000121931	0.0413303																-0.091094	0.122798	-0.0497694	0.0187489	0.109914	-0.0658173	-0.0642468	0.0103698	0.0513852	-0.0163451	-0.0577162	-0.00139603	-0.00839398	0.0670924	-0.00998085	0.00432306	0.00383824	0.0292186	0.048756	0.111315	0.446616	-0.0044608	0.0788429
Estonian	All	All	All	1717	POR	2.24973	14	172362	0.00472401	0.000182699	0.0413303																-0.0334203	-0.0081642	-0.0231447	0.00508253	0.409569	-0.0491358	-0.00362386	0.0117579	0.0274598	-0.0134	-0.0119591	-0.0105907	-0.00705051	0.00600301	-0.00771427	-0.00602255	-0.00557314	0.00860114	0.0234994	0.0379268	0.0730122	-0.0362576	-0.00614677
Estonian	All	All	All	1747	POB	1.61235	14	172362	0.0675956	0.000130945	0.0576866																0.00534184	-0.0289057	-0.0605984	-0.0131779	0.0216192	-0.0232338	0.000610407	-0.0183405	-0.0170511	-0.0130584	-0.0538591	-0.00713887	-0.0559812	0.022061	-0.0147319	-0.0184429	-0.0137321	-0.00531573	0.0623383	0.0834173	0.0333751	-0.0580599	0.964642
Estonian	All	All	All	1747	POR	2.50992	14	172362	0.00140312	0.000203826	0.0576866																0.0244282	-0.107352	-0.00369691	0.000134599	0.0579103	0.0221166	0.0379558	0.00961945	0.00428151	-0.00567221	-0.00441764	-0.00116176	-0.00843144	0.0964562	-0.0102551	-0.0855545	-0.0750238	-0.0139457	0.0032263	0.0705757	-0.011247	0.0223741	0.0209228
Estonian	All	All	All	1757	POB	3.23745	14	172362	3.61926e-05	0.000262891	1.68159e-06																0.052758	-0.00569217	-0.0252486	-0.0178641	-0.156611	0.234722	-0.0681105	-0.0142943	-0.0111706	0.0391294	0.0104873	0.060475	-0.00344241	-0.0382427	-0.00194135	-0.0555518	-0.0446481	-0.0136542	0.0245578	-0.0276392	-0.168889	0.184612	-0.0496792
Estonian	All	All	All	1757	POR	5.9803	14	172362	5.7763e-12	0.00048551	1.68159e-06																-0.0634456	0.0347806	-0.015657	0.0138134	0.0691831	-0.0309405	-0.0218298	0.0468309	-0.00343785	-0.00722056	-0.0495908	-0.0054298	-0.0284399	0.118643	-0.0187591	-0.0145243	-0.00578292	0.027311	0.016931	0.415095	0.114394	-0.0160749	0.0830006
Estonian	All	All	All	1920	POB	3.1601	14	172362	5.42051e-05	0.000256611	0.00602065																-0.10012	0.0933379	-0.0105208	0.0400038	0.112327	-0.478764	-0.0493878	0.0200574	0.0516689	-0.0383624	-0.0471646	-0.0738698	-0.0658603	0.0373704	0.00591984	0.0340549	0.0344975	0.0240176	0.00819611	0.114227	0.22077	-0.26356	0.191829
Estonian	All	All	All	1920	POR	2.52984	14	172362	0.00127556	0.000205443	0.00602065																-0.0703317	0.0515575	0.195449	0.104939	0.0820048	-0.150399	-0.0323595	0.0356736	0.0541211	-0.00207896	0.0221625	-0.0414552	0.00228588	0.0165322	0.00572931	0.0389569	0.0331686	0.0134282	-0.190536	0.0458909	0.146106	-0.0999073	0.0263081
Estonian	All	All	All	1930	POB	2.30838	14	172362	0.00361223	0.000187462	0.000832007																-0.0198009	-0.0396307	0.0751308	-0.00749861	-0.0382018	0.037466	0.0591705	-0.017307	-0.0103305	0.00713488	0.00345146	0.0233524	0.00188967	-0.0117575	0.00765483	-0.000963013	0.000975962	0.00551592	-0.074674	0.00213815	-0.0472359	0.00157367	-0.0948021
Estonian	All	All	All	1930	POR	1.806	14	172362	0.0318737	0.00014667	0.000832007																0.0653123	-0.0132798	-0.0190852	-0.0246737	-0.0707226	0.0934273	0.0500431	-0.0210202	-0.012722	-0.00506666	0.0246827	0.0213213	-0.0220543	-0.01357	-0.00507257	-0.00338403	-0.000703932	0.00201795	0.0203371	0.0277595	-0.0894728	0.0686473	-0.0150305
Estonian	All	All	All	1940	POB	2.68545	14	172362	0.000599486	0.000218076	3.5465e-05																0.0470504	-0.0153721	-0.0393982	-0.0134029	-0.0343027	0.0142798	0.00619048	-0.00489654	-0.0111014	0.00101787	-0.00499887	0.00779682	-0.00896945	-0.0172602	0.00305889	-0.00139044	-0.0052138	0.00370435	0.0390396	-0.00660079	-0.00960556	-0.00316882	-0.00322301
Estonian	All	All	All	1940	POR	2.47811	14	172362	0.00163279	0.000201242	3.5465e-05																0.0475574	-0.0177233	0.0238579	0.00413152	-0.00796251	0.0557138	-0.0299136	-0.00291744	0.00580035	-0.0023811	0.0399078	0.00682719	0.025442	0.0195401	-0.0182587	-0.0109938	-0.0093823	-0.0143741	-0.0209598	-0.0204449	-0.0259145	0.0651741	-0.125126
Estonian	All	All	All	1950	POB	1.1135	14	172362	0.339126	9.04348e-05	0.129428																0.341697	-0.0776295	-0.0313274	-0.0481318	-0.0798561	0.114784	0.0499653	-0.0304056	-0.0789322	-0.00236646	0.0596609	0.0256323	-0.0359388	-0.0492219	-0.00458439	0.00181401	0.00265887	-0.0231399	0.0327491	0.0246165	-0.0950831	0.0834306	-0.0183097
Estonian	All	All	All	1950	POR	1.13655	14	172362	0.318811	9.23067e-05	0.129428																0.162362	-0.0503741	0.00572996	-0.0380543	-0.130729	0.159798	0.04251	-0.0482349	-0.0692238	0.00490752	0.0158597	0.0359451	-0.0397116	-0.00336966	-0.0227116	-0.0131765	-0.0163444	-0.0109116	-0.00446874	0.0594188	-0.12021	0.138363	-0.0725498
Estonian	All	All	All	1960	POB	5.06395	14	172362	1.33485e-09	0.000411147	2.34905e-05																0.0257367	-0.000730652	0.0132388	0.00587856	-0.00614275	0.0118787	0.0142491	-0.000337501	-0.00302958	0.0149818	0.00528227	0.00867646	-0.00306901	0.00227732	-0.00287108	0.000666799	0.0011739	0.00193535	-0.0127929	-0.000274396	-0.000549742	0.00842771	-0.00918542
Estonian	All	All	All	1960	POR	3.90853	14	172362	9.69903e-07	0.000317368	2.34905e-05																-0.137398	0.0337823	0.0221552	0.0264322	0.0292524	-0.0613143	-0.0181796	0.00729292	0.0473936	0.0117363	-0.0245656	-0.0142826	0.0169795	0.0378909	-0.0130488	0.00153745	0.00115944	0.0190202	-0.0179164	-0.0150851	0.0610474	-0.0432455	0.0190224
Estonian	All	All	All	1980	POB	1.83451	14	172362	0.0284013	0.000148985	0.0166143																-0.0493852	0.0202272	-0.000238773	0.00973344	0.0170776	-0.0155532	-0.0294227	0.00451514	0.0459148	0.0036999	-0.00864393	0.0132815	0.0182539	0.0242833	0.00334106	0.0118224	0.0104912	0.00353123	0.00181659	-0.0351966	0.0190103	-0.010327	-0.0008457
Estonian	All	All	All	1980	POR	0.708422	14	172362	0.768156	5.75379e-05	0.0166143																-0.0518431	0.0319041	-0.00404956	0.0135174	0.242117	-0.112292	-0.00621624	0.0165217	0.055121	-0.0004833	0.00202319	-0.0249554	0.0110693	0.00855637	0.00643126	0.0270277	0.025217	0.0031643	0.00393135	0.0256872	0.123034	-0.0915947	-0.0174873
Estonian	All	All	All	1990	POB	1.68514	14	172362	0.0513057	0.000136855	0.0090016																-0.084253	0.0258934	-0.00338421	0.010524	0.0377905	-0.0270875	-0.0253883	0.0214837	0.0545503	0.0122327	-0.0108807	0.00496592	0.0329792	0.0277745	0.00841247	-0.00411669	-0.0166588	0.0150875	0.00679967	-0.0276896	0.0222908	-0.0203167	0.00406874
Estonian	All	All	All	1990	POR	0.950553	14	172362	0.502451	7.72022e-05	0.0090016																-0.199103	0.0342797	-0.00965701	0.0277904	0.053086	-0.0693258	-0.0438058	0.0360329	0.114192	0.0065251	-0.0181722	0.0167467	0.0227057	0.0339734	-0.00488355	-0.0102299	-0.00379499	0.0214819	0.0123271	-0.0170616	0.0547659	-0.0488543	0.00194087
Estonian	All	All	All	2000	POB	1.58914	14	172362	0.0736747	0.00012906	0.00149488																-0.0845507	0.0143565	0.00561804	0.0204979	0.0494986	-0.0481119	-0.0372169	0.0230902	1	0.0167325	0.019055	0.00456723	0.017798	0.0118583	-0.00416427	-0.00289037	-0.00114579	0.000248833	-0.000546912	-0.0125791	0.0641295	-0.0383433	-0.00940244
Estonian	All	All	All	2000	POR	0.81327	14	172362	0.655498	6.6053e-05	0.00149488																-0.0343119	0.0154657	-0.00264205	0.00876824	0.0264154	-0.0292861	0.00798603	-0.000644641	0.0412835	0.00187627	0.0250278	-0.00991369	0.00397769	0.0217262	-0.00268894	0.0160751	0.0248461	-0.00867629	0.00596647	-0.00736418	0.0203621	-0.0247753	0.0012793
Estonian	All	All	All	20002_1138	POB	1.48796	14	172362	0.106045	0.000120844	0.0405058																0.0358592	-0.0274468	-0.0178104	0.00377746	-3.7748e-05	-0.0301138	-0.0185788	0.0386778	0.0101921	0.0145384	0.0176641	0.00285907	0.00238092	0.016884	0.00599893	-0.000511568	-0.00265261	-0.00489027	0.0192631	-0.0245048	-0.0147334	-0.0277436	-0.00581376
Estonian	All	All	All	20002_1138	POR	2.06545	14	172362	0.0107308	0.000167737	0.0405058																0.134965	-0.0126449	-0.00302671	-0.0130086	-0.00963633	0.0352522	0.0156669	-0.000806718	0.00725333	-0.00422532	0.00560764	0.00404913	-0.00365805	-0.0108668	-0.00517881	0.0021144	0.00483768	-0.0193362	0.00654998	-0.00208956	-0.00853145	0.0313428	-7.79688e-05
Estonian	All	All	All	20002_1226	POB	1.3177	14	172362	0.187154	0.000107018	0.201526																-0.00174841	0.0459046	0.0188316	-0.00396842	-0.00653633	-0.00653568	0.00731406	0.0100438	-0.0174654	0.0197944	0.00905411	0.000485796	0.0065817	-0.0107281	-0.00161219	0.00892776	0.0164104	0.00367313	-0.0170793	-0.00614392	-0.023792	-0.0115707	0.0030324
Estonian	All	All	All	20002_1226	POR	1.00571	14	172362	0.443774	8.16819e-05	0.201526																-0.0369383	0.0320251	-0.0220674	0.00957735	0.212563	-0.0942026	0.0185072	0.0146782	0.0345892	0.000310279	0.0169497	-0.0252634	0.00662338	-0.00159752	0.0125667	0.0311552	0.0199749	-0.00834097	0.0224506	0.0157997	0.11163	-0.0724531	-0.0274249
Estonian	All	All	All	20003_1140861998	POB	1.72115	14	172362	0.0446225	0.00013978	0.150793																-0.0978646	0.036225	-0.00505217	0.021625	0.252599	-0.129089	0.0100654	0.0170342	0.0617392	-0.00677035	-0.0119515	-0.0486506	0.0164039	0.00645856	0.0153297	0.0183295	0.0242129	0.0128513	0.00486958	0.0312007	0.157255	-0.0924272	-0.0472536
Estonian	All	All	All	20003_1140861998	POR	2.11017	14	172362	0.00882269	0.000171368	0.150793																-0.168459	0.0410045	0.00727549	0.0199545	0.0729219	-0.100096	-0.020005	0.0389065	0.0721886	-0.020209	-0.049978	-0.0215015	0.0306002	0.0074868	0.00928424	0.00420963	0.00266354	0.0111055	-0.0054281	-0.0173528	0.0775058	-0.0801779	0.0593981
Estonian	All	All	All	20003_1140874420	POB	1.20943	14	172362	0.259828	9.8226e-05	0.0657666																-0.105472	0.00224028	-0.0140348	0.00581106	0.00876323	-0.00304154	-0.041589	0.0214615	0.0432675	0.0006682	0.0153554	0.0223888	-0.00860523	0.0010831	0.0161602	-0.000691372	0.00114563	0.0175088	0.0164819	-0.0286704	0.0307668	0.00515081	-0.000917085
Estonian	All	All	All	20003_1140874420	POR	1.77187	14	172362	0.0365388	0.000143899	0.0657666																-0.049345	-0.0038603	-0.00738826	0.000806491	0.00644211	-0.00119077	-0.0067015	0.00381341	0.0177216	0.0180384	-0.0234487	0.00305831	0.0104187	0.00643536	0.00327493	-0.00881211	-0.00373395	0.0166581	0.012307	-0.00276793	0.0211162	0.00058667	0.00688603
Estonian	All	All	All	20003_1140874744	POB	2.28689	14	172362	0.00398696	0.000185717	0.00148034																-0.163447	0.0256678	0.0144193	0.0154566	0.029234	-0.0109561	-0.00276084	0.0051796	0.0231762	0.0101441	-0.00650179	0.00303589	0.00511999	0.0172441	-0.00175082	-0.0111546	-0.00737012	0.0212434	-0.0117766	0.00369812	0.0166617	-0.00409241	0.00328235
Estonian	All	All	All	20003_1140874744	POR	2.09321	14	172362	0.00950528	0.000169991	0.00148034																-0.0664478	0.0188481	-0.00984046	0.00783385	0.0177914	-0.0361714	-0.00170312	0.0237189	0.0424944	0.000993568	-0.0067586	-0.0109814	0.00637704	-0.00115518	0.000414374	-0.00819508	-0.00610309	0.00987477	0.0106775	-0.0107464	0.0167283	-0.0348722	-0.000278546
Estonian	All	All	All	20003_1140881856	POB	1.70873	14	172362	0.0468331	0.000138772	0.0361604																-0.0266205	0.0275988	-0.0175103	0.0159036	0.0183838	0.00410853	-0.0492243	0.0233309	0.0414198	0.00609049	0.0248098	0.00663414	0.0286494	0.0111913	0.0101338	-0.32776	-0.344176	0.00746469	0.0197736	-0.0382025	0.00249593	0.00571509	0.00487327
Estonian	All	All	All	20003_1140881856	POR	1.11457	14	172362	0.338163	9.0522e-05	0.0361604																-0.222342	0.0412675	0.0128862	0.0238214	0.0312779	-0.0524661	-0.0340183	0.00563195	0.0600817	-0.00093969	-0.00888948	0.00823174	0.0292558	0.0129665	0.006113	-0.0038805	-0.00513671	0.0184109	-0.010216	-0.0288993	0.0203605	-0.0402914	-0.0349952
Estonian	All	All	All	20003_1140923346	POB	1.57832	14	172362	0.0766661	0.000128182	5.76332e-05																-0.190334	0.028168	0.0108086	0.0155348	0.0615309	-0.0677797	-0.0354692	0.0209163	0.0657788	-0.0130913	-0.0234301	-0.00558972	0.0382841	0.023431	0.00230158	0.00778557	0.00428994	0.00992869	-0.00624665	-0.0203302	0.0467844	-0.048108	0.00685224
Estonian	All	All	All	20003_1140923346	POR	4.08514	14	172362	3.63413e-07	0.000331703	5.76332e-05																-0.0937869	0.0274468	0.0136047	0.0105726	0.0751922	-0.0850547	-0.0148229	0.0310775	0.0525718	-0.00809469	-0.0219155	-0.0145238	0.0152214	0.00311295	0.0110067	0.00224412	0.00292167	0.00570345	-0.00955279	-0.00397687	0.0669989	-0.0722892	0.0393921
Estonian	All	All	All	20003_1141194794	POB	1.20943	14	172362	0.259828	9.8226e-05	0.0657666																-0.124957	0.0220568	-0.00420384	0.0256754	0.0324698	-0.0395996	-0.0234987	0.0209163	0.0644832	-0.00723513	-0.00380487	0.0153142	0.0219597	0.00196115	0.00183153	0.0136246	0.0109676	0.0180192	0.00809517	-0.0104464	0.0424696	-0.0260551	0.000752433
Estonian	All	All	All	20003_1141194794	POR	1.77187	14	172362	0.0365388	0.000143899	0.0657666																-0.00779521	0.00467404	-0.00121699	-0.000116686	-0.014106	0.00463855	-0.0116486	-0.0371805	0.0167875	-0.00816573	0.0158548	-0.00641316	0.00451018	-0.00738296	-0.00016491	-0.00731657	0.00331989	0.00246415	0.00495836	-0.0248156	0.00262164	0.00325717	-0.0124818
Estonian	All	All	All	20004_1320	POB	2.0153	14	172362	0.0133303	0.000163664	0.0165793																0.278051	-0.0398685	-0.0113991	-0.0272183	-0.0496397	0.0561973	0.0198173	-0.0209606	-0.0402978	-0.0174319	0.0234241	0.00514446	-0.0211536	-0.0185551	-0.00526856	-0.00327044	0.000793744	-0.0339074	0.0137773	0.00831209	-0.0498104	0.038576	-0.0116013
Estonian	All	All	All	20004_1320	POR	1.461	14	172362	0.116481	0.000118654	0.0165793																0.23821	-0.0602107	-0.0102859	-0.0281579	-0.0465806	0.0892142	0.0307317	-0.0302191	-0.0426539	-0.00457992	0.0476545	0.0154096	-0.0264757	-0.0276111	0.00339128	0.00598604	0.0144586	-0.011932	0.0118543	0.0233297	-0.0546439	0.0759012	-0.00178246
Estonian	All	All	All	20004_1478	POB	1.11758	14	172362	0.33547	9.07665e-05	0.651449																-0.106738	0.0244168	-0.00197491	0.0195016	0.0107723	-0.0281125	-0.0257752	0.00864359	0.0378271	-0.00431304	-0.0107207	0.000809271	0.00501516	0.00212987	0.00870723	0.00302801	0.0104545	-0.00707779	0.00494947	-0.0145886	0.0191561	-0.018512	0.0111837
Estonian	All	All	All	20004_1478	POR	0.919033	14	172362	0.537067	7.46424e-05	0.651449																0.310065	-0.068478	0.00267471	-0.0504673	-0.094651	0.12778	0.0738021	-0.0481071	-0.138921	0.00969037	0.00559779	-0.00477369	-0.067047	-0.0239559	-0.0110041	0.0226801	0.0211455	-0.000742406	0.000139782	0.0652867	-0.0702891	0.102268	0.00536182
Estonian	All	All	All	20004_1479	POB	1.29375	14	172362	0.20172	0.000105073	0.107791																0.178705	-0.0261367	-0.000369363	-0.00620999	-0.0120034	0.021304	0.0280454	0.0153008	-0.0276621	0.0106059	0.0252842	0.0196799	-0.0121166	-0.023749	-0.00103079	-0.00695449	-0.00602407	-0.00813866	0.00302857	0.0267817	-0.0225055	0.0117227	-0.00482982
Estonian	All	All	All	20004_1479	POR	1.03095	14	172362	0.417964	8.37311e-05	0.107791																0.219384	-0.0447203	0.0155249	-0.0289531	-0.0666093	0.0850771	0.0600904	-0.0377493	-0.0687459	0.0112405	0.0380891	0.0191573	-0.0313308	-0.0293056	-0.0028619	0.0197288	0.0197808	-0.0102797	-0.0128304	0.0308992	-0.0630486	0.0676046	-0.0120655
Estonian	All	All	All	20004_1480	POB	2.41199	14	172362	0.00223136	0.000195874	0.0640047																-0.00119207	0.0172959	-0.00089468	0.00622093	0.0213057	-0.0193956	-0.0194045	0.0273931	0.0288668	0.000712377	-0.0135844	-0.01833	0.0117892	0.00546599	0.00778224	-0.0147618	-0.0217325	-0.00253267	0.00255674	-0.01837	0.0341424	-0.0156497	0.00795509
Estonian	All	All	All	20004_1480	POR	1.75054	14	172362	0.0397614	0.000142166	0.0640047																-0.279863	0.0507694	-0.0153358	0.0388909	0.0772714	-0.0951397	-0.0585563	0.0360759	0.0864993	-0.00482128	-0.0150478	-0.0101675	0.044941	0.0355951	0.00335169	-0.0193665	-0.0146533	0.0133923	0.017874	-0.0399492	0.0618094	-0.0730418	0.0109387
Estonian	All	All	All	20004_1483	POB	1.68773	14	172362	0.0507961	0.000137066	0.218801																-0.0186117	0.0232789	0.0119159	-0.00173664	-0.0218466	0.0078879	0.0282755	-0.0137897	-0.0379935	-0.00690632	0.0133437	-0.000247815	-0.0127105	-0.0140079	0.0147129	0.00907318	0.00629571	-0.00934786	-0.0110313	0.0476302	-0.00833593	0.00985373	-0.0116356
Estonian	All	All	All	20004_1483	POR	1.0757	14	172362	0.374092	8.73651e-05	0.218801																-0.219127	0.0429831	0.00752415	0.0267723	0.0683138	-0.080985	-0.0363385	0.031201	0.0987021	0.00796262	-0.0238077	-0.00869856	0.0208312	0.0217667	0.000270843	-5.72516e-05	0.00309903	0.0166445	-0.00578845	-0.0126951	0.0688864	-0.0602886	0.0224029
Estonian	All	All	All	20016	POB	1.47204	14	172362	0.112108	0.000119551	0.00105659																0.23541	-0.0658368	0.0230166	-0.0387415	-0.0658612	0.0929726	0.05029	-0.0145813	-0.0492172	0.000915799	0.0253701	0.0121367	-0.0354327	-0.0317331	0.00837768	0.0633278	0.0496163	-0.017269	-0.0235436	0.0161762	-0.0460747	0.075798	-0.0150326
Estonian	All	All	All	20016	POR	2.21859	14	172362	0.00543979	0.000180171	0.00105659																-0.23612	0.0612064	0.0106347	0.0379701	0.0598477	-0.0957823	-0.0410927	0.0239311	0.0553883	0.0152375	-0.0124773	-0.0264065	0.0327366	0.0353602	-0.0041814	-0.0334616	-0.0318892	0.0123244	-0.00773116	-0.00422016	0.0465878	-0.0774343	0.0143256
Estonian	All	All	All	20023	POB	2.11147	14	172362	0.00877253	0.000171473	0.000203827																-0.167757	0.00497056	-0.0111222	-0.003055	0.00693669	0.0264589	-0.0272088	-0.0186902	0.0214088	-0.00447338	-0.0407921	0.0509085	-0.00652065	0.00429198	0.00851485	-0.000945892	0.0057735	0.011125	0.0125105	-0.00596612	0.0163342	0.0336025	0.00922712
Estonian	All	All	All	20023	POR	3.37694	14	172362	1.73359e-05	0.000274215	0.000203827																0.228354	-0.0309846	-0.0167109	-0.0190112	-0.0201616	0.0393634	0.0221313	-0.00204169	-0.0257001	0.000527469	0.039047	-0.00461699	-0.00461329	-0.0173435	-0.0104558	0.0109603	0.00413286	-0.00459233	0.0198413	-0.00607262	-0.0525474	0.0240844	-0.00774596
Estonian	All	All	All	2010	POB	2.2222	14	172362	0.00535193	0.000180464	0.00279442																0.216253	-0.0371043	-0.0229692	-0.0364512	-0.0413302	0.0779157	0.0414438	-0.0150873	-0.0383755	-0.00286018	0.0158212	0.000176003	-0.0260554	-0.00865693	-0.00440141	-0.0123511	-0.00337638	-0.0102059	0.0248208	0.0409927	-0.0562476	0.0627346	-0.00776686
Estonian	All	All	All	2010	POR	0.619502	14	172362	0.851404	5.03162e-05	0.00279442																-0.359103	0.055512	-0.00286877	0.025197	0.0665498	-0.0528144	-0.0302651	0.01097	0.0436998	0.0119289	-0.0434247	0.00576261	0.0199827	0.032545	0.00180107	0.0121591	0.0114973	0.0238636	0.00417728	-0.00403862	0.0735856	-0.0288709	0.0216181
Estonian	All	All	All	20107	POB	1.51575	14	172362	0.0961279	0.000123101	0.0326175																-0.372865	0.0768175	0.0423909	0.0557107	0.0845793	-0.137883	-0.063534	0.0321827	0.0831225	-0.00124519	-0.0598732	-0.0282032	0.0521104	0.0393552	0.0159113	0.00329784	0.00586703	0.0394102	-0.0407613	-0.0159789	0.110191	-0.0967386	0.0324103
Estonian	All	All	All	20107	POR	1.16779	14	172362	0.292536	9.48442e-05	0.0326175																-0.0427467	0.00364054	0.00278358	0.00818895	0.00730279	-0.0360205	-0.0311033	0.0125021	0.0246157	0.00637764	-0.00307054	-0.00847715	-0.000886913	0.00404754	-0.00147836	0.0111013	0.0153808	-0.00971527	-0.00123242	-0.0174067	0.0532663	-0.0220191	-0.000746889
Estonian	All	All	All	20110	POB	2.86764	14	172362	0.000242283	0.000232868	0.00328129																0.0687535	-0.0169744	0.0414049	-0.0116651	-0.0490639	0.0157838	0.0347106	0.00330771	-0.0269835	-0.000913187	0.0142037	0.00188926	-0.0162684	-0.0177638	0.00547348	0.00181867	-0.000666057	0.000746135	-0.0387588	0.0296067	-0.0292517	0.00579126	-0.00582436
Estonian	All	All	All	20110	POR	2.50713	14	172362	0.00142201	0.000203598	0.00328129																0.0848058	-0.00097141	0.0134321	0.0058677	-0.0167784	0.00605938	-0.00917807	0.00986585	0.001744	-0.00174445	0.0054471	0.0307936	0.00541109	-0.00527599	0.0048309	-0.0164229	-0.0141887	0.0113584	-0.0121703	-0.022753	-0.0243207	0.000555371	0.000972511
Estonian	All	All	All	20111	POB	1.18616	14	172362	0.27778	9.6336e-05	0.0569875																-0.0655344	0.0207875	0.0129621	0.0256077	0.0457889	-0.0748031	-0.0298243	0.0321303	0.0426418	0.00524925	0.00192968	-0.0150264	0.00556586	-0.0123121	0.00593825	0.00416888	0.00505715	0.000719651	-0.0116225	-0.0205875	0.028251	-0.0614766	0.00564399
Estonian	All	All	All	20111	POR	2.03928	14	172362	0.0120211	0.000165612	0.0569875																-0.282519	0.068789	-0.0355621	0.0456341	0.107111	-0.0693744	-0.0793792	0.00946391	0.0702801	0.00422928	-0.0211347	0.0684819	0.0624112	0.0191302	0.0211856	-0.0314474	-0.0290457	0.0290563	0.0366158	-0.0477643	0.0241851	-0.0480374	0.00890871
Estonian	All	All	All	20116	POB	2.27941	14	172362	0.00412579	0.00018511	0.00406759																0.148864	-0.0176332	0.0250738	-0.0151861	-0.0346455	0.0187956	0.0586965	-0.0196079	-0.0450352	2.90204e-05	-0.0116158	-0.0420368	-0.00429682	-0.00494407	-0.019886	0.00747147	0.00748969	-0.0187942	-0.0251093	0.0447639	-0.0300164	0.00673347	-0.000947017
Estonian	All	All	All	20116	POR	2.58947	14	172362	0.000957137	0.000210284	0.00406759																0.131098	-0.0484562	-0.0382664	-0.0423951	-0.03526	0.0698835	0.0790484	-0.0125206	-0.038924	0.013469	0.0448682	0.0275657	-0.024096	-0.0233076	0.00719231	0.0138798	0.0136838	-0.00777184	0.0377078	0.0490188	0.0200479	0.0476336	0.0235043
Estonian	All	All	All	20127	POB	2.52073	14	172362	0.00133249	0.000204703	0.000726131																-0.193131	0.0624079	-0.00100831	0.0595603	0.147554	-0.173679	-0.0553594	0.17957	0.118382	0.00758218	-0.0173621	-0.0297639	0.0481725	0.038246	0.00448103	-0.00845736	-0.008844	0.0175692	0.00201633	-0.018851	0.161642	-0.127186	0.0446419
Estonian	All	All	All	20127	POR	1.3576	14	172362	0.164721	0.000110258	0.000726131																-0.241789	0.0634572	-0.000418686	0.0603681	0.146016	-0.184819	-0.0535347	0.15683	0.134986	0.016528	-0.029569	-0.0143535	0.0453329	0.0553877	0.00475482	-0.00563343	-0.00556025	0.0243588	0.00150942	-0.0258937	0.162035	-0.134451	0.0325237
Estonian	All	All	All	2020	POB	2.70344	14	172362	0.00054873	0.000219537	0.017028																0.307447	-0.0537423	-0.0249859	-0.0270163	-0.058915	0.100991	0.0312266	-0.0261692	-0.0504952	-0.00255415	0.0836802	0.0103112	-0.00831199	-0.0232311	-0.0160494	-0.0231713	-0.0160332	-0.0273157	0.0273721	0.00387393	-0.0881596	0.0765404	-0.039307
Estonian	All	All	All	2020	POR	1.3182	14	172362	0.186857	0.000107059	0.017028																0.17954	-0.0336626	0.00774881	-0.0238266	-0.0621331	0.00445359	0.0973513	-0.00405453	-0.0393343	0.0292254	0.0686701	-0.0425378	-0.0391289	-0.0409713	-0.00204817	0.0139971	0.0149148	-0.0326975	-0.0040874	0.0150403	-0.0427264	-0.0260828	-0.0134269
Estonian	All	All	All	2040	POB	4.34239	14	172362	8.5413e-08	0.000352584	1.02185e-06																-0.173289	0.0210935	0.0110117	0.0217582	0.0296618	-0.0225706	-0.0657984	0.0133692	0.0563318	0.0128408	-0.0285723	0.0356753	0.0131939	0.0316514	-0.000458415	-0.0108504	-0.010846	0.0204151	-0.0118044	-0.0255983	0.0172476	-0.00418754	0.000916783
Estonian	All	All	All	2040	POR	5.70481	14	172362	3.01456e-11	0.000463156	1.02185e-06																-0.0906085	0.0262389	-0.00905432	-0.00151548	0.0208506	0.0089894	0.0405262	0.0134076	0.0213281	0.0256557	0.00369524	-0.0236914	0.00939547	0.021649	-0.0011237	-0.00892028	-0.00464301	0.00452426	0.0098226	0.00220269	-0.00114543	0.00669242	-0.00610422
Estonian	All	All	All	2050	POB	2.6286	14	172362	0.000791566	0.000213461	0.0146725																0.0976704	-0.0603265	-0.0562479	-0.010656	0.00969663	0.0127866	0.0075353	-0.00601718	0.000362875	-0.00464661	0.0532331	0.0265474	0.0152737	-0.010382	-0.00353941	-0.00630861	-0.000389182	-0.0149525	0.0554193	-0.0101892	0.011486	0.00681427	-0.00385218
Estonian	All	All	All	2050	POR	1.49374	14	172362	0.103914	0.000121313	0.0146725																0.0412052	0.0193705	-0.00715431	0.00279399	0.0271222	-0.049965	-0.0256237	0.00864297	-0.000230759	-0.00322709	-0.0637219	-0.0158337	-0.0161899	0.00650492	-0.00322698	0.00101234	0.000868776	0.0150466	0.00813661	0.0270937	0.0336228	-0.0362273	0.0213594
Estonian	All	All	All	20512	POB	1.40196	14	172362	0.142348	0.00011386	0.0249529																0.0804678	-0.0135162	-0.028981	-0.0145658	-0.00193488	0.0109032	0.00837429	-2.33589e-05	0.0017043	0.00199751	0.0538983	0.0057535	-0.0176756	0.0101821	-0.0155209	0.0145592	0.00381316	-0.0126782	0.0306671	0.0150323	0.0116236	0.0113944	0.00350076
Estonian	All	All	All	20512	POR	2.17553	14	172362	0.0066014	0.000176675	0.0249529																-0.254658	0.12144	0.0330049	0.0687112	0.116785	-0.247399	-0.034239	0.043144	0.0713699	0.00648132	-0.0189662	-0.124345	0.0610876	0.0356946	0.0158624	0.00426228	0.00314158	0.00825605	-0.03227	-0.044059	0.0674321	-0.218481	0.0214842
Estonian	All	All	All	20519	POB	2.85204	14	172362	0.000262048	0.000231602	0.00153883																-0.0431171	0.00113046	0.0228223	0.00927704	-0.00438902	0.0163596	0.0123307	-0.00608703	-0.00659514	0.0213444	-0.0154673	0.0275658	-0.00936781	0.00617386	0.000320125	-0.00567107	-0.00403561	0.00585202	-0.0230401	0.00782406	0.0073209	0.0161691	0.000781777
Estonian	All	All	All	20519	POR	2.53136	14	172362	0.00126633	0.000205566	0.00153883																-0.0153716	0.0136953	0.00442741	0.0287229	0.0261734	-0.0281552	0.0105089	0.0063867	0.018804	0.024104	0.0775195	-0.00239623	0.0372007	-0.00164652	0.0174208	-0.00230937	-0.00211579	-0.0347084	-0.00283461	-0.0440041	0.0143522	-0.0250841	-0.0143054
Estonian	All	All	All	20544	POB	1.21947	14	172362	0.252343	9.9041e-05	0.168297																-0.106839	0.014997	0.010257	0.0127285	0.01694	-0.0297764	-0.0155072	0.00927061	0.0232357	0.00132295	-0.00381487	-0.00435564	0.0145382	0.0206836	-0.0073786	-0.00994356	-0.00257935	-6.75923e-05	-0.00631272	-0.00929788	0.0246943	-0.0213472	-0.00250107
Estonian	All	All	All	20544	POR	1.43469	14	172362	0.127479	0.000116518	0.168297																-0.121588	0.038515	0.00143062	0.0308061	0.053994	-0.0687545	-0.0364966	0.0379472	0.0594287	0.00828017	0.0044427	-0.00810437	0.0322909	0.0229658	0.00266752	-0.0157932	-0.0139301	0.00860707	0.0014109	-0.0188721	0.0510901	-0.0504146	0.00446031
Estonian	All	All	All	2070	POB	2.19561	14	172362	0.006033	0.000178306	0.134721																-0.221558	0.09385	0.0594793	0.104434	0.163501	-0.269685	-0.0977483	0.0589516	0.0939111	0.0268805	-0.00118074	-0.0715285	0.0892641	0.0242168	0.0336033	0.0624066	0.0509266	0.0101898	-0.0594773	-0.134098	0.217015	-0.208181	0.00280574
Estonian	All	All	All	2070	POR	1.78574	14	172362	0.0345732	0.000145025	0.134721																0.431656	-0.0662906	-0.00211087	-0.0462307	-0.0859374	0.0986255	0.0737735	-0.0214563	-0.0752552	-0.00809362	0.0423104	-0.0139876	-0.0316384	-0.0225703	-0.0174761	-0.00584313	-0.0062162	-0.0328381	0.00452164	0.0418941	-0.084356	0.0681164	-0.0159729
Estonian	All	All	All	2090	POB	1.90772	14	172362	0.0210126	0.00015493	0.245793																-0.361902	0.102504	-0.00116256	0.0765945	0.158262	-0.190922	-0.0951824	0.0874011	0.131415	0.0183255	-0.0258926	-0.0226046	0.0796518	0.0395944	0.0126262	-0.0188034	-0.0193835	0.028897	0.00213947	-0.0655335	0.145263	-0.141997	0.0164593
Estonian	All	All	All	2090	POR	1.88973	14	172362	0.0226424	0.000153469	0.245793																-0.146297	0.0190798	0.00675417	0.00287519	0.00600977	-0.000741843	-0.0071009	-0.0135284	0.000415301	0.0084491	-0.0140688	0.0171903	0.00508159	0.0121365	-0.00578613	0.0051209	0.00505185	-0.00943012	-0.00553324	-0.00227234	0.00939479	0.00187606	0.0105716
Estonian	All	All	All	2100	POB	1.54438	14	172362	0.0867503	0.000125426	0.0353183																-0.0357245	0.0428868	0.0350323	0.0370159	0.048346	-0.109783	-0.0527752	0.0105771	0.0478262	-0.0377394	-0.0141835	-0.0352313	0.0403665	0.00723596	0.0137547	0.0135576	0.0125306	-0.000261084	-0.0342793	-0.0408976	0.0663636	-0.0889579	0.0100205
Estonian	All	All	All	2100	POR	1.86278	14	172362	0.0253035	0.00015128	0.0353183																0.0193536	-0.0171932	-0.0142381	-0.0202803	-0.0195589	-0.00287571	0.0183945	0.00597669	0.00262468	0.00757536	-0.00588198	-0.0184689	-0.017177	-0.00815536	-0.00211718	0.0263741	0.0226973	0.0159243	0.0163069	0.0158867	0.00963633	-0.00398248	-0.00184917
Estonian	All	All	All	21001	POB	6.01824	14	172362	4.59638e-12	0.000488589	3.39568e-32																-0.219984	0.0939666	0.0597318	0.104478	0.16254	-0.269348	-0.0981973	0.0586264	0.0929023	0.0260332	-0.00158481	-0.0709883	0.0872967	0.0244846	0.0329848	0.0630793	0.0514563	0.0111034	-0.0597667	-0.133131	0.216851	-0.207283	0.00408471
Estonian	All	All	All	21001	POR	18.2003	14	172362	3.17393e-46	0.00147613	3.39568e-32																0.0144707	0.000559621	-0.0131824	-0.00705967	-0.272307	-0.0696204	-0.00572283	0.00352621	0.000874718	0.0127434	-0.0163518	0.205727	-0.410083	-0.00965255	-0.0685026	0.0220879	0.0275837	0.00825884	0.0131524	0.090266	0.0624153	-0.0400442	0.0191807
Estonian	All	All	All	2129	POB	1.80147	14	172362	0.0324598	0.000146302	0.0523657																-0.0510884	0.0657015	-0.00724499	0.0191036	0.0865203	-0.059699	-0.0088941	0.0249678	0.01939	-0.00512579	-0.0394671	0.0166508	0.0341115	0.153872	0.0134567	-0.00248749	-0.00322986	0.0121199	0.00750739	-0.0515218	0.0455376	-0.0433558	-0.0106869
Estonian	All	All	All	2129	POR	1.2923	14	172362	0.202628	0.000104955	0.0523657																0.00203848	-0.0570855	-0.0272502	-0.017248	0.0826213	-0.00589518	-0.0339788	-0.0229262	-0.0103518	0.0181324	-0.00522052	0.0478072	-0.0220065	-0.012509	-0.0307591	-0.00101373	0.000495694	0.0151996	0.027402	0.0158766	0.0438669	-0.00663316	0.026507
Estonian	All	All	All	2139	POB	3.35726	14	172362	1.92444e-05	0.000272617	0.000551837																-0.0127493	0.0538614	0.0228572	0.00937304	-0.0766973	-0.00234972	0.0334727	-0.0120623	0.0141732	-0.0236594	-0.00606858	-0.0506196	0.0115483	-0.00180427	0.0292713	0.00399062	0.00195299	-0.011202	-0.0220973	0.0149375	-0.0441173	0.00690883	-0.0138388
Estonian	All	All	All	2139	POR	3.05073	14	172362	9.54409e-05	0.000247732	0.000551837																0.00580403	0.00310149	0.0151698	0.0274688	0.0118712	-0.0168785	-0.0323474	0.076297	0.00809409	0.0122401	0.025448	-0.0365192	0.0124582	0.043926	-0.00860461	0.00341816	0.00602273	-0.00839034	-0.0137282	-0.0626657	0.014627	-0.0278538	0.00512056
Estonian	All	All	All	2178	POB	5.641	14	172362	4.41229e-11	0.000457977	2.42297e-09																-0.128929	-0.00342786	-0.0141435	-0.000256637	-0.0153203	0.0265474	0.0172785	0.000528685	-0.0084186	0.0187379	0.000662422	0.0191118	-0.00704998	0.000281005	-0.00294527	-0.00445896	-0.00623828	0.0186242	0.0167126	0.0154229	-0.00781008	0.0283787	0.00358272
Estonian	All	All	All	2178	POR	7.38013	14	172362	1.10478e-15	0.000599088	2.42297e-09																-0.0289908	0.0476372	-0.037731	0.00749508	0.0383702	-0.056938	-0.0155129	-0.00893915	0.021114	0.00718693	-0.0217482	-0.0322598	0.000157242	0.0519703	-0.0321995	-0.0100102	-0.0248176	-0.00692882	0.0367377	0.00896879	0.0504347	-0.032498	0.0225342
Estonian	All	All	All	2217	POB	1.59014	14	172362	0.073402	0.000129142	0.00830932																-0.0214916	-0.0113546	0.0150718	0.00116374	-0.0210955	-0.00181595	0.00955397	-0.00373539	0.0106771	-0.0103907	-0.0141448	0.0166078	-0.000455453	-0.0279444	0.014166	0.0121662	0.0204468	0.0171616	-0.0126733	-0.0322734	-0.000987187	-0.00724002	-0.0131105
Estonian	All	All	All	2217	POR	2.36547	14	172362	0.00277343	0.000192097	0.00830932																0.156449	-0.0324986	0.0638214	0.0135287	-0.0341523	0.0124138	0.0708318	0.000851329	-0.00331448	0.076258	0.784203	-0.00449715	0.00581729	-0.103898	0.0213753	-0.0353298	-0.0210941	-0.11677	-0.0600573	-0.0354145	-0.0698018	-0.00795488	-0.0564393
Estonian	All	All	All	2237	POB	1.35314	14	172362	0.167117	0.000109896	2.06389e-07																0.303258	-0.0865562	-0.00941902	-0.0779965	-0.120993	0.187015	0.0864689	-0.0517711	-0.102845	-0.00432892	0.0591792	0.0195058	-0.0698843	-0.0421983	-0.0220584	-0.0103399	-0.0115448	-0.0261225	0.0111346	0.0880023	-0.118102	0.148123	-0.0049043
Estonian	All	All	All	2237	POR	3.60467	14	172362	5.11317e-06	0.000292701	2.06389e-07																0.0823373	-0.0545914	-0.029577	-0.0506879	-0.0867489	0.0509309	0.0483924	-0.0631657	-0.00913628	-0.0251931	-0.0091877	-0.00102914	-0.0597483	-0.0952497	-0.00958487	0.0189258	0.0165445	-0.0236568	0.0285903	0.442505	0.015906	0.060073	-0.00104594
Estonian	All	All	All	2257	POB	1.09141	14	172362	0.359313	8.86412e-05	0.0944505																-0.0259855	-0.014998	-0.0533984	-0.00320171	0.0788036	-0.0614372	-0.0106021	-0.00195103	0.00303339	-0.0199968	-0.0663924	-0.0183427	-0.0447875	0.0361217	-0.014746	-0.0135285	-0.00799368	-0.00350992	0.0550643	0.100648	0.0885253	-0.07025	0.932631
Estonian	All	All	All	2257	POR	1.09915	14	172362	0.352162	8.92696e-05	0.0944505																-0.0178096	0.0114509	-0.0168364	-0.00316738	0.0310134	-0.00377473	0.0156472	-0.00173596	0.0214622	-0.0242056	-0.0323326	-0.0086779	0.00214802	0.0146754	0.00300113	0.00470979	0.00316463	0.0166075	0.0186454	0.0520416	0.0347919	0.00648997	0.000739573
Estonian	All	All	All	2267	POB	1.31106	14	172362	0.191108	0.000106479	0.11705																-0.102081	0.0407373	0.0121741	0.0200943	0.0295503	-0.0363465	-0.025133	0.0175656	0.051576	0.0201795	-0.0170197	0.00401664	0.0152611	0.0364958	-0.0140894	-0.00340281	-0.00850174	0.0114024	-0.00827209	-0.0178716	0.0327078	-0.0244361	0.00912471
Estonian	All	All	All	2267	POR	0.547784	14	172362	0.905844	4.44914e-05	0.11705																-0.00720961	-0.0184425	-0.0183412	-0.000900623	-0.0132149	0.013445	-0.00348947	0.00552565	-0.0125385	0.0392764	0.0250507	0.00592265	-0.00010137	0.00684121	-0.00789429	0.000576332	-0.000159853	-0.0188844	0.0180946	-0.00117955	-0.0480462	0.0121395	-0.00279733
Estonian	All	All	All	23104	POB	6.01786	14	172362	4.60688e-12	0.000488558	2.05482e-32																-0.088747	0.0289012	-0.00143125	0.0291388	0.0443437	-0.0452131	-0.0155048	0.0287328	0.032086	0.0238697	0.000711111	-0.00430196	0.0187913	0.0248662	-0.0052843	0.00251974	-0.00123355	0.00791467	0.00213466	-0.022909	0.0190811	-0.0226104	-0.000816497
Estonian	All	All	All	23104	POR	18.2838	14	172362	1.81955e-46	0.00148289	2.05482e-32																-0.034289	0.0264827	-0.00220681	0.0064471	-0.00574808	-0.0140611	0.0202067	0.00669099	0.0353734	0.0165983	0.0326336	0.0138628	0.00838044	0.0168255	-0.0136254	0.0214026	0.0245857	-0.000948962	0.00433103	-0.0193639	0.0121394	-0.0133105	-0.0116835
Estonian	All	All	All	2463	POB	2.59376	14	172362	0.000937495	0.000210632	8.56123e-05																-0.0570584	0.0414078	-0.0474068	0.00137263	0.0321083	-0.0299786	0.000417281	-0.000324265	0.0207294	-0.00273056	-0.0148183	-0.0130166	0.0163833	0.0143965	-0.00803739	-0.0128796	-0.0122247	0.000378855	0.0493923	0.00915759	0.0273038	-0.0122161	0.00545607
Estonian	All	All	All	2463	POR	1.45514	14	172362	0.118857	0.000118179	8.56123e-05																-0.067178	0.0167848	-0.0253179	0.0053081	0.0241858	-0.0488905	-0.00913704	0.0149567	0.0309372	0.0566414	0.013489	-0.00866205	0.00525333	0.0185542	-0.0156992	0.0139221	0.0099171	-0.0108849	0.025164	-0.00744369	0.0286405	-0.0347822	0.000590636
Estonian	All	All	All	2654	POB	2.8398	14	172362	0.000278657	0.000230608	0.034621																-0.117683	0.0187895	-0.0034149	0.0103907	0.0133547	-0.0307954	-0.0180636	0.0252879	0.0357883	0.0183275	0.00123845	0.00216697	0.00217178	0.0177065	0.000637146	-0.00544453	5.95263e-05	-0.00521548	0.00785831	-0.0108646	0.0170804	-0.0232188	-0.00895708
Estonian	All	All	All	2654	POR	2.37173	14	172362	0.00269368	0.000192606	0.034621																-0.128408	0.0179788	-0.0171183	0.0102348	0.0233476	-0.00200564	-0.057739	0.0154704	0.049819	0.0107826	-0.0084044	0.0455704	0.018631	0.008817	0.00545141	-0.00936795	0.0035015	0.00405543	0.0180506	-0.0184622	0.0331926	0.00725273	0.00827361
Estonian	All	All	All	300	POB	1.87538	14	172362	0.0240248	0.000152304	0.000234798																-0.0842423	0.0239622	0.0163101	0.0195852	0.0664526	-0.0715813	-0.0262361	0.0434505	0.0460564	0.00832098	0.00637521	-0.00990678	0.0278936	0.0100712	0.00856045	0.0111621	0.00993711	0.00596322	-0.0136673	-0.0291358	0.0612523	-0.0554751	-0.00056777
Estonian	All	All	All	300	POR	3.70492	14	172362	2.9664e-06	0.000300839	0.000234798																-0.00837581	0.00559583	-0.000141378	0.00340051	0.011532	0.00911097	0.0025103	0.0240316	0.0235805	-0.000914222	0.0216602	0.00297594	0.0082372	0.00624561	0.0133629	0.00259375	0.00463729	-0.00786829	0.00217291	-0.0226989	0.00412975	0.0091178	-0.00109316
Estonian	All	All	All	30040	POB	0.852058	14	172362	0.61202	6.92031e-05	0.272331																-0.0491518	0.00897831	-0.00274818	0.016443	0.0219443	-0.0272388	-0.0248211	0.0212457	0.0228478	0.039908	0.011351	-0.00104178	0.0335985	0.00819851	0.00697638	0.0161022	0.0109208	0.00232144	0.00478503	-0.0598113	0.0126991	-0.0218841	0.0018306
Estonian	All	All	All	30040	POR	0.910429	14	172362	0.546616	7.39436e-05	0.272331																-0.0623981	-0.00176431	0.0116381	0.0243367	0.0253593	-0.0683722	-0.0233545	0.0231976	0.0301514	0.0111971	0.0067278	-0.0106917	0.016816	0.0132256	-0.00979366	-0.0032861	0.00366215	0.0101789	-0.0101692	-0.0472168	0.105657	-0.0500196	-0.0669457
Estonian	All	All	All	30060	POB	1.26609	14	172362	0.219598	0.000102827	0.0106305																-0.0960344	0.0197797	-0.0108975	0.0214171	0.0369818	-0.0461079	-0.0328901	0.177904	0.0746293	0.00462702	0.00441499	-0.00636568	0.0402041	0.0306155	-0.00506243	-0.0138048	-0.0143607	0.00359861	0.0135516	-0.0410499	0.0360244	-0.0405843	0.0029376
Estonian	All	All	All	30060	POR	1.76416	14	172362	0.0376759	0.000143272	0.0106305																-0.146619	0.0190894	0.00658584	0.0166215	0.0446799	-0.0519646	-0.0320169	0.0216357	0.0833116	0.00331249	-0.0100877	0.00340895	0.00842174	0.0216572	0.00137228	0.0210492	0.0200367	0.000790752	-0.00483192	-0.0133737	0.0487705	-0.0371074	0.00404596
Estonian	All	All	All	30070	POB	0.961626	14	172362	0.490457	7.81014e-05	0.299612																-0.0441061	0.00750824	-0.000434902	-0.00624275	-0.00684924	-0.00725727	-0.0179888	-0.00274999	0.0298408	0.0290582	-0.0158307	0.00570502	0.0143746	0.0022791	-0.00290047	0.0122533	0.0155033	0.00071709	0.00069017	-0.00816923	0.00408216	-0.00568561	-0.0118871
Estonian	All	All	All	30070	POR	1.38913	14	172362	0.148548	0.000112818	0.299612																-0.0371756	0.0390512	-0.0198234	0.00613293	-0.00342628	0.00349864	-0.0329382	0.0245216	0.0384464	0.0114914	-0.0100869	0.00599562	0.0127041	0.00955229	-0.00116507	-0.26137	-0.270795	0.0228583	0.0222276	-0.0227335	-0.00460307	-0.00106537	-0.0033234
Estonian	All	All	All	30080	POB	1.16829	14	172362	0.292131	9.48845e-05	0.0244797																-0.0830612	0.0133321	0.00857651	0.0140878	0.0276188	-0.0378471	-0.015497	0.0166059	0.0593091	0.0289043	0.0163506	-0.00144743	0.0117743	0.000303141	0.00219523	0.0350183	0.0358226	0.00261932	-0.00747274	-0.00542132	0.0388522	-0.0215782	0.00396103
Estonian	All	All	All	30080	POR	1.64406	14	172362	0.0600084	0.00013352	0.0244797																-0.104413	0.034583	-0.0059623	0.0211994	0.0486676	-0.0591055	-0.0475622	0.0570989	0.0841265	0.0230834	0.00178977	0.00222182	0.0195058	0.0186949	0.00500902	-0.00341418	-0.00368955	0.0168574	0.00840772	-0.0115416	0.0483791	-0.0435629	0.0066814
Estonian	All	All	All	30100	POB	1.14502	14	172362	0.311543	9.29946e-05	0.649891																-0.0741248	0.0223638	0.013438	0.0114487	0.0348286	-0.0581339	0.000916097	0.0180231	0.0656444	0.0100079	-0.00600454	-0.0180382	0.0149308	0.00826153	-0.00499666	0.0119756	0.0160238	0.0140252	-0.00980794	0.00847284	0.0386038	-0.0418374	-0.0185336
Estonian	All	All	All	30100	POR	1.09157	14	172362	0.359166	8.86541e-05	0.649891																-0.109373	0.0142747	0.00742087	0.0113509	0.0234216	-0.0468875	-0.0113906	0.0294758	0.042115	0.00352821	-0.00279434	-0.00693144	0.0046539	0.00459882	0.00371542	0.00052165	0.00498794	0.0174938	-0.0039453	0.00774226	0.0361487	-0.0387674	0.00825344
Estonian	All	All	All	30130	POB	2.66987	14	172362	0.000647084	0.000216811	0.00344019
Estonian	All	All	All	30130	POR	3.3199	14	172362	2.34512e-05	0.000269584	0.00344019
Estonian	All	All	All	30180	POB	1.4499	14	172362	0.121021	0.000117753	0.0805113
Estonian	All	All	All	30180	POR	0.838066	14	172362	0.627741	6.80668e-05	0.0805113
Estonian	All	All	All	30200	POB	1.69105	14	172362	0.0501498	0.000137336	0.0551857
Estonian	All	All	All	30200	POR	0.949541	14	172362	0.503552	7.712e-05	0.0551857
Estonian	All	All	All	30210	POB	2.02214	14	172362	0.0129439	0.00016422	0.078362
Estonian	All	All	All	30210	POR	1.06219	14	172362	0.387064	8.62681e-05	0.078362
Estonian	All	All	All	30600	POB	1.46084	14	172362	0.116544	0.000118642	0.217625
Estonian	All	All	All	30600	POR	1.33805	14	172362	0.175429	0.000108671	0.217625
Estonian	All	All	All	30610	POB	1.36186	14	172362	0.162454	0.000110604	0.109267
Estonian	All	All	All	30610	POR	0.864583	14	172362	0.597938	7.02203e-05	0.109267
Estonian	All	All	All	30620	POB	1.00229	14	172362	0.447332	8.14037e-05	0.268422
Estonian	All	All	All	30620	POR	1.33076	14	172362	0.179565	0.000108078	0.268422
Estonian	All	All	All	30630	POB	1.24878	14	172362	0.23137	0.000101421	0.0648161
Estonian	All	All	All	30630	POR	1.3827	14	172362	0.151739	0.000112296	0.0648161
Estonian	All	All	All	30640	POB	0.710138	14	172362	0.766412	5.76772e-05	0.108891
Estonian	All	All	All	30640	POR	1.37569	14	172362	0.155277	0.000111727	0.108891
Estonian	All	All	All	30650	POB	1.13451	14	172362	0.320575	9.21413e-05	0.562108
Estonian	All	All	All	30650	POR	0.881317	14	172362	0.579145	7.15793e-05	0.562108
Estonian	All	All	All	30680	POB	0.830147	14	172362	0.636624	6.74237e-05	0.723108
Estonian	All	All	All	30680	POR	1.28639	14	172362	0.206363	0.000104475	0.723108
Estonian	All	All	All	30690	POB	1.14214	14	172362	0.313995	9.27614e-05	0.303517
Estonian	All	All	All	30690	POR	1.17734	14	172362	0.284805	9.56193e-05	0.303517
Estonian	All	All	All	30700	POB	1.1563	14	172362	0.302027	9.39111e-05	0.0597559
Estonian	All	All	All	30700	POR	1.51249	14	172362	0.0972488	0.000122836	0.0597559
Estonian	All	All	All	30710	POB	2.10234	14	172362	0.00913168	0.000170733	0.00473183
Estonian	All	All	All	30710	POR	3.46276	14	172362	1.09724e-05	0.000281181	0.00473183
Estonian	All	All	All	30720	POB	1.71562	14	172362	0.0455949	0.000139331	0.0199958
Estonian	All	All	All	30720	POR	2.55198	14	172362	0.00114696	0.00020724	0.0199958
Estonian	All	All	All	30730	POB	1.17177	14	172362	0.289295	9.51674e-05	0.0331625
Estonian	All	All	All	30730	POR	2.16208	14	172362	0.00701005	0.000175582	0.0331625
Estonian	All	All	All	30740	POB	1.78897	14	172362	0.0341295	0.000145287	0.213047
Estonian	All	All	All	30740	POR	1.69393	14	172362	0.0495965	0.000137569	0.213047
Estonian	All	All	All	30750	POB	1.79882	14	172362	0.032808	0.000146087	0.000656994
Estonian	All	All	All	30750	POR	2.77889	14	172362	0.000377748	0.000225662	0.000656994
Estonian	All	All	All	30760	POB	0.900738	14	172362	0.557411	7.31566e-05	0.00348378
Estonian	All	All	All	30760	POR	2.21822	14	172362	0.00544883	0.000180141	0.00348378
Estonian	All	All	All	30770	POB	1.27968	14	172362	0.210673	0.00010393	0.293624
Estonian	All	All	All	30770	POR	0.945447	14	172362	0.508014	7.67875e-05	0.293624
Estonian	All	All	All	30780	POB	0.638336	14	172362	0.835079	5.18457e-05	0.167066
Estonian	All	All	All	30780	POR	1.16753	14	172362	0.292752	9.48228e-05	0.167066
Estonian	All	All	All	30810	POB	2.24077	14	172362	0.00492024	0.000181972	1.85092e-05
Estonian	All	All	All	30810	POR	4.73868	14	172362	8.84336e-09	0.000384748	1.85092e-05
Estonian	All	All	All	30830	POB	0.546815	14	172362	0.906491	4.44127e-05	0.0815897
Estonian	All	All	All	30830	POR	1.77229	14	172362	0.0364787	0.000143932	0.0815897
Estonian	All	All	All	30860	POB	0.717864	14	172362	0.758507	5.83047e-05	0.449799
Estonian	All	All	All	30860	POR	1.01589	14	172362	0.433279	8.25083e-05	0.449799
Estonian	All	All	All	30870	POB	2.08306	14	172362	0.00993712	0.000169167	0.00124623
Estonian	All	All	All	30870	POR	3.21567	14	172362	4.05639e-05	0.000261123	0.00124623
Estonian	All	All	All	30880	POB	2.22911	14	172362	0.00518728	0.000181025	0.0115266
Estonian	All	All	All	30880	POR	0.714968	14	172362	0.76148	5.80695e-05	0.0115266
Estonian	All	All	All	30890	POB	2.18336	14	172362	0.00637383	0.000177311	0.0123852
Estonian	All	All	All	30890	POR	2.70108	14	172362	0.000555147	0.000219345	0.0123852
Estonian	All	All	All	3147	POB	1.03468	14	172362	0.414204	8.40346e-05	0.0178607
Estonian	All	All	All	3147	POR	1.49939	14	172362	0.101864	0.000121773	0.0178607
Estonian	All	All	All	317	POB	1.33361	14	172362	0.177939	0.00010831	0.126842
Estonian	All	All	All	317	POR	0.874211	14	172362	0.587121	7.10022e-05	0.126842
Estonian	All	All	All	327	POB	0.719471	14	172362	0.756852	5.84352e-05	0.279112
Estonian	All	All	All	327	POR	1.2746	14	172362	0.213973	0.000103518	0.279112
Estonian	All	All	All	3606	POB	3.14457	14	172362	5.87634e-05	0.00025535	0.00374559
Estonian	All	All	All	3606	POR	2.92787	14	172362	0.000178732	0.000237758	0.00374559
Estonian	All	All	All	399	POB	1.56562	14	172362	0.0803129	0.000127151	9.7304e-06
Estonian	All	All	All	399	POR	3.37419	14	172362	1.75911e-05	0.000273992	9.7304e-06
Estonian	All	All	All	41200_K633	POB	1.8706	14	172362	0.0245027	0.000151916	0.107013
Estonian	All	All	All	41200_K633	POR	1.39579	14	172362	0.145304	0.000113359	0.107013
Estonian	All	All	All	41200_V544	POB	1.08554	14	172362	0.364793	8.81646e-05	0.283561
Estonian	All	All	All	41200_V544	POR	1.4872	14	172362	0.106326	0.000120783	0.283561
Estonian	All	All	All	41246	POB	1.15824	14	172362	0.300409	9.40688e-05	0.460418
Estonian	All	All	All	41246	POR	0.862271	14	172362	0.600537	7.00326e-05	0.460418
Estonian	All	All	All	4125	POB	0.802716	14	172362	0.667243	6.51958e-05	0.0741324
Estonian	All	All	All	4125	POR	1.4055	14	172362	0.140672	0.000114148	0.0741324
Estonian	All	All	All	4194	POB	1.42106	14	172362	0.133505	0.000115412	0.0029242
Estonian	All	All	All	4194	POR	2.9312	14	172362	0.00017574	0.000238028	0.0029242
Estonian	All	All	All	4195	POB	0.531762	14	172362	0.916205	4.31902e-05	0.464161
Estonian	All	All	All	4195	POR	0.723652	14	172362	0.752531	5.87747e-05	0.464161
Estonian	All	All	All	4631	POB	2.16615	14	172362	0.00688397	0.000175913	0.0709343
Estonian	All	All	All	4631	POR	2.23438	14	172362	0.00506481	0.000181453	0.0709343
Estonian	All	All	All	471	POB	1.76596	14	172362	0.0374074	0.000143419	0.025253
Estonian	All	All	All	471	POR	1.84465	14	172362	0.0272522	0.000149808	0.025253
Estonian	All	All	All	50	POB	1.772	14	172362	0.0365205	0.000143909	0.00565231
Estonian	All	All	All	50	POR	2.79198	14	172362	0.000353906	0.000226726	0.00565231
Estonian	All	All	All	5096	POB	0.878828	14	172362	0.581937	7.13772e-05	0.466452
Estonian	All	All	All	5096	POR	0.803022	14	172362	0.666903	6.52207e-05	0.466452
Estonian	All	All	All	550.4	POB	1.13647	14	172362	0.318877	9.23006e-05	0.0814335
Estonian	All	All	All	550.4	POR	1.77785	14	172362	0.0356791	0.000144384	0.0814335
Estonian	All	All	All	5556	POB	0.632467	14	172362	0.840249	5.13691e-05	0.573738
Estonian	All	All	All	5556	POR	0.471547	14	172362	0.948976	3.82997e-05	0.573738
Estonian	All	All	All	574	POB	0.748201	14	172362	0.726707	6.07685e-05	0.242272
Estonian	All	All	All	574	POR	1.18531	14	172362	0.278449	9.62672e-05	0.242272
Estonian	All	All	All	6138_1	POB	3.38969	14	172362	1.62011e-05	0.000275249	0.00908102
Estonian	All	All	All	6138_1	POR	2.78136	14	172362	0.000373123	0.000225863	0.00908102
Estonian	All	All	All	6138_100	POB	1.07779	14	172362	0.372107	8.75348e-05	0.132197
Estonian	All	All	All	6138_100	POR	0.502735	14	172362	0.933222	4.08327e-05	0.132197
Estonian	All	All	All	6138_2	POB	1.0726	14	172362	0.377045	8.71136e-05	0.0473818
Estonian	All	All	All	6138_2	POR	1.54831	14	172362	0.0855277	0.000125745	0.0473818
Estonian	All	All	All	6138_3	POB	1.69377	14	172362	0.0496263	0.000137557	0.00941344
Estonian	All	All	All	6138_3	POR	0.865287	14	172362	0.597147	7.02775e-05	0.00941344
Estonian	All	All	All	6138_6	POB	0.449596	14	172362	0.958515	3.65169e-05	0.0192345
Estonian	All	All	All	6138_6	POR	1.36579	14	172362	0.160391	0.000110923	0.0192345
Estonian	All	All	All	6139	POB	2.54451	14	172362	0.00118886	0.000206634	0.029438
Estonian	All	All	All	6139	POR	1.66042	14	172362	0.0563965	0.000134848	0.029438
Estonian	All	All	All	6144	POB	1.05366	14	172362	0.395373	8.55758e-05	0.397566
Estonian	All	All	All	6144	POR	1.36908	14	172362	0.158676	0.00011119	0.397566
Estonian	All	All	All	6145	POB	2.39493	14	172362	0.00241705	0.000194489	5.99095e-07
Estonian	All	All	All	6145	POR	1.46435	14	172362	0.115139	0.000118927	5.99095e-07
Estonian	All	All	All	6146	POB	2.38488	14	172362	0.00253338	0.000193673	0.0615882
Estonian	All	All	All	6146	POR	2.65419	14	172362	0.000698667	0.000215539	0.0615882
Estonian	All	All	All	6147	POB	1.07287	14	172362	0.376782	8.7136e-05	0.653365
Estonian	All	All	All	6147	POR	0.947612	14	172362	0.505653	7.69633e-05	0.653365
Estonian	All	All	All	6149_100	POB	1.21613	14	172362	0.254817	9.87698e-05	0.0523958
Estonian	All	All	All	6149_100	POR	1.68735	14	172362	0.0508699	0.000137035	0.0523958
Estonian	All	All	All	6149_3	POB	1.18783	14	172362	0.276463	9.64718e-05	0.374674
Estonian	All	All	All	6149_3	POR	1.71638	14	172362	0.045461	0.000139392	0.374674
Estonian	All	All	All	6149_6	POB	2.33452	14	172362	0.00320181	0.000189584	5.81576e-07
Estonian	All	All	All	6149_6	POR	5.19776	14	172362	6.09017e-10	0.000422007	5.81576e-07
Estonian	All	All	All	6152	POB	1.49679	14	172362	0.102805	0.000121561	0.345522
Estonian	All	All	All	6152	POR	1.35448	14	172362	0.166392	0.000110005	0.345522
Estonian	All	All	All	6159	POB	1.2535	14	172362	0.228114	0.000101804	0.126746
Estonian	All	All	All	6159	POR	0.705224	14	172362	0.771394	5.72781e-05	0.126746
Estonian	All	All	All	6160_1	POB	1.32815	14	172362	0.18106	0.000107867	1.30187e-07
Estonian	All	All	All	6160_1	POR	4.14538	14	172362	2.59391e-07	0.000336592	1.30187e-07
Estonian	All	All	All	6160_100	POB	2.56889	14	172362	0.00105721	0.000208613	0.00375361
Estonian	All	All	All	6160_100	POR	3.52535	14	172362	7.84352e-06	0.000286262	0.00375361
Estonian	All	All	All	6160_2	POB	1.95011	14	172362	0.0175933	0.000158371	0.0248591
Estonian	All	All	All	6160_2	POR	2.29042	14	172362	0.00392297	0.000186003	0.0248591
Estonian	All	All	All	6160_4	POB	0.798627	14	172362	0.671778	6.48638e-05	0.430038
Estonian	All	All	All	6160_4	POR	1.11753	14	172362	0.335515	9.07625e-05	0.430038
Estonian	All	All	All	6162	POB	1.20879	14	172362	0.260317	9.81733e-05	0.0517347
Estonian	All	All	All	6162	POR	1.00558	14	172362	0.44391	8.16713e-05	0.0517347
Estonian	All	All	All	714.1	POB	1.37054	14	172362	0.157921	0.000111309	0.286988
Estonian	All	All	All	714.1	POR	1.39298	14	172362	0.146664	0.000113131	0.286988
Estonian	All	All	All	726	POB	1.52321	14	172362	0.0936044	0.000123707	0.00886105
Estonian	All	All	All	726	POR	2.353	14	172362	0.00293892	0.000191085	0.00886105
Estonian	All	All	All	735.3	POB	1.71914	14	172362	0.0449741	0.000139617	0.0361245
Estonian	All	All	All	735.3	POR	1.09485	14	172362	0.356128	8.89202e-05	0.0361245
Estonian	All	All	All	738	POB	5.72677	14	172362	2.64391e-11	0.000464937	7.14686e-10
Estonian	All	All	All	738	POR	7.76169	14	172362	1.02954e-16	0.000630041	7.14686e-10
Estonian	All	All	All	743.1	POB	1.63066	14	172362	0.063118	0.000132432	0.0133596
Estonian	All	All	All	743.1	POR	0.766703	14	172362	0.706804	6.22711e-05	0.0133596
Estonian	All	All	All	835	POB	1.20606	14	172362	0.262378	9.79521e-05	0.22973
Estonian	All	All	All	835	POR	1.27888	14	172362	0.211191	0.000103865	0.22973
Estonian	All	All	All	845	POB	1.31091	14	172362	0.1912	0.000106466	0.0156233
Estonian	All	All	All	845	POR	1.84257	14	172362	0.027484	0.000149639	0.0156233
Estonian	All	All	All	924	POB	2.971	14	172362	0.000143542	0.00024126	1.04061e-11
Estonian	All	All	All	924	POR	7.40892	14	172362	9.24172e-16	0.000601423	1.04061e-11
Estonian	All	All	All	960	POB	2.10803	14	172362	0.00890628	0.000171194	0.0575484
Estonian	All	All	All	960	POR	1.24965	14	172362	0.230764	0.000101492	0.0575484
Estonian	All	All	All	AG	POB	1.11042	14	172362	0.341892	9.01854e-05	0.602089
Estonian	All	All	All	AG	POR	0.822404	14	172362	0.645295	6.67948e-05	0.602089
Estonian	All	All	All	alpha1-antagonist_alphablocker	POB	2.93255	14	172362	0.000174538	0.000238138	0.000694102
Estonian	All	All	All	alpha1-antagonist_alphablocker	POR	1.51721	14	172362	0.09563	0.000123219	0.000694102
Estonian	All	All	All	dexamethasone_aceticacid_neomycin	POB	1.1865	14	172362	0.277514	9.63634e-05	0.307257
Estonian	All	All	All	dexamethasone_aceticacid_neomycin	POR	1.36996	14	172362	0.158221	0.000111262	0.307257
Estonian	All	All	All	eGFR	POB	1.20927	14	172362	0.259951	9.82128e-05	0.05107
Estonian	All	All	All	eGFR	POR	1.63208	14	172362	0.0627824	0.000132547	0.05107
Estonian	All	All	All	K22	POB	1.31111	14	172362	0.19108	0.000106483	0.161092
Estonian	All	All	All	K22	POR	1.35749	14	172362	0.164776	0.00011025	0.161092
Estonian	All	All	All	K40	POB	2.61465	14	172362	0.00084713	0.000212329	0.00702025
Estonian	All	All	All	K40	POR	1.47129	14	172362	0.112401	0.00011949	0.00702025
Estonian	All	All	All	K57	POB	3.21892	14	172362	3.98813e-05	0.000261386	0.000116779
Estonian	All	All	All	K57	POR	1.11818	14	172362	0.334932	9.08155e-05	0.000116779
Estonian	All	All	All	LDLC	POB	1.08979	14	172362	0.36082	8.85098e-05	0.200052
Estonian	All	All	All	LDLC	POR	1.19687	14	172362	0.26942	9.72053e-05	0.200052
Estonian	All	All	All	M16	POB	1.06376	14	172362	0.385545	8.63955e-05	0.000486816
Estonian	All	All	All	M16	POR	2.91607	14	172362	0.000189738	0.0002368	0.000486816
Estonian	All	All	All	N20	POB	0.602672	14	172362	0.865312	4.89493e-05	0.0143034
Estonian	All	All	All	N20	POR	1.74978	14	172362	0.0398816	0.000142104	0.0143034
Estonian	All	All	All	N81	POB	1.71754	14	172362	0.0452566	0.000139486	0.201889
Estonian	All	All	All	N81	POR	0.952864	14	172362	0.49994	7.73898e-05	0.201889
Estonian	All	All	All	PP	POB	2.01626	14	172362	0.0132752	0.000163743	0.0144102
Estonian	All	All	All	PP	POR	2.9989	14	172362	0.000124492	0.000243525	0.0144102
Estonian	All	25-48	All	All	30070	no	POR	2.10141	14	79866	0.00917406	0.000368229	1.14367e-06
Estonian	All	25-48	All	All	30070	yes	POB	1.46032	14	79866	0.116772	0.000255918	0.228129
Estonian	All	25-48	All	All	30070	yes	POR	1.09531	14	79866	0.355714	0.000191963	0.228129
Estonian	All	25-48	All	All	30080	no	POB	3.44878	14	79866	1.18505e-05	0.000604183	0.00154866
Estonian	All	25-48	All	All	30080	no	POR	2.34477	14	79866	0.00305563	0.000410855	0.00154866
Estonian	All	25-48	All	All	30080	yes	POB	1.39123	14	79866	0.147535	0.000243814	0.168004
Estonian	All	25-48	All	All	30080	yes	POR	1.43424	14	79866	0.127692	0.000251349	0.168004
Estonian	All	25-48	All	All	30100	no	POB	1.99733	14	79866	0.0144034	0.000349997	0.252426
Estonian	All	25-48	All	All	30100	no	POR	1.37799	14	79866	0.154126	0.000241495	0.252426
Estonian	All	25-48	All	All	30100	yes	POB	0.838594	14	79866	0.627147	0.000146979	0.695862
Estonian	All	25-48	All	All	30100	yes	POR	0.576861	14	79866	0.885315	0.00010111	0.695862
Estonian	All	25-48	All	All	30130	no	POB	2.53975	14	79866	0.00121754	0.000445004	0.000937635
Estonian	All	25-48	All	All	30130	no	POR	3.51326	14	79866	8.38955e-06	0.000615474	0.000937635
Estonian	All	25-48	All	All	30130	yes	POB	1.18019	14	79866	0.282538	0.000206836	0.00208163
Estonian	All	25-48	All	All	30130	yes	POR	2.51965	14	79866	0.00134061	0.000441484	0.00208163
Estonian	All	25-48	All	All	30180	no	POB	3.35982	14	79866	1.90243e-05	0.000588609	7.39683e-06
Estonian	All	25-48	All	All	30180	no	POR	0.597109	14	79866	0.869757	0.000104658	7.39683e-06
Estonian	All	25-48	All	All	30180	yes	POB	1.42864	14	79866	0.130143	0.000250369	0.0335232
Estonian	All	25-48	All	All	30180	yes	POR	0.585587	14	79866	0.878735	0.000102639	0.0335232
Estonian	All	25-48	All	All	30200	no	POB	3.21739	14	79866	4.02769e-05	0.000563669	2.4556e-05
Estonian	All	25-48	All	All	30200	no	POR	0.706099	14	79866	0.770505	0.000123759	2.4556e-05
Estonian	All	25-48	All	All	30200	yes	POB	2.35253	14	79866	0.00294764	0.000412213	0.0039889
Estonian	All	25-48	All	All	30200	yes	POR	1.08015	14	79866	0.36988	0.000189307	0.0039889
Estonian	All	25-48	All	All	30210	no	POB	3.43566	14	79866	1.271e-05	0.000601887	0.000838269
Estonian	All	25-48	All	All	30210	no	POR	1.77222	14	79866	0.0364997	0.000310562	0.000838269
Estonian	All	25-48	All	All	30210	yes	POB	0.932899	14	79866	0.521765	0.000163505	0.381255
Estonian	All	25-48	All	All	30210	yes	POR	1.01518	14	79866	0.434017	0.000177923	0.381255
Estonian	All	25-48	All	All	30600	no	POB	2.60766	14	79866	0.000877304	0.000456897	0.00681879
Estonian	All	25-48	All	All	30600	no	POR	1.65593	14	79866	0.0573807	0.00029019	0.00681879
Estonian	All	25-48	All	All	30600	yes	POB	2.0632	14	79866	0.0108421	0.000361535	0.0325099
Estonian	All	25-48	All	All	30600	yes	POR	1.50705	14	79866	0.0991584	0.000264107	0.0325099
Estonian	All	25-48	All	All	30610	no	POB	3.88985	14	79866	1.07865e-06	0.000681402	0.000958096
Estonian	All	25-48	All	All	30610	no	POR	3.78112	14	79866	1.96139e-06	0.000662367	0.000958096
Estonian	All	25-48	All	All	30610	yes	POB	2.774	14	79866	0.000387522	0.000486028	0.000968623
Estonian	All	25-48	All	All	30610	yes	POR	3.70307	14	79866	3.00446e-06	0.000648704	0.000968623
Estonian	All	25-48	All	All	30620	no	POB	9.05833	14	79866	3.00612e-20	0.00158535	2.91018e-08
Estonian	All	25-48	All	All	30620	no	POR	6.88753	14	79866	2.33977e-14	0.00120588	2.91018e-08
Estonian	All	25-48	All	All	30620	yes	POB	2.08859	14	79866	0.00970467	0.000365983	0.00948765
Estonian	All	25-48	All	All	30620	yes	POR	2.83948	14	79866	0.000279468	0.000497496	0.00948765
Estonian	All	25-48	All	All	30630	no	POB	3.45673	14	79866	1.13576e-05	0.000605575	0.0135746
Estonian	All	25-48	All	All	30630	no	POR	4.04794	14	79866	4.48807e-07	0.000709074	0.0135746
Estonian	All	25-48	All	All	30630	yes	POB	2.20473	14	79866	0.0057944	0.000386325	0.0228526
Estonian	All	25-48	All	All	30630	yes	POR	3.04914	14	79866	9.63783e-05	0.000534209	0.0228526
Estonian	All	25-48	All	All	30640	no	POB	3.32859	14	79866	2.24443e-05	0.00058314	0.143585
Estonian	All	25-48	All	All	30640	no	POR	2.69068	14	79866	0.000584945	0.000471436	0.143585
Estonian	All	25-48	All	All	30640	yes	POB	0.636643	14	79866	0.836572	0.000111587	0.886705
Estonian	All	25-48	All	All	30640	yes	POR	0.76125	14	79866	0.712701	0.000133425	0.886705
Estonian	All	25-48	All	All	30650	no	POB	6.25638	14	79866	1.1002e-12	0.0010955	2.53234e-06
Estonian	All	25-48	All	All	30650	no	POR	3.21355	14	79866	4.10931e-05	0.000562998	2.53234e-06
Estonian	All	25-48	All	All	30650	yes	POB	1.39916	14	79866	0.143699	0.000245204	0.549553
Estonian	All	25-48	All	All	30650	yes	POR	1.40335	14	79866	0.141703	0.000245938	0.549553
Estonian	All	25-48	All	All	30680	no	POB	2.68392	14	79866	0.000604688	0.000470252	0.0837591
Estonian	All	25-48	All	All	30680	no	POR	2.23772	14	79866	0.00499201	0.000392104	0.0837591
Estonian	All	25-48	All	All	30680	yes	POB	0.935328	14	79866	0.519096	0.00016393	0.365458
Estonian	All	25-48	All	All	30680	yes	POR	1.56999	14	79866	0.0790568	0.000275134	0.365458
Estonian	All	25-48	All	All	30690	no	POB	2.2483	14	79866	0.00475798	0.000393957	0.357959
Estonian	All	25-48	All	All	30690	no	POR	1.71328	14	79866	0.0460242	0.000300238	0.357959
Estonian	All	25-48	All	All	30690	yes	POB	0.721484	14	79866	0.75477	0.000126456	0.940458
Estonian	All	25-48	All	All	30690	yes	POR	0.74195	14	79866	0.733347	0.000130042	0.940458
Estonian	All	25-48	All	All	30700	no	POB	14.4403	14	79866	2.22239e-35	0.00252489	2.43746e-15
Estonian	All	25-48	All	All	30700	no	POR	9.29057	14	79866	6.88456e-21	0.00162593	2.43746e-15
Estonian	All	25-48	All	All	30700	yes	POB	1.93748	14	79866	0.0185618	0.000339512	0.00980569
Estonian	All	25-48	All	All	30700	yes	POR	1.50666	14	79866	0.0992976	0.000264038	0.00980569
Estonian	All	25-48	All	All	30710	no	POB	9.83931	14	79866	2.08629e-22	0.0017218	1.74431e-18
Estonian	All	25-48	All	All	30710	no	POR	14.2995	14	79866	5.60377e-35	0.00250034	1.74431e-18
Estonian	All	25-48	All	All	30710	yes	POB	5.5413	14	79866	8.04693e-11	0.000970412	9.94873e-19
Estonian	All	25-48	All	All	30710	yes	POR	12.4488	14	79866	1.01201e-29	0.00217745	9.94873e-19
Estonian	All	25-48	All	All	30720	no	POB	3.3319	14	79866	2.20555e-05	0.000583719	0.00837369
Estonian	All	25-48	All	All	30720	no	POR	2.5362	14	79866	0.00123848	0.000444381	0.00837369
Estonian	All	25-48	All	All	30720	yes	POB	1.8196	14	79866	0.0301812	0.000318863	0.114531
Estonian	All	25-48	All	All	30720	yes	POR	2.28167	14	79866	0.00408619	0.000399803	0.114531
Estonian	All	25-48	All	All	30730	no	POB	5.58587	14	79866	6.17329e-11	0.00097821	1.66844e-06
Estonian	All	25-48	All	All	30730	no	POR	6.55232	14	79866	1.82042e-13	0.00114726	1.66844e-06
Estonian	All	25-48	All	All	30730	yes	POB	2.65926	14	79866	0.000682328	0.000465934	1.39956e-06
Estonian	All	25-48	All	All	30730	yes	POR	5.22191	14	79866	5.31736e-10	0.00091453	1.39956e-06
Estonian	All	25-48	All	All	30740	no	POB	5.9396	14	79866	7.44216e-12	0.00104009	2.7261e-06
Estonian	All	25-48	All	All	30740	no	POR	3.82985	14	79866	1.50111e-06	0.000670898	2.7261e-06
Estonian	All	25-48	All	All	30740	yes	POB	1.00801	14	79866	0.4414	0.000176667	0.0594307
Estonian	All	25-48	All	All	30740	yes	POR	1.96819	14	79866	0.0163056	0.000344892	0.0594307
Estonian	All	25-48	All	All	30750	no	POB	17.8697	14	79866	3.15594e-45	0.00312266	7.82896e-20
Estonian	All	25-48	All	All	30750	no	POR	12.2825	14	79866	2.98725e-29	0.00214841	7.82896e-20
Estonian	All	25-48	All	All	30750	yes	POB	3.3968	14	79866	1.56331e-05	0.000595083	0.000318951
Estonian	All	25-48	All	All	30750	yes	POR	4.75754	14	79866	7.97049e-09	0.000833271	0.000318951
Estonian	All	25-48	All	All	30760	no	POB	5.21434	14	79866	5.55935e-10	0.000913205	2.82349e-06
Estonian	All	25-48	All	All	30760	no	POR	6.73308	14	79866	6.03205e-14	0.00117887	2.82349e-06
Estonian	All	25-48	All	All	30760	yes	POB	3.31102	14	79866	2.46261e-05	0.000580065	3.89084e-06
Estonian	All	25-48	All	All	30760	yes	POR	5.57953	14	79866	6.41062e-11	0.000977101	3.89084e-06
Estonian	All	25-48	All	All	30770	no	POB	7.06901	14	79866	7.66139e-15	0.00123762	3.45977e-07
Estonian	All	25-48	All	All	30770	no	POR	4.53208	14	79866	2.91284e-08	0.000793814	3.45977e-07
Estonian	All	25-48	All	All	30770	yes	POB	1.68477	14	79866	0.0513905	0.000295243	0.0696247
Estonian	All	25-48	All	All	30770	yes	POR	2.26927	14	79866	0.00432451	0.000397631	0.0696247
Estonian	All	25-48	All	All	30780	no	POB	2.10683	14	79866	0.00895809	0.000369178	0.435196
Estonian	All	25-48	All	All	30780	no	POR	1.61447	14	79866	0.0670782	0.000282926	0.435196
Estonian	All	25-48	All	All	30780	yes	POB	0.497679	14	79866	0.935949	8.72323e-05	0.948633
Estonian	All	25-48	All	All	30780	yes	POR	0.608626	14	79866	0.860462	0.000106677	0.948633
Estonian	All	25-48	All	All	30810	no	POB	5.12626	14	79866	9.32285e-10	0.000897795	0.00454942
Estonian	All	25-48	All	All	30810	no	POR	4.98858	14	79866	2.08493e-09	0.000873703	0.00454942
Estonian	All	25-48	All	All	30810	yes	POB	2.18234	14	79866	0.00640699	0.000382404	0.0156078
Estonian	All	25-48	All	All	30810	yes	POR	3.0253	14	79866	0.000108927	0.000530034	0.0156078
Estonian	All	25-48	All	All	30830	no	POB	3.02591	14	79866	0.000108583	0.000530142	0.0133176
Estonian	All	25-48	All	All	30830	no	POR	3.46192	14	79866	1.1047e-05	0.000606484	0.0133176
Estonian	All	25-48	All	All	30830	yes	POB	1.31709	14	79866	0.187534	0.000230824	0.0295351
Estonian	All	25-48	All	All	30830	yes	POR	2.3427	14	79866	0.00308515	0.000410491	0.0295351
Estonian	All	25-48	All	All	30860	no	POB	6.67705	14	79866	8.4988e-14	0.00116908	7.33542e-06
Estonian	All	25-48	All	All	30860	no	POR	4.45525	14	79866	4.5164e-08	0.000780367	7.33542e-06
Estonian	All	25-48	All	All	30860	yes	POB	0.958375	14	79866	0.493973	0.000167969	0.189769
Estonian	All	25-48	All	All	30860	yes	POR	1.76875	14	79866	0.0370066	0.000309954	0.189769
Estonian	All	25-48	All	All	30870	no	POB	7.09131	14	79866	6.67758e-15	0.00124152	2.14475e-06
Estonian	All	25-48	All	All	30870	no	POR	7.20407	14	79866	3.32988e-15	0.00126123	2.14475e-06
Estonian	All	25-48	All	All	30870	yes	POB	3.80226	14	79866	1.74671e-06	0.000666068	3.07776e-06
Estonian	All	25-48	All	All	30870	yes	POR	5.67565	14	79866	3.61575e-11	0.000993916	3.07776e-06
Estonian	All	25-48	All	All	30880	no	POB	4.57286	14	79866	2.30641e-08	0.000800951	0.000198922
Estonian	All	25-48	All	All	30880	no	POR	2.74863	14	79866	0.000439494	0.000481586	0.000198922
Estonian	All	25-48	All	All	30880	yes	POB	1.87598	14	79866	0.0239748	0.000328739	0.297371
Estonian	All	25-48	All	All	30880	yes	POR	1.92531	14	79866	0.019533	0.000337381	0.297371
Estonian	All	25-48	All	All	30890	no	POB	1.65299	14	79866	0.0580259	0.000289674	0.0689436
Estonian	All	25-48	All	All	30890	no	POR	1.32158	14	79866	0.184891	0.000231611	0.0689436
Estonian	All	25-48	All	All	30890	yes	POB	1.33341	14	79866	0.178071	0.000233683	0.188228
Estonian	All	25-48	All	All	30890	yes	POR	1.35518	14	79866	0.166033	0.000237498	0.188228
Estonian	All	25-48	All	All	3147	no	POB	2.64312	14	79866	0.000738289	0.000463108	0.00267104
Estonian	All	25-48	All	All	3147	no	POR	2.25165	14	79866	0.00468606	0.000394544	0.00267104
Estonian	All	25-48	All	All	3147	yes	POB	0.819979	14	79866	0.648005	0.000143717	0.0137886
Estonian	All	25-48	All	All	3147	yes	POR	1.34469	14	79866	0.171749	0.00023566	0.0137886
Estonian	All	25-48	All	All	317	no	POB	4.40473	14	79866	6.02065e-08	0.000771525	7.72472e-07
Estonian	All	25-48	All	All	317	no	POR	6.4375	14	79866	3.66375e-13	0.00112718	7.72472e-07
Estonian	All	25-48	All	All	317	yes	POB	2.26162	14	79866	0.00447806	0.000396291	1.00693e-06
Estonian	All	25-48	All	All	317	yes	POR	5.17258	14	79866	7.10493e-10	0.000905899	1.00693e-06
Estonian	All	25-48	All	All	327	no	POB	4.21584	14	79866	1.7524e-07	0.000738464	0.000250112
Estonian	All	25-48	All	All	327	no	POR	3.07475	14	79866	8.44762e-05	0.000538694	0.000250112
Estonian	All	25-48	All	All	327	yes	POB	1.56541	14	79866	0.0803923	0.00027433	0.0471384
Estonian	All	25-48	All	All	327	yes	POR	2.0821	14	79866	0.00998409	0.000364847	0.0471384
Estonian	All	25-48	All	All	3606	no	POB	6.7895	14	79866	4.26938e-14	0.00118874	2.17829e-18
Estonian	All	25-48	All	All	3606	no	POR	13.2033	14	79866	7.37773e-32	0.00230911	2.17829e-18
Estonian	All	25-48	All	All	3606	yes	POB	5.9108	14	79866	8.84828e-12	0.00103505	3.39697e-18
Estonian	All	25-48	All	All	3606	yes	POR	11.8903	14	79866	3.81747e-28	0.00207995	3.39697e-18
Estonian	All	25-48	All	All	399	no	POB	1.65785	14	79866	0.0569648	0.000290525	0.00564408
Estonian	All	25-48	All	All	399	no	POR	2.45725	14	79866	0.00180413	0.000430555	0.00564408
Estonian	All	25-48	All	All	399	yes	POB	0.612424	14	79866	0.857328	0.000107342	0.00325218
Estonian	All	25-48	All	All	399	yes	POR	2.1735	14	79866	0.00666541	0.000380856	0.00325218
Estonian	All	25-48	All	All	41200_K633	no	POB	5.77729	14	79866	1.96998e-11	0.0010117	2.71198e-07
Estonian	All	25-48	All	All	41200_K633	no	POR	3.75792	14	79866	2.227e-06	0.000658306	2.71198e-07
Estonian	All	25-48	All	All	41200_K633	yes	POB	2.36785	14	79866	0.00274503	0.000414896	0.00522769
Estonian	All	25-48	All	All	41200_K633	yes	POR	2.72375	14	79866	0.000497031	0.000477228	0.00522769
Estonian	All	25-48	All	All	41200_V544	no	POB	4.30796	14	79866	1.04211e-07	0.000754589	1.88736e-05
Estonian	All	25-48	All	All	41200_V544	no	POR	5.59057	14	79866	6.00308e-11	0.000979032	1.88736e-05
Estonian	All	25-48	All	All	41200_V544	yes	POB	1.61508	14	79866	0.066927	0.000283032	3.14781e-05
Estonian	All	25-48	All	All	41200_V544	yes	POR	4.16634	14	79866	2.31449e-07	0.000729799	3.14781e-05
Estonian	All	25-48	All	All	41246	no	POB	9.09631	14	79866	2.36281e-20	0.00159199	1.56705e-07
Estonian	All	25-48	All	All	41246	no	POR	5.82455	14	79866	1.48438e-11	0.00101997	1.56705e-07
Estonian	All	25-48	All	All	41246	yes	POB	0.907892	14	79866	0.54944	0.000159122	0.7864
Estonian	All	25-48	All	All	41246	yes	POR	0.882725	14	79866	0.577566	0.000154712	0.7864
Estonian	All	25-48	All	All	4125	no	POB	1.22307	14	79866	0.24971	0.000214351	0.362807
Estonian	All	25-48	All	All	4125	no	POR	1.05401	14	79866	0.395041	0.000184727	0.362807
Estonian	All	25-48	All	All	4125	yes	POB	0.632225	14	79866	0.840455	0.000110813	0.470551
Estonian	All	25-48	All	All	4125	yes	POR	1.03839	14	79866	0.410505	0.000181989	0.470551
Estonian	All	25-48	All	All	4194	no	POB	4.78187	14	79866	6.92471e-09	0.00083753	0.00432419
Estonian	All	25-48	All	All	4194	no	POR	4.53785	14	79866	2.81835e-08	0.000794823	0.00432419
Estonian	All	25-48	All	All	4194	yes	POB	2.32824	14	79866	0.0032985	0.00040796	0.017432
Estonian	All	25-48	All	All	4194	yes	POR	3.07887	14	79866	8.27017e-05	0.000539415	0.017432
Estonian	All	25-48	All	All	4195	no	POB	6.04274	14	79866	4.00065e-12	0.00105813	1.91778e-07
Estonian	All	25-48	All	All	4195	no	POR	3.39088	14	79866	1.61327e-05	0.000594047	1.91778e-07
Estonian	All	25-48	All	All	4195	yes	POB	0.439121	14	79866	0.962624	7.69692e-05	0.0422747
Estonian	All	25-48	All	All	4195	yes	POR	1.27041	14	79866	0.216742	0.000222646	0.0422747
Estonian	All	25-48	All	All	4631	no	POB	6.05584	14	79866	3.69677e-12	0.00106043	1.48404e-05
Estonian	All	25-48	All	All	4631	no	POR	4.33906	14	79866	8.739e-08	0.000760032	1.48404e-05
Estonian	All	25-48	All	All	4631	yes	POB	2.211	14	79866	0.00563285	0.000387425	0.0626409
Estonian	All	25-48	All	All	4631	yes	POR	2.4015	14	79866	0.00234575	0.000420791	0.0626409
Estonian	All	25-48	All	All	471	no	POB	3.95366	14	79866	7.57907e-07	0.000692572	0.00278323
Estonian	All	25-48	All	All	471	no	POR	3.3809	14	79866	1.70115e-05	0.000592299	0.00278323
Estonian	All	25-48	All	All	471	yes	POB	0.789046	14	79866	0.682362	0.000138296	0.072547
Estonian	All	25-48	All	All	471	yes	POR	1.40079	14	79866	0.14292	0.000245489	0.072547
Estonian	All	25-48	All	All	50	no	POB	23.1131	14	79866	1.90099e-60	0.00403524	5.32642e-20
Estonian	All	25-48	All	All	50	no	POR	21.0368	14	79866	2.10931e-54	0.00367407	5.32642e-20
Estonian	All	25-48	All	All	50	yes	POB	6.04685	14	79866	3.90282e-12	0.00105885	2.00451e-12
Estonian	All	25-48	All	All	50	yes	POR	9.92137	14	79866	1.23487e-22	0.00173613	2.00451e-12
Estonian	All	25-48	All	All	5096	no	POB	7.19009	14	79866	3.63017e-15	0.00125879	3.95769e-06
Estonian	All	25-48	All	All	5096	no	POR	5.50314	14	79866	1.00936e-10	0.000963736	3.95769e-06
Estonian	All	25-48	All	All	5096	yes	POB	1.66926	14	79866	0.05454	0.000292524	0.030047
Estonian	All	25-48	All	All	5096	yes	POR	2.23994	14	79866	0.00494197	0.000392493	0.030047
Estonian	All	25-48	All	All	550.4	no	POB	2.94475	14	79866	0.000164299	0.000515929	0.00850947
Estonian	All	25-48	All	All	550.4	no	POR	1.60961	14	79866	0.0683037	0.000282076	0.00850947
Estonian	All	25-48	All	All	550.4	yes	POB	1.79152	14	79866	0.0337938	0.000313943	0.428726
Estonian	All	25-48	All	All	550.4	yes	POR	1.74414	14	79866	0.0407888	0.000305644	0.428726
Estonian	All	25-48	All	All	5556	no	POB	10.6876	14	79866	9.05882e-25	0.00186997	2.55489e-28
Estonian	All	25-48	All	All	5556	no	POR	19.1637	14	79866	5.72808e-49	0.00334804	2.55489e-28
Estonian	All	25-48	All	All	5556	yes	POB	6.82042	14	79866	3.53203e-14	0.00119415	1.42596e-27
Estonian	All	25-48	All	All	5556	yes	POR	16.8354	14	79866	3.02188e-42	0.00294246	1.42596e-27
Estonian	All	25-48	All	All	574	no	POB	4.0413	14	79866	4.6571e-07	0.000707913	0.00570515
Estonian	All	25-48	All	All	574	no	POR	3.39072	14	79866	1.61467e-05	0.000594019	0.00570515
Estonian	All	25-48	All	All	574	yes	POB	2.30876	14	79866	0.00360855	0.000404547	0.0585232
Estonian	All	25-48	All	All	574	yes	POR	2.05626	14	79866	0.0111738	0.00036032	0.0585232
Estonian	All	25-48	All	All	6138_1	no	POB	53.2697	14	79866	2.30985e-149	0.00925144	1.37949e-158
Estonian	All	25-48	All	All	6138_1	no	POR	98.0909	14	79866	2.85158e-282	0.016904	1.37949e-158
Estonian	All	25-48	All	All	6138_1	yes	POB	41.6709	14	79866	5.0219e-115	0.00725167	3.5703e-160
[truncated: 120 more columns]
