# Supplementary material for: Genetic effects on migration behavior contribute to increasing spatial differentiation at trait-associated loci in Estonia
Source: iScience. 2025 Nov 12;28(12):114013. doi: 10.1016/j.isci.2025.114013 (PMC12702256; doi:10.1016/j.isci.2025.114013)
Supplement: Table S8. Fraction of the inter-individual variance of PGSs adjusted for PGS(EA4) explained by county of birth (POB) and county of residence (POR) [file mmc9.xlsx]

## Sheet: Sheet1
Table S9. Fraction of the inter-individual variance of PGSs adjusted mean-sibship value explained by county of birth (POB) and county of residence (POR).
Variable designates PC and its number or a PGS code
The column "Adjusted" indicates whether the PGSs are not adjusted, adjusted for the demographic covariates and the top 100 PCs, or adjusted for the demographic covariates, the top 100 PCs and PGS(EA4)																											845	30610	30700	30720	30750	30760	30770	20002_1226	20003_1140874420	20004_1479	1697	30040	30070	30080	30100	3147	4125	5096	eGFR	30600	30620	30630	30640
Presented p-values are not adjusted for multiple testing.																											-0.243833	0.0353836	0.000786451	0.0353346	0.0540516	-0.0704298	-0.0488095	0.0349465	0.0454792	0.0193504	-0.0298598	0.0021072	0.0314806	0.020332	-2.61444e-05	-0.0195863	-0.0177613	0.0185084	0.00242455	-0.0301367	0.0450513	-0.0535614	0.00466642
"p-value difference" indicates whether the variance explained by POB and POR together is significantly larger than the variance explained by only the weaker predictor.																											-0.180327	0.0342391	-0.000693106	0.0280177	0.0466405	-0.0637088	-0.049355	0.036518	0.0504191	0.00557	-0.0251181	0.00540832	0.0302612	0.0155477	-0.00373658	-0.0205922	-0.019805	0.0110231	0.00400215	-0.0290906	0.0360479	-0.0493386	0.0105992
																											-0.0783502	0.0148311	-0.0151129	0.0116809	0.0223768	-0.0253433	-0.0287405	0.0216213	0.0223043	-0.00827924	-0.0151771	0.00513406	0.00490869	0.00419616	-0.0036051	-0.00928907	-0.00992913	0.021563	0.0184405	-0.0100254	0.0202036	-0.0144456	-0.00418618
																											-0.125689	0.0138056	-0.00848034	0.0110362	0.00597137	-0.0200437	-0.01618	0.0319679	0.0295741	0.0226687	-0.01548	-0.00383142	0.0100063	-0.00128309	0.00905653	-0.0175981	-0.0169875	0.010549	0.0119801	-0.0140732	0.0139944	-0.0120616	-0.012723
Variable	Adjusted	Birth or residence	F-statistic	df1	df2	p-value	Var_county	p-value empirical																			-0.259143	0.0565808	0.0111437	0.0418972	0.0760857	-0.0955641	-0.0580493	0.037122	0.0482393	0.00484951	-0.0302928	-0.00857044	0.0369473	0.0134359	0.00767965	-0.0316406	-0.0309612	0.0255324	-0.00768478	-0.0372402	0.0540457	-0.0725977	0.0107342
PC1	NA	POB	0	14	41066	1	0	1																			-0.0448212	-0.00384004	-0.0151683	-0.00248483	-0.011666	0.014851	0.0234911	0.0189308	-0.0139148	0.013946	-0.0247884	0.00071654	-0.00688667	0.0131539	-0.0101527	-0.0287816	-0.0209796	0.012012	0.0188926	0.0256416	-0.00406667	0.0123808	-0.0107934
PC1	NA	POR	0.870791	14	41066	0.590964	0.000296777	0.081846																			-0.109594	-4.92571e-05	-0.0205399	-0.00600969	0.0076423	0.00749612	-0.0038949	0.0247668	0.0182101	0.00555426	-0.0293108	0.0158816	-0.00684869	0.011741	-0.0120601	-0.0261092	-0.0184007	0.0136096	0.023571	0.0198493	0.00265032	0.0155109	0.000773947
PC10	NA	POB	0	14	41066	1	0	1																			0.0196795	-0.0152188	-0.0035807	-0.00415738	-0.0192644	0.024063	0.0118413	0.00975733	-0.0221671	0.0120748	0.0040114	0.0012809	-0.00321223	-0.0113836	0.00186768	-0.0274125	-0.0223546	-0.00444473	0.00585015	-0.00243426	-0.0255666	0.0130339	-0.00696461
PC10	NA	POR	0.575141	14	41066	0.88658	0.000196036	0.406962																			-0.0923928	0.00539767	-0.0104717	-0.00543642	0.0115174	0.00473534	-0.00373123	0.0280025	0.0122887	0.0248081	-0.0263298	0.0111534	0.00461965	0.0171621	-0.0152318	-0.0205232	-0.0163079	0.00597867	0.0136683	0.00806629	-0.00784812	0.00331547	0.000213406
PC100	NA	POB	0	14	41066	1	0	1																			-0.176878	0.0353742	0.000572597	0.033352	0.0644507	-0.0711581	-0.0403271	0.0368442	0.0583413	0.00642699	-0.0178962	-0.0127982	0.0426353	0.0183748	-0.00667994	-0.0232294	-0.0230394	0.00464037	0.00316876	-0.0462385	0.0356262	-0.0535329	0.00340892
PC100	NA	POR	0.554877	14	41066	0.901026	0.00018913	0.445715																			-0.0528098	-7.89924e-05	-0.0186485	0.00343191	0.00933124	-0.00011749	-0.0376626	0.00292516	0.0291202	-0.00624403	-0.00219286	0.0213985	-0.00298852	0.000270717	0.000740382	0.012264	0.00402016	-0.00787402	0.0202756	-0.0342081	0.00895762	0.00250625	0.00372004
PC11	NA	POB	0	14	41066	1	0	1																			-0.131676	0.0261887	-0.00649258	0.0196419	0.029916	-0.0446733	-0.0428904	0.0456889	0.0573727	0.00825583	-0.0289632	0.009594	0.0142836	0.0134698	-0.00651105	-0.02257	-0.0184958	0.0178885	0.00886643	-0.012667	0.0278978	-0.0339946	4.87603e-05
PC11	NA	POR	0.714162	14	41066	0.762292	0.000243409	0.201558																			-0.10041	0.0145904	-0.0092442	0.0152973	0.0234275	-0.022817	-0.0349738	0.0380932	0.049811	0.00863306	-0.011707	0.0144072	0.00734027	0.00340394	-0.00370915	-0.0141086	-0.00926032	0.0127883	0.0118761	-0.0138738	0.00429871	-0.0174037	-0.00829107
PC12	NA	POB	0	14	41066	1	0	1																			-0.0786603	0.0238525	-0.0126405	0.0113261	0.0306892	-0.0295076	-0.0161826	0.0379468	0.0464209	0.00189328	-0.0240793	-0.00272563	0.0308296	0.0117659	-0.00730891	-0.00652547	-0.017544	0.00640061	0.0163703	-0.0116603	0.0222989	-0.0246493	0.00736496
PC12	NA	POR	0.543302	14	41066	0.908797	0.000185185	0.466522																			0.448109	-0.0996314	-0.0194644	-0.0563802	-0.0883983	0.127549	0.0723075	-0.028829	-0.076667	-0.0126678	0.0769577	0.0215349	-0.0451649	-0.0447395	-0.00913021	0.00417678	0.0057037	-0.0471341	0.0193108	0.0194077	-0.0924334	0.0883217	-0.0226913
PC13	NA	POB	0	14	41066	1	0	1																			-0.684131	0.0904561	0.0113733	0.0455182	0.0824853	-0.107489	-0.0650619	0.0232608	0.0903738	0.0149425	-0.0704145	-0.016298	0.040574	0.0377139	0.0186401	-0.00282167	-0.000398014	0.0493505	-0.00913111	-0.0227807	0.0838668	-0.0736246	0.0142333
PC13	NA	POR	0.546769	14	41066	0.906506	0.000186367	0.461296																			0.568155	-0.0797067	-0.0106768	-0.0496759	-0.0710632	0.111283	0.0572051	-0.023823	-0.0755436	-0.016344	0.067808	0.0178202	-0.0298209	-0.0333167	-0.0146769	-0.00585771	-0.00727998	-0.0436606	0.010431	0.0240358	-0.0901533	0.0812719	-0.017352
PC14	NA	POB	0	14	41066	1	0	1																			0.531139	-0.0566231	-0.00501681	-0.0381966	-0.0548457	0.0776372	0.0429277	-0.0062356	-0.0561216	-0.0141366	0.0530672	0.0122897	-0.0218927	-0.0284208	-0.0146063	-0.00734639	-0.00250055	-0.0414525	0.00558632	0.0198764	-0.0654234	0.0542211	-0.012643
PC14	NA	POR	0.647945	14	41066	0.826439	0.000220845	0.288729																			0.463665	-0.0609529	-0.00344571	-0.0409452	-0.0550545	0.0767237	0.0456105	-0.00917707	-0.0550818	-0.000765067	0.0513848	0.00595504	-0.0279887	-0.0273207	-0.010799	0.00475487	0.00619585	-0.0204136	0.00372976	0.0111832	-0.0440039	0.0543651	-0.0135415
PC15	NA	POB	0	14	41066	1	0	1																			-0.184749	0.0571467	-0.0120991	0.0374248	0.0744598	-0.0848161	-0.0737815	0.0305829	0.0916589	-0.00483287	-0.027981	-0.0109305	0.0360523	0.023075	0.00745106	-0.0204232	-0.0247704	0.00761255	0.0134194	-0.0512475	0.0572989	-0.0619668	0.0155717
PC15	NA	POR	0.54772	14	41066	0.905872	0.000186691	0.460112																			0.402299	-0.0457857	-0.0118083	-0.0282562	-0.0417118	0.0431022	0.0177799	-0.0164426	-0.0280848	-0.0249555	0.038851	0.00820994	-0.0189345	-0.0211448	0.000308689	-0.0016828	0.00550232	-0.0413602	0.0135989	-0.00575706	-0.0537144	0.0223341	-0.0121698
PC16	NA	POB	0	14	41066	1	0	1																			-0.0848289	0.00687572	-0.00827828	0.00814792	0.00265975	-0.00240202	-0.0042532	0.0110321	-0.00727032	0.0187894	-0.015205	0.00288195	0.00327353	0.00581388	0.00314206	0.000557032	0.000699193	0.0084539	0.00949579	-0.00767007	-0.0128933	-0.00755551	-0.00109986
PC16	NA	POR	0.338324	14	41066	0.989147	0.000115326	0.854847																			-0.158137	0.0207886	-0.0077829	0.0164055	0.0282626	-0.0322758	-0.0264269	0.0306779	0.0235869	0.0105551	-0.0260779	0.00125771	0.0174215	0.0130884	-0.0065279	-0.0316551	-0.0274037	0.0118933	0.0117164	-0.0127682	0.0174561	-0.0241481	-0.00418002
PC17	NA	POB	0	14	41066	1	0	1																			-0.193654	0.034669	-0.0085042	0.029068	0.0490071	-0.063322	-0.0459413	0.0382195	0.0578228	0.0130252	-0.021749	-0.00165424	0.0303069	0.0161258	-0.00600339	-0.0256005	-0.0183446	0.0118897	0.00927625	-0.0241517	0.030293	-0.0489802	0.0142924
PC17	NA	POR	0.525642	14	41066	0.919968	0.000179167	0.502317																			-0.177081	0.0243068	-0.0128259	0.0188094	0.046915	-0.0514935	-0.0319533	0.0308266	0.0503674	0.0178358	-0.024107	-0.00200379	0.0188278	0.0190751	-0.0125269	-0.0292659	-0.0204259	0.0187371	0.0149382	-0.00804677	0.0282084	-0.0373472	0.0138356
PC18	NA	POB	0	14	41066	1	0	1																			0.467056	-0.102441	0.00886667	-0.054956	-0.0913958	0.121411	0.0692009	-0.0367943	-0.0770271	-0.00861127	0.0860041	0.0265367	-0.0482567	-0.0375784	-0.0174016	0.0257176	0.0208052	-0.0424654	-0.00753968	0.0415363	-0.067803	0.0876055	-0.0173158
PC18	NA	POR	0.289465	14	41066	0.995139	9.86732e-05	0.919239																			1	-0.0821657	-0.00364015	-0.0407837	-0.0726465	0.110851	0.0629145	-0.0267161	-0.0845507	-0.0127113	0.0742723	0.0193451	-0.0349839	-0.0336605	-0.0250696	0.00127447	-0.00147136	-0.0326693	0.00418993	0.0291594	-0.0796291	0.0813892	-0.0149089
PC19	NA	POB	0	14	41066	1	0	1																			-0.0821657	1	-0.0234197	0.0314541	0.00539166	-0.0666004	-0.00279537	-0.00452089	0.0143565	-0.00768017	-0.00340081	-0.0394758	-0.00972545	0.0408951	0.012446	-0.0319349	-0.0290926	0.00620979	0.0241971	-0.0301824	0.110636	-0.0567744	-0.0137816
PC19	NA	POR	0.394493	14	41066	0.977116	0.00013447	0.760576																			-0.00364015	-0.0234197	1	0.200504	0.000689735	-0.0236608	0.0766743	0.0327097	0.00561804	0.00429627	0.05079	-0.00305896	0.0174096	-0.0419944	0.00883653	0.0191115	0.0139039	0.0180302	-0.986009	-0.0524719	-0.0441885	-0.0263531	-0.0607233
PC2	NA	POB	0	14	41066	1	0	1																			-0.0407837	0.0314541	0.200504	1	0.0172014	-0.0585369	0.00353358	0.0272301	0.0204979	0.0114529	0.0270507	-0.0207935	0.0184925	-0.00805114	0.0122333	0.0022188	-0.001086	0.0117542	-0.19846	-0.0415254	0.0162231	-0.0457125	-0.0103665
PC2	NA	POR	0.569208	14	41066	0.890919	0.000194014	0.418302																			-0.0726465	0.00539166	0.000689735	0.0172014	1	-0.0848968	0.016103	0.0192195	0.0494986	-0.0126394	-0.00788907	-0.109697	0.208855	0.0776886	0.0277705	0.00191721	-0.00019068	0.0103628	-0.00132386	-0.018854	0.113457	-0.0710408	0.0329978
PC20	NA	POB	0	14	41066	1	0	1																			0.110851	-0.0666004	-0.0236608	-0.0585369	-0.0848968	1	0.0309296	-0.0478115	-0.0481119	0.018832	-0.017561	0.0931188	0.0461312	0.00930828	-0.0298136	-0.0342269	-0.0237785	-0.00907009	0.0254839	0.019999	-0.163922	0.909986	-0.133146
PC20	NA	POR	0.559958	14	41066	0.897503	0.000190862	0.435854																			0.0629145	-0.00279537	0.0766743	0.00353358	0.016103	0.0309296	1	-0.028711	-0.0372169	-0.00339096	0.077202	0.00762894	-0.00992617	-0.0089956	-0.0130501	0.0174712	0.0170722	-0.00509087	-0.075293	0.0295635	-0.023462	0.00500113	-0.0139972
PC21	NA	POB	0	14	41066	1	0	1																			-0.0267161	-0.00452089	0.0327097	0.0272301	0.0192195	-0.0478115	-0.028711	1	0.0230902	0.0228846	0.00139495	0.00209375	0.0303126	0.00419381	0.0116956	0.00540931	0.00155288	0.0159302	-0.0326591	-0.0201048	0.036152	-0.0448702	-0.00918069
PC21	NA	POR	0.70381	14	41066	0.772807	0.000239882	0.216251																			-0.0845507	0.0143565	0.00561804	0.0204979	0.0494986	-0.0481119	-0.0372169	0.0230902	1	0.0167325	0.019055	0.00456723	0.017798	0.0118583	-0.00416427	-0.00289037	-0.00114579	0.000248833	-0.000546912	-0.0125791	0.0641295	-0.0383433	-0.00940244
PC22	NA	POB	0	14	41066	1	0	1																			-0.0127113	-0.00768017	0.00429627	0.0114529	-0.0126394	0.018832	-0.00339096	0.0228846	0.0167325	1	0.0847272	0.0239473	-0.0147053	-0.0256225	0.00437671	-0.00201483	-0.0112587	-0.0114069	-0.0013985	-0.0358228	-0.0292882	0.00875052	-0.0206761
PC22	NA	POR	0.642911	14	41066	0.830981	0.00021913	0.296223																			0.0742723	-0.00340081	0.05079	0.0270507	-0.00788907	-0.017561	0.077202	0.00139495	0.019055	0.0847272	1	-0.0128184	0.0211872	-0.0991665	0.0275992	-0.0311281	-0.0235851	-0.115412	-0.0484831	-0.0624369	-0.0401893	-0.0318647	-0.0604776
PC23	NA	POB	0	14	41066	1	0	1																			0.0193451	-0.0394758	-0.00305896	-0.0207935	-0.109697	0.0931188	0.00762894	0.00209375	0.00456723	0.0239473	-0.0128184	1	-0.229468	0.0169159	-0.0257563	-0.00887416	0.00314806	0.0150707	0.00477245	-0.00438111	-0.0124191	0.0809065	-0.0116085
PC23	NA	POR	0.78042	14	41066	0.691838	0.000265986	0.139631																			-0.0349839	-0.00972545	0.0174096	0.0184925	0.208855	0.0461312	-0.00992617	0.0303126	0.017798	-0.0147053	0.0211872	-0.229468	1	0.00282241	0.0518195	-0.00781151	-0.0187825	-0.00195788	-0.0157112	-0.0945348	-0.0433607	0.0283167	-0.0727509
PC24	NA	POB	0	14	41066	1	0	1																			-0.0336605	0.0408951	-0.0419944	-0.00805114	0.0776886	0.00930828	-0.0089956	0.00419381	0.0118583	-0.0256225	-0.0991665	0.0169159	0.00282241	1	-0.551354	-0.0119619	-0.00571115	0.0140261	0.0413005	0.0313575	0.000994454	0.0265489	0.021826
PC24	NA	POR	0.245139	14	41066	0.998024	8.35644e-05	0.958288																			-0.0250696	0.012446	0.00883653	0.0122333	0.0277705	-0.0298136	-0.0130501	0.0116956	-0.00416427	0.00437671	0.0275992	-0.0257563	0.0518195	-0.551354	1	0.00351125	0.00515715	0.00695583	-0.00884245	-0.031327	0.0263295	-0.0303956	-0.0117281
PC25	NA	POB	0	14	41066	1	0	1																			0.00127447	-0.0319349	0.0191115	0.0022188	0.00191721	-0.0342269	0.0174712	0.00540931	-0.00289037	-0.00201483	-0.0311281	-0.00887416	-0.00781151	-0.0119619	0.00351125	1	0.716811	0.00447311	-0.0212599	-0.000295147	0.026822	-0.023327	-0.0100816
PC25	NA	POR	0.279877	14	41066	0.995936	9.5405e-05	0.930184																			-0.00147136	-0.0290926	0.0139039	-0.001086	-0.00019068	-0.0237785	0.0170722	0.00155288	-0.00114579	-0.0112587	-0.0235851	0.00314806	-0.0187825	-0.00571115	0.00515715	0.716811	1	-0.000774179	-0.015742	0.00785999	0.0236323	-0.0156713	-0.00670108
PC26	NA	POB	0	14	41066	1	0	1																			-0.0326693	0.00620979	0.0180302	0.0117542	0.0103628	-0.00907009	-0.00509087	0.0159302	0.000248833	-0.0114069	-0.115412	0.0150707	-0.00195788	0.0140261	0.00695583	0.00447311	-0.000774179	1	-0.0167816	0.00202936	0.0268715	0.0037171	-0.00269367
PC26	NA	POR	0.699111	14	41066	0.777526	0.000238281	0.222562																			0.00418993	0.0241971	-0.986009	-0.19846	-0.00132386	0.0254839	-0.075293	-0.0326591	-0.000546912	-0.0013985	-0.0484831	0.00477245	-0.0157112	0.0413005	-0.00884245	-0.0212599	-0.015742	-0.0167816	1	0.0518464	0.0422154	0.0277163	0.0620139
PC27	NA	POB	0	14	41066	1	0	1																			0.0291594	-0.0301824	-0.0524719	-0.0415254	-0.018854	0.019999	0.0295635	-0.0201048	-0.0125791	-0.0358228	-0.0624369	-0.00438111	-0.0945348	0.0313575	-0.031327	-0.000295147	0.00785999	0.00202936	0.0518464	1	0.137443	0.0471297	0.0867029
PC27	NA	POR	0.473974	14	41066	0.947832	0.000161559	0.604773																			-0.0796291	0.110636	-0.0441885	0.0162231	0.113457	-0.163922	-0.023462	0.036152	0.0641295	-0.0292882	-0.0401893	-0.0124191	-0.0433607	0.000994454	0.0263295	0.026822	0.0236323	0.0268715	0.0422154	0.137443	1	-0.111702	0.0560781
PC28	NA	POB	0	14	41066	1	0	1																			0.0813892	-0.0567744	-0.0263531	-0.0457125	-0.0710408	0.909986	0.00500113	-0.0448702	-0.0383433	0.00875052	-0.0318647	0.0809065	0.0283167	0.0265489	-0.0303956	-0.023327	-0.0156713	0.0037171	0.0277163	0.0471297	-0.111702	1	-0.158787
PC28	NA	POR	0.388743	14	41066	0.978646	0.000132511	0.769845																			-0.0149089	-0.0137816	-0.0607233	-0.0103665	0.0329978	-0.133146	-0.0139972	-0.00918069	-0.00940244	-0.0206761	-0.0604776	-0.0116085	-0.0727509	0.021826	-0.0117281	-0.0100816	-0.00670108	-0.00269367	0.0620139	0.0867029	0.0560781	-0.158787	1
PC29	NA	POB	0	14	41066	1	0	1																			-0.0295498	0.132543	0.0147101	0.00373318	0.0283052	-0.0384025	-0.0650533	0.0358383	0.0311976	0.00420236	-0.0261808	0.0160099	-0.0350767	-0.0285309	0.0143091	0.0165817	0.0120252	0.0175742	-0.0147401	0.113175	0.608602	-0.0124412	0.0342919
PC29	NA	POR	0.853392	14	41066	0.61052	0.000290849	0.0902278																			-0.0381252	0.0287052	0.0085146	0.00895598	0.0361375	0.0218809	0.0398672	-0.00109149	-0.00666646	-0.0227469	-0.0397383	-0.00660024	-0.0308763	0.109568	0.0057622	-0.0115408	-0.00244494	0.00968885	-0.0108508	0.459235	0.138775	0.0477833	0.0691118
PC3	NA	POB	0	14	41066	1	0	1																			0.0215726	-0.0306753	-0.0648281	-0.0226734	0.0148317	0.225764	0.000623633	-0.0298675	-0.024523	-0.0135437	-0.0640127	0.00507186	-0.0387045	0.0337456	-0.0223305	-0.0257631	-0.0167533	-0.0016993	0.066144	0.0963628	0.0136625	0.213414	0.860064
PC3	NA	POR	0.767864	14	41066	0.705534	0.000261708	0.149394																			-0.143968	0.126428	0.0139569	0.0719728	0.115866	-0.119344	-0.168687	0.0330671	0.0674892	0.00110301	-0.0386423	-0.0621006	0.0908896	0.0897529	0.0157279	0.00852571	0.00978609	0.0293746	-0.0143596	-0.129261	0.112724	-0.0574757	-0.0746057
PC30	NA	POB	0	14	41066	1	0	1																			-0.091094	0.122798	-0.0497694	0.0187489	0.109914	-0.0658173	-0.0642468	0.0103698	0.0513852	-0.0163451	-0.0577162	-0.00139603	-0.00839398	0.0670924	-0.00998085	0.00432306	0.00383824	0.0292186	0.048756	0.111315	0.446616	-0.0044608	0.0788429
PC30	NA	POR	0.553676	14	41066	0.901848	0.000188721	0.448181																			-0.0334203	-0.0081642	-0.0231447	0.00508253	0.409569	-0.0491358	-0.00362386	0.0117579	0.0274598	-0.0134	-0.0119591	-0.0105907	-0.00705051	0.00600301	-0.00771427	-0.00602255	-0.00557314	0.00860114	0.0234994	0.0379268	0.0730122	-0.0362576	-0.00614677
PC31	NA	POB	0	14	41066	1	0	1																			0.00534184	-0.0289057	-0.0605984	-0.0131779	0.0216192	-0.0232338	0.000610407	-0.0183405	-0.0170511	-0.0130584	-0.0538591	-0.00713887	-0.0559812	0.022061	-0.0147319	-0.0184429	-0.0137321	-0.00531573	0.0623383	0.0834173	0.0333751	-0.0580599	0.964642
PC31	NA	POR	0.452526	14	41066	0.957305	0.000154249	0.650922																			0.0244282	-0.107352	-0.00369691	0.000134599	0.0579103	0.0221166	0.0379558	0.00961945	0.00428151	-0.00567221	-0.00441764	-0.00116176	-0.00843144	0.0964562	-0.0102551	-0.0855545	-0.0750238	-0.0139457	0.0032263	0.0705757	-0.011247	0.0223741	0.0209228
PC32	NA	POB	0	14	41066	1	0	1																			0.052758	-0.00569217	-0.0252486	-0.0178641	-0.156611	0.234722	-0.0681105	-0.0142943	-0.0111706	0.0391294	0.0104873	0.060475	-0.00344241	-0.0382427	-0.00194135	-0.0555518	-0.0446481	-0.0136542	0.0245578	-0.0276392	-0.168889	0.184612	-0.0496792
PC32	NA	POR	0.439486	14	41066	0.96248	0.000149805	0.675673																			-0.0634456	0.0347806	-0.015657	0.0138134	0.0691831	-0.0309405	-0.0218298	0.0468309	-0.00343785	-0.00722056	-0.0495908	-0.0054298	-0.0284399	0.118643	-0.0187591	-0.0145243	-0.00578292	0.027311	0.016931	0.415095	0.114394	-0.0160749	0.0830006
PC33	NA	POB	0	14	41066	1	0	1																			-0.10012	0.0933379	-0.0105208	0.0400038	0.112327	-0.478764	-0.0493878	0.0200574	0.0516689	-0.0383624	-0.0471646	-0.0738698	-0.0658603	0.0373704	0.00591984	0.0340549	0.0344975	0.0240176	0.00819611	0.114227	0.22077	-0.26356	0.191829
PC33	NA	POR	1.11196	14	41066	0.340539	0.00037894	0.0141998																			-0.0703317	0.0515575	0.195449	0.104939	0.0820048	-0.150399	-0.0323595	0.0356736	0.0541211	-0.00207896	0.0221625	-0.0414552	0.00228588	0.0165322	0.00572931	0.0389569	0.0331686	0.0134282	-0.190536	0.0458909	0.146106	-0.0999073	0.0263081
PC34	NA	POB	0	14	41066	1	0	1																			-0.0198009	-0.0396307	0.0751308	-0.00749861	-0.0382018	0.037466	0.0591705	-0.017307	-0.0103305	0.00713488	0.00345146	0.0233524	0.00188967	-0.0117575	0.00765483	-0.000963013	0.000975962	0.00551592	-0.074674	0.00213815	-0.0472359	0.00157367	-0.0948021
PC34	NA	POR	0.445349	14	41066	0.960207	0.000151803	0.664727																			0.0653123	-0.0132798	-0.0190852	-0.0246737	-0.0707226	0.0934273	0.0500431	-0.0210202	-0.012722	-0.00506666	0.0246827	0.0213213	-0.0220543	-0.01357	-0.00507257	-0.00338403	-0.000703932	0.00201795	0.0203371	0.0277595	-0.0894728	0.0686473	-0.0150305
PC35	NA	POB	0	14	41066	1	0	1																			0.0470504	-0.0153721	-0.0393982	-0.0134029	-0.0343027	0.0142798	0.00619048	-0.00489654	-0.0111014	0.00101787	-0.00499887	0.00779682	-0.00896945	-0.0172602	0.00305889	-0.00139044	-0.0052138	0.00370435	0.0390396	-0.00660079	-0.00960556	-0.00316882	-0.00322301
PC35	NA	POR	0.387549	14	41066	0.978954	0.000132104	0.772508																			0.0475574	-0.0177233	0.0238579	0.00413152	-0.00796251	0.0557138	-0.0299136	-0.00291744	0.00580035	-0.0023811	0.0399078	0.00682719	0.025442	0.0195401	-0.0182587	-0.0109938	-0.0093823	-0.0143741	-0.0209598	-0.0204449	-0.0259145	0.0651741	-0.125126
PC36	NA	POB	0	14	41066	1	0	1																			0.341697	-0.0776295	-0.0313274	-0.0481318	-0.0798561	0.114784	0.0499653	-0.0304056	-0.0789322	-0.00236646	0.0596609	0.0256323	-0.0359388	-0.0492219	-0.00458439	0.00181401	0.00265887	-0.0231399	0.0327491	0.0246165	-0.0950831	0.0834306	-0.0183097
PC36	NA	POR	0.505799	14	41066	0.93152	0.000172404	0.542649																			0.162362	-0.0503741	0.00572996	-0.0380543	-0.130729	0.159798	0.04251	-0.0482349	-0.0692238	0.00490752	0.0158597	0.0359451	-0.0397116	-0.00336966	-0.0227116	-0.0131765	-0.0163444	-0.0109116	-0.00446874	0.0594188	-0.12021	0.138363	-0.0725498
PC37	NA	POB	0	14	41066	1	0	1																			0.0257367	-0.000730652	0.0132388	0.00587856	-0.00614275	0.0118787	0.0142491	-0.000337501	-0.00302958	0.0149818	0.00528227	0.00867646	-0.00306901	0.00227732	-0.00287108	0.000666799	0.0011739	0.00193535	-0.0127929	-0.000274396	-0.000549742	0.00842771	-0.00918542
PC37	NA	POR	0.386474	14	41066	0.97923	0.000131737	0.774973																			-0.137398	0.0337823	0.0221552	0.0264322	0.0292524	-0.0613143	-0.0181796	0.00729292	0.0473936	0.0117363	-0.0245656	-0.0142826	0.0169795	0.0378909	-0.0130488	0.00153745	0.00115944	0.0190202	-0.0179164	-0.0150851	0.0610474	-0.0432455	0.0190224
PC38	NA	POB	0	14	41066	1	0	1																			-0.0493852	0.0202272	-0.000238773	0.00973344	0.0170776	-0.0155532	-0.0294227	0.00451514	0.0459148	0.0036999	-0.00864393	0.0132815	0.0182539	0.0242833	0.00334106	0.0118224	0.0104912	0.00353123	0.00181659	-0.0351966	0.0190103	-0.010327	-0.0008457
PC38	NA	POR	0.630027	14	41066	0.842361	0.000214739	0.315945																			-0.0518431	0.0319041	-0.00404956	0.0135174	0.242117	-0.112292	-0.00621624	0.0165217	0.055121	-0.0004833	0.00202319	-0.0249554	0.0110693	0.00855637	0.00643126	0.0270277	0.025217	0.0031643	0.00393135	0.0256872	0.123034	-0.0915947	-0.0174873
PC39	NA	POB	0	14	41066	1	0	1																			-0.084253	0.0258934	-0.00338421	0.010524	0.0377905	-0.0270875	-0.0253883	0.0214837	0.0545503	0.0122327	-0.0108807	0.00496592	0.0329792	0.0277745	0.00841247	-0.00411669	-0.0166588	0.0150875	0.00679967	-0.0276896	0.0222908	-0.0203167	0.00406874
PC39	NA	POR	0.666242	14	41066	0.809503	0.00022708	0.264767																			-0.199103	0.0342797	-0.00965701	0.0277904	0.053086	-0.0693258	-0.0438058	0.0360329	0.114192	0.0065251	-0.0181722	0.0167467	0.0227057	0.0339734	-0.00488355	-0.0102299	-0.00379499	0.0214819	0.0123271	-0.0170616	0.0547659	-0.0488543	0.00194087
PC4	NA	POB	0	14	41066	1	0	1																			-0.0845507	0.0143565	0.00561804	0.0204979	0.0494986	-0.0481119	-0.0372169	0.0230902	1	0.0167325	0.019055	0.00456723	0.017798	0.0118583	-0.00416427	-0.00289037	-0.00114579	0.000248833	-0.000546912	-0.0125791	0.0641295	-0.0383433	-0.00940244
PC4	NA	POR	0.31866	14	41066	0.991986	0.000108624	0.883542																			-0.0343119	0.0154657	-0.00264205	0.00876824	0.0264154	-0.0292861	0.00798603	-0.000644641	0.0412835	0.00187627	0.0250278	-0.00991369	0.00397769	0.0217262	-0.00268894	0.0160751	0.0248461	-0.00867629	0.00596647	-0.00736418	0.0203621	-0.0247753	0.0012793
PC40	NA	POB	0	14	41066	1	0	1																			0.0358592	-0.0274468	-0.0178104	0.00377746	-3.7748e-05	-0.0301138	-0.0185788	0.0386778	0.0101921	0.0145384	0.0176641	0.00285907	0.00238092	0.016884	0.00599893	-0.000511568	-0.00265261	-0.00489027	0.0192631	-0.0245048	-0.0147334	-0.0277436	-0.00581376
PC40	NA	POR	0.50512	14	41066	0.931897	0.000172173	0.544226																			0.134965	-0.0126449	-0.00302671	-0.0130086	-0.00963633	0.0352522	0.0156669	-0.000806718	0.00725333	-0.00422532	0.00560764	0.00404913	-0.00365805	-0.0108668	-0.00517881	0.0021144	0.00483768	-0.0193362	0.00654998	-0.00208956	-0.00853145	0.0313428	-7.79688e-05
PC41	NA	POB	0	14	41066	1	0	1																			-0.00174841	0.0459046	0.0188316	-0.00396842	-0.00653633	-0.00653568	0.00731406	0.0100438	-0.0174654	0.0197944	0.00905411	0.000485796	0.0065817	-0.0107281	-0.00161219	0.00892776	0.0164104	0.00367313	-0.0170793	-0.00614392	-0.023792	-0.0115707	0.0030324
PC41	NA	POR	0.492855	14	41066	0.938483	0.000167993	0.567794																			-0.0369383	0.0320251	-0.0220674	0.00957735	0.212563	-0.0942026	0.0185072	0.0146782	0.0345892	0.000310279	0.0169497	-0.0252634	0.00662338	-0.00159752	0.0125667	0.0311552	0.0199749	-0.00834097	0.0224506	0.0157997	0.11163	-0.0724531	-0.0274249
PC42	NA	POB	0	14	41066	1	0	1																			-0.0978646	0.036225	-0.00505217	0.021625	0.252599	-0.129089	0.0100654	0.0170342	0.0617392	-0.00677035	-0.0119515	-0.0486506	0.0164039	0.00645856	0.0153297	0.0183295	0.0242129	0.0128513	0.00486958	0.0312007	0.157255	-0.0924272	-0.0472536
PC42	NA	POR	0.601159	14	41066	0.866514	0.000204902	0.3617																			-0.168459	0.0410045	0.00727549	0.0199545	0.0729219	-0.100096	-0.020005	0.0389065	0.0721886	-0.020209	-0.049978	-0.0215015	0.0306002	0.0074868	0.00928424	0.00420963	0.00266354	0.0111055	-0.0054281	-0.0173528	0.0775058	-0.0801779	0.0593981
PC43	NA	POB	0	14	41066	1	0	1																			-0.105472	0.00224028	-0.0140348	0.00581106	0.00876323	-0.00304154	-0.041589	0.0214615	0.0432675	0.0006682	0.0153554	0.0223888	-0.00860523	0.0010831	0.0161602	-0.000691372	0.00114563	0.0175088	0.0164819	-0.0286704	0.0307668	0.00515081	-0.000917085
PC43	NA	POR	0.570614	14	41066	0.889899	0.000194493	0.415245																			-0.049345	-0.0038603	-0.00738826	0.000806491	0.00644211	-0.00119077	-0.0067015	0.00381341	0.0177216	0.0180384	-0.0234487	0.00305831	0.0104187	0.00643536	0.00327493	-0.00881211	-0.00373395	0.0166581	0.012307	-0.00276793	0.0211162	0.00058667	0.00688603
PC44	NA	POB	0	14	41066	1	0	1																			-0.163447	0.0256678	0.0144193	0.0154566	0.029234	-0.0109561	-0.00276084	0.0051796	0.0231762	0.0101441	-0.00650179	0.00303589	0.00511999	0.0172441	-0.00175082	-0.0111546	-0.00737012	0.0212434	-0.0117766	0.00369812	0.0166617	-0.00409241	0.00328235
PC44	NA	POR	0.470341	14	41066	0.949522	0.00016032	0.612563																			-0.0664478	0.0188481	-0.00984046	0.00783385	0.0177914	-0.0361714	-0.00170312	0.0237189	0.0424944	0.000993568	-0.0067586	-0.0109814	0.00637704	-0.00115518	0.000414374	-0.00819508	-0.00610309	0.00987477	0.0106775	-0.0107464	0.0167283	-0.0348722	-0.000278546
PC45	NA	POB	0	14	41066	1	0	1																			-0.0266205	0.0275988	-0.0175103	0.0159036	0.0183838	0.00410853	-0.0492243	0.0233309	0.0414198	0.00609049	0.0248098	0.00663414	0.0286494	0.0111913	0.0101338	-0.32776	-0.344176	0.00746469	0.0197736	-0.0382025	0.00249593	0.00571509	0.00487327
PC45	NA	POR	0.332482	14	41066	0.990057	0.000113335	0.864017																			-0.222342	0.0412675	0.0128862	0.0238214	0.0312779	-0.0524661	-0.0340183	0.00563195	0.0600817	-0.00093969	-0.00888948	0.00823174	0.0292558	0.0129665	0.006113	-0.0038805	-0.00513671	0.0184109	-0.010216	-0.0288993	0.0203605	-0.0402914	-0.0349952
PC46	NA	POB	0	14	41066	1	0	1																			-0.190334	0.028168	0.0108086	0.0155348	0.0615309	-0.0677797	-0.0354692	0.0209163	0.0657788	-0.0130913	-0.0234301	-0.00558972	0.0382841	0.023431	0.00230158	0.00778557	0.00428994	0.00992869	-0.00624665	-0.0203302	0.0467844	-0.048108	0.00685224
PC46	NA	POR	0.948325	14	41066	0.504889	0.000323193	0.0488118																			-0.0937869	0.0274468	0.0136047	0.0105726	0.0751922	-0.0850547	-0.0148229	0.0310775	0.0525718	-0.00809469	-0.0219155	-0.0145238	0.0152214	0.00311295	0.0110067	0.00224412	0.00292167	0.00570345	-0.00955279	-0.00397687	0.0669989	-0.0722892	0.0393921
PC47	NA	POB	0	14	41066	1	0	1																			-0.124957	0.0220568	-0.00420384	0.0256754	0.0324698	-0.0395996	-0.0234987	0.0209163	0.0644832	-0.00723513	-0.00380487	0.0153142	0.0219597	0.00196115	0.00183153	0.0136246	0.0109676	0.0180192	0.00809517	-0.0104464	0.0424696	-0.0260551	0.000752433
PC47	NA	POR	0.54161	14	41066	0.909903	0.000184609	0.469973																			-0.00779521	0.00467404	-0.00121699	-0.000116686	-0.014106	0.00463855	-0.0116486	-0.0371805	0.0167875	-0.00816573	0.0158548	-0.00641316	0.00451018	-0.00738296	-0.00016491	-0.00731657	0.00331989	0.00246415	0.00495836	-0.0248156	0.00262164	0.00325717	-0.0124818
PC48	NA	POB	0	14	41066	1	0	1																			0.278051	-0.0398685	-0.0113991	-0.0272183	-0.0496397	0.0561973	0.0198173	-0.0209606	-0.0402978	-0.0174319	0.0234241	0.00514446	-0.0211536	-0.0185551	-0.00526856	-0.00327044	0.000793744	-0.0339074	0.0137773	0.00831209	-0.0498104	0.038576	-0.0116013
PC48	NA	POR	0.672473	14	41066	0.803589	0.000229203	0.257174																			0.23821	-0.0602107	-0.0102859	-0.0281579	-0.0465806	0.0892142	0.0307317	-0.0302191	-0.0426539	-0.00457992	0.0476545	0.0154096	-0.0264757	-0.0276111	0.00339128	0.00598604	0.0144586	-0.011932	0.0118543	0.0233297	-0.0546439	0.0759012	-0.00178246
PC49	NA	POB	0	14	41066	1	0	1																			-0.106738	0.0244168	-0.00197491	0.0195016	0.0107723	-0.0281125	-0.0257752	0.00864359	0.0378271	-0.00431304	-0.0107207	0.000809271	0.00501516	0.00212987	0.00870723	0.00302801	0.0104545	-0.00707779	0.00494947	-0.0145886	0.0191561	-0.018512	0.0111837
PC49	NA	POR	0.835184	14	41066	0.630972	0.000284646	0.101173																			0.310065	-0.068478	0.00267471	-0.0504673	-0.094651	0.12778	0.0738021	-0.0481071	-0.138921	0.00969037	0.00559779	-0.00477369	-0.067047	-0.0239559	-0.0110041	0.0226801	0.0211455	-0.000742406	0.000139782	0.0652867	-0.0702891	0.102268	0.00536182
PC5	NA	POB	0	14	41066	1	0	1																			0.178705	-0.0261367	-0.000369363	-0.00620999	-0.0120034	0.021304	0.0280454	0.0153008	-0.0276621	0.0106059	0.0252842	0.0196799	-0.0121166	-0.023749	-0.00103079	-0.00695449	-0.00602407	-0.00813866	0.00302857	0.0267817	-0.0225055	0.0117227	-0.00482982
PC5	NA	POR	0.759896	14	41066	0.714155	0.000258993	0.156198																			0.219384	-0.0447203	0.0155249	-0.0289531	-0.0666093	0.0850771	0.0600904	-0.0377493	-0.0687459	0.0112405	0.0380891	0.0191573	-0.0313308	-0.0293056	-0.0028619	0.0197288	0.0197808	-0.0102797	-0.0128304	0.0308992	-0.0630486	0.0676046	-0.0120655
PC50	NA	POB	0	14	41066	1	0	1																			-0.00119207	0.0172959	-0.00089468	0.00622093	0.0213057	-0.0193956	-0.0194045	0.0273931	0.0288668	0.000712377	-0.0135844	-0.01833	0.0117892	0.00546599	0.00778224	-0.0147618	-0.0217325	-0.00253267	0.00255674	-0.01837	0.0341424	-0.0156497	0.00795509
PC50	NA	POR	0.656125	14	41066	0.818949	0.000223633	0.276994																			-0.279863	0.0507694	-0.0153358	0.0388909	0.0772714	-0.0951397	-0.0585563	0.0360759	0.0864993	-0.00482128	-0.0150478	-0.0101675	0.044941	0.0355951	0.00335169	-0.0193665	-0.0146533	0.0133923	0.017874	-0.0399492	0.0618094	-0.0730418	0.0109387
PC51	NA	POB	0	14	41066	1	0	1																			-0.0186117	0.0232789	0.0119159	-0.00173664	-0.0218466	0.0078879	0.0282755	-0.0137897	-0.0379935	-0.00690632	0.0133437	-0.000247815	-0.0127105	-0.0140079	0.0147129	0.00907318	0.00629571	-0.00934786	-0.0110313	0.0476302	-0.00833593	0.00985373	-0.0116356
PC51	NA	POR	0.659003	14	41066	0.816283	0.000224613	0.274233																			-0.219127	0.0429831	0.00752415	0.0267723	0.0683138	-0.080985	-0.0363385	0.031201	0.0987021	0.00796262	-0.0238077	-0.00869856	0.0208312	0.0217667	0.000270843	-5.72516e-05	0.00309903	0.0166445	-0.00578845	-0.0126951	0.0688864	-0.0602886	0.0224029
PC52	NA	POB	0	14	41066	1	0	1																			0.23541	-0.0658368	0.0230166	-0.0387415	-0.0658612	0.0929726	0.05029	-0.0145813	-0.0492172	0.000915799	0.0253701	0.0121367	-0.0354327	-0.0317331	0.00837768	0.0633278	0.0496163	-0.017269	-0.0235436	0.0161762	-0.0460747	0.075798	-0.0150326
PC52	NA	POR	0.416598	14	41066	0.970531	0.000142004	0.719554																			-0.23612	0.0612064	0.0106347	0.0379701	0.0598477	-0.0957823	-0.0410927	0.0239311	0.0553883	0.0152375	-0.0124773	-0.0264065	0.0327366	0.0353602	-0.0041814	-0.0334616	-0.0318892	0.0123244	-0.00773116	-0.00422016	0.0465878	-0.0774343	0.0143256
PC53	NA	POB	0	14	41066	1	0	1																			-0.167757	0.00497056	-0.0111222	-0.003055	0.00693669	0.0264589	-0.0272088	-0.0186902	0.0214088	-0.00447338	-0.0407921	0.0509085	-0.00652065	0.00429198	0.00851485	-0.000945892	0.0057735	0.011125	0.0125105	-0.00596612	0.0163342	0.0336025	0.00922712
PC53	NA	POR	0.701781	14	41066	0.774849	0.00023919	0.219111																			0.228354	-0.0309846	-0.0167109	-0.0190112	-0.0201616	0.0393634	0.0221313	-0.00204169	-0.0257001	0.000527469	0.039047	-0.00461699	-0.00461329	-0.0173435	-0.0104558	0.0109603	0.00413286	-0.00459233	0.0198413	-0.00607262	-0.0525474	0.0240844	-0.00774596
PC54	NA	POB	0	14	41066	1	0	1																			0.216253	-0.0371043	-0.0229692	-0.0364512	-0.0413302	0.0779157	0.0414438	-0.0150873	-0.0383755	-0.00286018	0.0158212	0.000176003	-0.0260554	-0.00865693	-0.00440141	-0.0123511	-0.00337638	-0.0102059	0.0248208	0.0409927	-0.0562476	0.0627346	-0.00776686
PC54	NA	POR	0.579097	14	41066	0.883638	0.000197384	0.399862																			-0.359103	0.055512	-0.00286877	0.025197	0.0665498	-0.0528144	-0.0302651	0.01097	0.0436998	0.0119289	-0.0434247	0.00576261	0.0199827	0.032545	0.00180107	0.0121591	0.0114973	0.0238636	0.00417728	-0.00403862	0.0735856	-0.0288709	0.0216181
PC55	NA	POB	0	14	41066	1	0	1																			-0.372865	0.0768175	0.0423909	0.0557107	0.0845793	-0.137883	-0.063534	0.0321827	0.0831225	-0.00124519	-0.0598732	-0.0282032	0.0521104	0.0393552	0.0159113	0.00329784	0.00586703	0.0394102	-0.0407613	-0.0159789	0.110191	-0.0967386	0.0324103
PC55	NA	POR	0.622244	14	41066	0.84906	0.000212087	0.328863																			-0.0427467	0.00364054	0.00278358	0.00818895	0.00730279	-0.0360205	-0.0311033	0.0125021	0.0246157	0.00637764	-0.00307054	-0.00847715	-0.000886913	0.00404754	-0.00147836	0.0111013	0.0153808	-0.00971527	-0.00123242	-0.0174067	0.0532663	-0.0220191	-0.000746889
PC56	NA	POB	0	14	41066	1	0	1																			0.0687535	-0.0169744	0.0414049	-0.0116651	-0.0490639	0.0157838	0.0347106	0.00330771	-0.0269835	-0.000913187	0.0142037	0.00188926	-0.0162684	-0.0177638	0.00547348	0.00181867	-0.000666057	0.000746135	-0.0387588	0.0296067	-0.0292517	0.00579126	-0.00582436
PC56	NA	POR	0.752955	14	41066	0.721615	0.000256627	0.161917																			0.0848058	-0.00097141	0.0134321	0.0058677	-0.0167784	0.00605938	-0.00917807	0.00986585	0.001744	-0.00174445	0.0054471	0.0307936	0.00541109	-0.00527599	0.0048309	-0.0164229	-0.0141887	0.0113584	-0.0121703	-0.022753	-0.0243207	0.000555371	0.000972511
PC57	NA	POB	0	14	41066	1	0	1																			-0.0655344	0.0207875	0.0129621	0.0256077	0.0457889	-0.0748031	-0.0298243	0.0321303	0.0426418	0.00524925	0.00192968	-0.0150264	0.00556586	-0.0123121	0.00593825	0.00416888	0.00505715	0.000719651	-0.0116225	-0.0205875	0.028251	-0.0614766	0.00564399
PC57	NA	POR	0.669541	14	41066	0.80638	0.000228204	0.260822																			-0.282519	0.068789	-0.0355621	0.0456341	0.107111	-0.0693744	-0.0793792	0.00946391	0.0702801	0.00422928	-0.0211347	0.0684819	0.0624112	0.0191302	0.0211856	-0.0314474	-0.0290457	0.0290563	0.0366158	-0.0477643	0.0241851	-0.0480374	0.00890871
PC58	NA	POB	0	14	41066	1	0	1																			0.148864	-0.0176332	0.0250738	-0.0151861	-0.0346455	0.0187956	0.0586965	-0.0196079	-0.0450352	2.90204e-05	-0.0116158	-0.0420368	-0.00429682	-0.00494407	-0.019886	0.00747147	0.00748969	-0.0187942	-0.0251093	0.0447639	-0.0300164	0.00673347	-0.000947017
PC58	NA	POR	0.293841	14	41066	0.994739	0.000100165	0.914801																			0.131098	-0.0484562	-0.0382664	-0.0423951	-0.03526	0.0698835	0.0790484	-0.0125206	-0.038924	0.013469	0.0448682	0.0275657	-0.024096	-0.0233076	0.00719231	0.0138798	0.0136838	-0.00777184	0.0377078	0.0490188	0.0200479	0.0476336	0.0235043
PC59	NA	POB	0	14	41066	1	0	1																			-0.193131	0.0624079	-0.00100831	0.0595603	0.147554	-0.173679	-0.0553594	0.17957	0.118382	0.00758218	-0.0173621	-0.0297639	0.0481725	0.038246	0.00448103	-0.00845736	-0.008844	0.0175692	0.00201633	-0.018851	0.161642	-0.127186	0.0446419
PC59	NA	POR	0.364085	14	41066	0.984407	0.000124106	0.813135																			-0.241789	0.0634572	-0.000418686	0.0603681	0.146016	-0.184819	-0.0535347	0.15683	0.134986	0.016528	-0.029569	-0.0143535	0.0453329	0.0553877	0.00475482	-0.00563343	-0.00556025	0.0243588	0.00150942	-0.0258937	0.162035	-0.134451	0.0325237
PC6	NA	POB	0	14	41066	1	0	1																			0.307447	-0.0537423	-0.0249859	-0.0270163	-0.058915	0.100991	0.0312266	-0.0261692	-0.0504952	-0.00255415	0.0836802	0.0103112	-0.00831199	-0.0232311	-0.0160494	-0.0231713	-0.0160332	-0.0273157	0.0273721	0.00387393	-0.0881596	0.0765404	-0.039307
PC6	NA	POR	0.31713	14	41066	0.992182	0.000108103	0.885514																			0.17954	-0.0336626	0.00774881	-0.0238266	-0.0621331	0.00445359	0.0973513	-0.00405453	-0.0393343	0.0292254	0.0686701	-0.0425378	-0.0391289	-0.0409713	-0.00204817	0.0139971	0.0149148	-0.0326975	-0.0040874	0.0150403	-0.0427264	-0.0260828	-0.0134269
PC60	NA	POB	0	14	41066	1	0	1																			-0.173289	0.0210935	0.0110117	0.0217582	0.0296618	-0.0225706	-0.0657984	0.0133692	0.0563318	0.0128408	-0.0285723	0.0356753	0.0131939	0.0316514	-0.000458415	-0.0108504	-0.010846	0.0204151	-0.0118044	-0.0255983	0.0172476	-0.00418754	0.000916783
PC60	NA	POR	0.722886	14	41066	0.753312	0.000246382	0.192486																			-0.0906085	0.0262389	-0.00905432	-0.00151548	0.0208506	0.0089894	0.0405262	0.0134076	0.0213281	0.0256557	0.00369524	-0.0236914	0.00939547	0.021649	-0.0011237	-0.00892028	-0.00464301	0.00452426	0.0098226	0.00220269	-0.00114543	0.00669242	-0.00610422
PC61	NA	POB	0	14	41066	1	0	1																			0.0976704	-0.0603265	-0.0562479	-0.010656	0.00969663	0.0127866	0.0075353	-0.00601718	0.000362875	-0.00464661	0.0532331	0.0265474	0.0152737	-0.010382	-0.00353941	-0.00630861	-0.000389182	-0.0149525	0.0554193	-0.0101892	0.011486	0.00681427	-0.00385218
PC61	NA	POR	0.692543	14	41066	0.784064	0.000236042	0.231733																			0.0412052	0.0193705	-0.00715431	0.00279399	0.0271222	-0.049965	-0.0256237	0.00864297	-0.000230759	-0.00322709	-0.0637219	-0.0158337	-0.0161899	0.00650492	-0.00322698	0.00101234	0.000868776	0.0150466	0.00813661	0.0270937	0.0336228	-0.0362273	0.0213594
PC62	NA	POB	0	14	41066	1	0	1																			0.0804678	-0.0135162	-0.028981	-0.0145658	-0.00193488	0.0109032	0.00837429	-2.33589e-05	0.0017043	0.00199751	0.0538983	0.0057535	-0.0176756	0.0101821	-0.0155209	0.0145592	0.00381316	-0.0126782	0.0306671	0.0150323	0.0116236	0.0113944	0.00350076
PC62	NA	POR	0.848654	14	41066	0.615845	0.000289235	0.0930875																			-0.254658	0.12144	0.0330049	0.0687112	0.116785	-0.247399	-0.034239	0.043144	0.0713699	0.00648132	-0.0189662	-0.124345	0.0610876	0.0356946	0.0158624	0.00426228	0.00314158	0.00825605	-0.03227	-0.044059	0.0674321	-0.218481	0.0214842
PC63	NA	POB	0	14	41066	1	0	1																			-0.0431171	0.00113046	0.0228223	0.00927704	-0.00438902	0.0163596	0.0123307	-0.00608703	-0.00659514	0.0213444	-0.0154673	0.0275658	-0.00936781	0.00617386	0.000320125	-0.00567107	-0.00403561	0.00585202	-0.0230401	0.00782406	0.0073209	0.0161691	0.000781777
PC63	NA	POR	0.646969	14	41066	0.827324	0.000220513	0.290011																			-0.0153716	0.0136953	0.00442741	0.0287229	0.0261734	-0.0281552	0.0105089	0.0063867	0.018804	0.024104	0.0775195	-0.00239623	0.0372007	-0.00164652	0.0174208	-0.00230937	-0.00211579	-0.0347084	-0.00283461	-0.0440041	0.0143522	-0.0250841	-0.0143054
PC64	NA	POB	0	14	41066	1	0	1																			-0.106839	0.014997	0.010257	0.0127285	0.01694	-0.0297764	-0.0155072	0.00927061	0.0232357	0.00132295	-0.00381487	-0.00435564	0.0145382	0.0206836	-0.0073786	-0.00994356	-0.00257935	-6.75923e-05	-0.00631272	-0.00929788	0.0246943	-0.0213472	-0.00250107
PC64	NA	POR	0.877279	14	41066	0.583678	0.000298988	0.0785919																			-0.121588	0.038515	0.00143062	0.0308061	0.053994	-0.0687545	-0.0364966	0.0379472	0.0594287	0.00828017	0.0044427	-0.00810437	0.0322909	0.0229658	0.00266752	-0.0157932	-0.0139301	0.00860707	0.0014109	-0.0188721	0.0510901	-0.0504146	0.00446031
PC65	NA	POB	0	14	41066	1	0	1																			-0.221558	0.09385	0.0594793	0.104434	0.163501	-0.269685	-0.0977483	0.0589516	0.0939111	0.0268805	-0.00118074	-0.0715285	0.0892641	0.0242168	0.0336033	0.0624066	0.0509266	0.0101898	-0.0594773	-0.134098	0.217015	-0.208181	0.00280574
PC65	NA	POR	0.463593	14	41066	0.952568	0.000158021	0.628538																			0.431656	-0.0662906	-0.00211087	-0.0462307	-0.0859374	0.0986255	0.0737735	-0.0214563	-0.0752552	-0.00809362	0.0423104	-0.0139876	-0.0316384	-0.0225703	-0.0174761	-0.00584313	-0.0062162	-0.0328381	0.00452164	0.0418941	-0.084356	0.0681164	-0.0159729
PC66	NA	POB	0	14	41066	1	0	1																			-0.361902	0.102504	-0.00116256	0.0765945	0.158262	-0.190922	-0.0951824	0.0874011	0.131415	0.0183255	-0.0258926	-0.0226046	0.0796518	0.0395944	0.0126262	-0.0188034	-0.0193835	0.028897	0.00213947	-0.0655335	0.145263	-0.141997	0.0164593
PC66	NA	POR	1.04441	14	41066	0.404524	0.000355928	0.0238635																			-0.146297	0.0190798	0.00675417	0.00287519	0.00600977	-0.000741843	-0.0071009	-0.0135284	0.000415301	0.0084491	-0.0140688	0.0171903	0.00508159	0.0121365	-0.00578613	0.0051209	0.00505185	-0.00943012	-0.00553324	-0.00227234	0.00939479	0.00187606	0.0105716
PC67	NA	POB	0	14	41066	1	0	1																			-0.0357245	0.0428868	0.0350323	0.0370159	0.048346	-0.109783	-0.0527752	0.0105771	0.0478262	-0.0377394	-0.0141835	-0.0352313	0.0403665	0.00723596	0.0137547	0.0135576	0.0125306	-0.000261084	-0.0342793	-0.0408976	0.0663636	-0.0889579	0.0100205
PC67	NA	POR	0.529369	14	41066	0.91768	0.000180437	0.494231																			0.0193536	-0.0171932	-0.0142381	-0.0202803	-0.0195589	-0.00287571	0.0183945	0.00597669	0.00262468	0.00757536	-0.00588198	-0.0184689	-0.017177	-0.00815536	-0.00211718	0.0263741	0.0226973	0.0159243	0.0163069	0.0158867	0.00963633	-0.00398248	-0.00184917
PC68	NA	POB	0	14	41066	1	0	1																			-0.219984	0.0939666	0.0597318	0.104478	0.16254	-0.269348	-0.0981973	0.0586264	0.0929023	0.0260332	-0.00158481	-0.0709883	0.0872967	0.0244846	0.0329848	0.0630793	0.0514563	0.0111034	-0.0597667	-0.133131	0.216851	-0.207283	0.00408471
PC68	NA	POR	0.384995	14	41066	0.979604	0.000131233	0.777241																			0.0144707	0.000559621	-0.0131824	-0.00705967	-0.272307	-0.0696204	-0.00572283	0.00352621	0.000874718	0.0127434	-0.0163518	0.205727	-0.410083	-0.00965255	-0.0685026	0.0220879	0.0275837	0.00825884	0.0131524	0.090266	0.0624153	-0.0400442	0.0191807
PC69	NA	POB	0	14	41066	1	0	1																			-0.0510884	0.0657015	-0.00724499	0.0191036	0.0865203	-0.059699	-0.0088941	0.0249678	0.01939	-0.00512579	-0.0394671	0.0166508	0.0341115	0.153872	0.0134567	-0.00248749	-0.00322986	0.0121199	0.00750739	-0.0515218	0.0455376	-0.0433558	-0.0106869
PC69	NA	POR	0.442299	14	41066	0.9614	0.000150763	0.669263																			0.00203848	-0.0570855	-0.0272502	-0.017248	0.0826213	-0.00589518	-0.0339788	-0.0229262	-0.0103518	0.0181324	-0.00522052	0.0478072	-0.0220065	-0.012509	-0.0307591	-0.00101373	0.000495694	0.0151996	0.027402	0.0158766	0.0438669	-0.00663316	0.026507
PC7	NA	POB	0	14	41066	1	0	1																			-0.0127493	0.0538614	0.0228572	0.00937304	-0.0766973	-0.00234972	0.0334727	-0.0120623	0.0141732	-0.0236594	-0.00606858	-0.0506196	0.0115483	-0.00180427	0.0292713	0.00399062	0.00195299	-0.011202	-0.0220973	0.0149375	-0.0441173	0.00690883	-0.0138388
PC7	NA	POR	0.356277	14	41066	0.985975	0.000121445	0.827433																			0.00580403	0.00310149	0.0151698	0.0274688	0.0118712	-0.0168785	-0.0323474	0.076297	0.00809409	0.0122401	0.025448	-0.0365192	0.0124582	0.043926	-0.00860461	0.00341816	0.00602273	-0.00839034	-0.0137282	-0.0626657	0.014627	-0.0278538	0.00512056
PC70	NA	POB	0	14	41066	1	0	1																			-0.128929	-0.00342786	-0.0141435	-0.000256637	-0.0153203	0.0265474	0.0172785	0.000528685	-0.0084186	0.0187379	0.000662422	0.0191118	-0.00704998	0.000281005	-0.00294527	-0.00445896	-0.00623828	0.0186242	0.0167126	0.0154229	-0.00781008	0.0283787	0.00358272
PC70	NA	POR	0.428192	14	41066	0.966614	0.000145956	0.69855																			-0.0289908	0.0476372	-0.037731	0.00749508	0.0383702	-0.056938	-0.0155129	-0.00893915	0.021114	0.00718693	-0.0217482	-0.0322598	0.000157242	0.0519703	-0.0321995	-0.0100102	-0.0248176	-0.00692882	0.0367377	0.00896879	0.0504347	-0.032498	0.0225342
PC71	NA	POB	0	14	41066	1	0	1																			-0.0214916	-0.0113546	0.0150718	0.00116374	-0.0210955	-0.00181595	0.00955397	-0.00373539	0.0106771	-0.0103907	-0.0141448	0.0166078	-0.000455453	-0.0279444	0.014166	0.0121662	0.0204468	0.0171616	-0.0126733	-0.0322734	-0.000987187	-0.00724002	-0.0131105
PC71	NA	POR	0.339205	14	41066	0.989005	0.000115626	0.853072																			0.156449	-0.0324986	0.0638214	0.0135287	-0.0341523	0.0124138	0.0708318	0.000851329	-0.00331448	0.076258	0.784203	-0.00449715	0.00581729	-0.103898	0.0213753	-0.0353298	-0.0210941	-0.11677	-0.0600573	-0.0354145	-0.0698018	-0.00795488	-0.0564393
PC72	NA	POB	0	14	41066	1	0	1																			0.303258	-0.0865562	-0.00941902	-0.0779965	-0.120993	0.187015	0.0864689	-0.0517711	-0.102845	-0.00432892	0.0591792	0.0195058	-0.0698843	-0.0421983	-0.0220584	-0.0103399	-0.0115448	-0.0261225	0.0111346	0.0880023	-0.118102	0.148123	-0.0049043
PC72	NA	POR	0.658201	14	41066	0.817028	0.00022434	0.275417																			0.0823373	-0.0545914	-0.029577	-0.0506879	-0.0867489	0.0509309	0.0483924	-0.0631657	-0.00913628	-0.0251931	-0.0091877	-0.00102914	-0.0597483	-0.0952497	-0.00958487	0.0189258	0.0165445	-0.0236568	0.0285903	0.442505	0.015906	0.060073	-0.00104594
PC73	NA	POB	0	14	41066	1	0	1																			-0.0259855	-0.014998	-0.0533984	-0.00320171	0.0788036	-0.0614372	-0.0106021	-0.00195103	0.00303339	-0.0199968	-0.0663924	-0.0183427	-0.0447875	0.0361217	-0.014746	-0.0135285	-0.00799368	-0.00350992	0.0550643	0.100648	0.0885253	-0.07025	0.932631
PC73	NA	POR	0.908658	14	41066	0.548593	0.000309679	0.0639976																			-0.0178096	0.0114509	-0.0168364	-0.00316738	0.0310134	-0.00377473	0.0156472	-0.00173596	0.0214622	-0.0242056	-0.0323326	-0.0086779	0.00214802	0.0146754	0.00300113	0.00470979	0.00316463	0.0166075	0.0186454	0.0520416	0.0347919	0.00648997	0.000739573
PC74	NA	POB	0	14	41066	1	0	1																			-0.102081	0.0407373	0.0121741	0.0200943	0.0295503	-0.0363465	-0.025133	0.0175656	0.051576	0.0201795	-0.0170197	0.00401664	0.0152611	0.0364958	-0.0140894	-0.00340281	-0.00850174	0.0114024	-0.00827209	-0.0178716	0.0327078	-0.0244361	0.00912471
PC74	NA	POR	0.397251	14	41066	0.976355	0.00013541	0.755547																			-0.00720961	-0.0184425	-0.0183412	-0.000900623	-0.0132149	0.013445	-0.00348947	0.00552565	-0.0125385	0.0392764	0.0250507	0.00592265	-0.00010137	0.00684121	-0.00789429	0.000576332	-0.000159853	-0.0188844	0.0180946	-0.00117955	-0.0480462	0.0121395	-0.00279733
PC75	NA	POB	0	14	41066	1	0	1																			-0.088747	0.0289012	-0.00143125	0.0291388	0.0443437	-0.0452131	-0.0155048	0.0287328	0.032086	0.0238697	0.000711111	-0.00430196	0.0187913	0.0248662	-0.0052843	0.00251974	-0.00123355	0.00791467	0.00213466	-0.022909	0.0190811	-0.0226104	-0.000816497
PC75	NA	POR	0.56592	14	41066	0.893285	0.000192893	0.42412																			-0.034289	0.0264827	-0.00220681	0.0064471	-0.00574808	-0.0140611	0.0202067	0.00669099	0.0353734	0.0165983	0.0326336	0.0138628	0.00838044	0.0168255	-0.0136254	0.0214026	0.0245857	-0.000948962	0.00433103	-0.0193639	0.0121394	-0.0133105	-0.0116835
PC76	NA	POB	0	14	41066	1	0	1																			-0.0570584	0.0414078	-0.0474068	0.00137263	0.0321083	-0.0299786	0.000417281	-0.000324265	0.0207294	-0.00273056	-0.0148183	-0.0130166	0.0163833	0.0143965	-0.00803739	-0.0128796	-0.0122247	0.000378855	0.0493923	0.00915759	0.0273038	-0.0122161	0.00545607
PC76	NA	POR	1.61251	14	41066	0.0675969	0.000549425	0.000197219																			-0.067178	0.0167848	-0.0253179	0.0053081	0.0241858	-0.0488905	-0.00913704	0.0149567	0.0309372	0.0566414	0.013489	-0.00866205	0.00525333	0.0185542	-0.0156992	0.0139221	0.0099171	-0.0108849	0.025164	-0.00744369	0.0286405	-0.0347822	0.000590636
PC77	NA	POB	0	14	41066	1	0	1																			-0.117683	0.0187895	-0.0034149	0.0103907	0.0133547	-0.0307954	-0.0180636	0.0252879	0.0357883	0.0183275	0.00123845	0.00216697	0.00217178	0.0177065	0.000637146	-0.00544453	5.95263e-05	-0.00521548	0.00785831	-0.0108646	0.0170804	-0.0232188	-0.00895708
PC77	NA	POR	0.546748	14	41066	0.90652	0.00018636	0.461296																			-0.128408	0.0179788	-0.0171183	0.0102348	0.0233476	-0.00200564	-0.057739	0.0154704	0.049819	0.0107826	-0.0084044	0.0455704	0.018631	0.008817	0.00545141	-0.00936795	0.0035015	0.00405543	0.0180506	-0.0184622	0.0331926	0.00725273	0.00827361
PC78	NA	POB	0	14	41066	1	0	1																			-0.0842423	0.0239622	0.0163101	0.0195852	0.0664526	-0.0715813	-0.0262361	0.0434505	0.0460564	0.00832098	0.00637521	-0.00990678	0.0278936	0.0100712	0.00856045	0.0111621	0.00993711	0.00596322	-0.0136673	-0.0291358	0.0612523	-0.0554751	-0.00056777
PC78	NA	POR	0.622869	14	41066	0.848527	0.0002123	0.328173																			-0.00837581	0.00559583	-0.000141378	0.00340051	0.011532	0.00911097	0.0025103	0.0240316	0.0235805	-0.000914222	0.0216602	0.00297594	0.0082372	0.00624561	0.0133629	0.00259375	0.00463729	-0.00786829	0.00217291	-0.0226989	0.00412975	0.0091178	-0.00109316
PC79	NA	POB	0	14	41066	1	0	1																			-0.0491518	0.00897831	-0.00274818	0.016443	0.0219443	-0.0272388	-0.0248211	0.0212457	0.0228478	0.039908	0.011351	-0.00104178	0.0335985	0.00819851	0.00697638	0.0161022	0.0109208	0.00232144	0.00478503	-0.0598113	0.0126991	-0.0218841	0.0018306
PC79	NA	POR	0.795844	14	41066	0.674852	0.000271241	0.128883																			-0.0623981	-0.00176431	0.0116381	0.0243367	0.0253593	-0.0683722	-0.0233545	0.0231976	0.0301514	0.0111971	0.0067278	-0.0106917	0.016816	0.0132256	-0.00979366	-0.0032861	0.00366215	0.0101789	-0.0101692	-0.0472168	0.105657	-0.0500196	-0.0669457
PC8	NA	POB	0	14	41066	1	0	1																			-0.0960344	0.0197797	-0.0108975	0.0214171	0.0369818	-0.0461079	-0.0328901	0.177904	0.0746293	0.00462702	0.00441499	-0.00636568	0.0402041	0.0306155	-0.00506243	-0.0138048	-0.0143607	0.00359861	0.0135516	-0.0410499	0.0360244	-0.0405843	0.0029376
PC8	NA	POR	0.558227	14	41066	0.898711	0.000190271	0.439109																			-0.146619	0.0190894	0.00658584	0.0166215	0.0446799	-0.0519646	-0.0320169	0.0216357	0.0833116	0.00331249	-0.0100877	0.00340895	0.00842174	0.0216572	0.00137228	0.0210492	0.0200367	0.000790752	-0.00483192	-0.0133737	0.0487705	-0.0371074	0.00404596
PC80	NA	POB	0	14	41066	1	0	1																			-0.0441061	0.00750824	-0.000434902	-0.00624275	-0.00684924	-0.00725727	-0.0179888	-0.00274999	0.0298408	0.0290582	-0.0158307	0.00570502	0.0143746	0.0022791	-0.00290047	0.0122533	0.0155033	0.00071709	0.00069017	-0.00816923	0.00408216	-0.00568561	-0.0118871
PC80	NA	POR	0.750191	14	41066	0.724572	0.000255686	0.165467																			-0.0371756	0.0390512	-0.0198234	0.00613293	-0.00342628	0.00349864	-0.0329382	0.0245216	0.0384464	0.0114914	-0.0100869	0.00599562	0.0127041	0.00955229	-0.00116507	-0.26137	-0.270795	0.0228583	0.0222276	-0.0227335	-0.00460307	-0.00106537	-0.0033234
PC81	NA	POB	0	14	41066	1	0	1																			-0.0830612	0.0133321	0.00857651	0.0140878	0.0276188	-0.0378471	-0.015497	0.0166059	0.0593091	0.0289043	0.0163506	-0.00144743	0.0117743	0.000303141	0.00219523	0.0350183	0.0358226	0.00261932	-0.00747274	-0.00542132	0.0388522	-0.0215782	0.00396103
PC81	NA	POR	0.432135	14	41066	0.965207	0.000147299	0.690464																			-0.104413	0.034583	-0.0059623	0.0211994	0.0486676	-0.0591055	-0.0475622	0.0570989	0.0841265	0.0230834	0.00178977	0.00222182	0.0195058	0.0186949	0.00500902	-0.00341418	-0.00368955	0.0168574	0.00840772	-0.0115416	0.0483791	-0.0435629	0.0066814
PC82	NA	POB	0	14	41066	1	0	1																			-0.0741248	0.0223638	0.013438	0.0114487	0.0348286	-0.0581339	0.000916097	0.0180231	0.0656444	0.0100079	-0.00600454	-0.0180382	0.0149308	0.00826153	-0.00499666	0.0119756	0.0160238	0.0140252	-0.00980794	0.00847284	0.0386038	-0.0418374	-0.0185336
PC82	NA	POR	0.629036	14	41066	0.843221	0.000214402	0.31772																			-0.109373	0.0142747	0.00742087	0.0113509	0.0234216	-0.0468875	-0.0113906	0.0294758	0.042115	0.00352821	-0.00279434	-0.00693144	0.0046539	0.00459882	0.00371542	0.00052165	0.00498794	0.0174938	-0.0039453	0.00774226	0.0361487	-0.0387674	0.00825344
PC83	NA	POB	0	14	41066	1	0	1
PC83	NA	POR	0.625262	14	41066	0.846478	0.000213116	0.324031
PC84	NA	POB	0	14	41066	1	0	1
PC84	NA	POR	0.863713	14	41066	0.598917	0.000294366	0.0851987
PC85	NA	POB	0	14	41066	1	0	1
PC85	NA	POR	0.726336	14	41066	0.749732	0.000247557	0.188049
PC86	NA	POB	0	14	41066	1	0	1
PC86	NA	POR	0.220506	14	41066	0.998909	7.51681e-05	0.973375
PC87	NA	POB	0	14	41066	1	0	1
PC87	NA	POR	0.575819	14	41066	0.886079	0.000196267	0.405581
PC88	NA	POB	0	14	41066	1	0	1
PC88	NA	POR	0.770309	14	41066	0.702878	0.000262541	0.147027
PC89	NA	POB	0	14	41066	1	0	1
PC89	NA	POR	0.418303	14	41066	0.969975	0.000142585	0.716399
PC9	NA	POB	0	14	41066	1	0	1
PC9	NA	POR	0.474239	14	41066	0.947708	0.000161649	0.60428
PC90	NA	POB	0	14	41066	1	0	1
PC90	NA	POR	0.742349	14	41066	0.732917	0.000253013	0.172665
PC91	NA	POB	0	14	41066	1	0	1
PC91	NA	POR	0.297403	14	41066	0.994396	0.000101379	0.910265
PC92	NA	POB	0	14	41066	1	0	1
PC92	NA	POR	0.497425	14	41066	0.936076	0.000169551	0.558919
PC93	NA	POB	0	14	41066	1	0	1
PC93	NA	POR	0.70879	14	41066	0.767768	0.000241579	0.20925
PC94	NA	POB	0	14	41066	1	0	1
PC94	NA	POR	0.740517	14	41066	0.734856	0.000252389	0.174046
PC95	NA	POB	0	14	41066	1	0	1
PC95	NA	POR	0.555112	14	41066	0.900864	0.00018921	0.445617
PC96	NA	POB	0	14	41066	1	0	1
PC96	NA	POR	0.868575	14	41066	0.593453	0.000296022	0.0831279
PC97	NA	POB	0	14	41066	1	0	1
PC97	NA	POR	0.388598	14	41066	0.978683	0.000132461	0.770042
PC98	NA	POB	0	14	41066	1	0	1
PC98	NA	POR	0.303018	14	41066	0.993821	0.000103293	0.902771
PC99	NA	POB	0	14	41066	1	0	1
PC99	NA	POR	0.35534	14	41066	0.986155	0.000121126	0.829208
1050	No	POB	0	14	41066	1	0	1
1050	No	POR	1.53982	14	41066	0.0882324	0.000524672	0.000493048
1050	Demography, PCs	POB	0	14	41066	1	0	1
1050	Demography, PCs	POR	1.72363	14	41066	0.0442272	0.000587264	0.000197219
1070	No	POB	0	14	41066	1	0	1
1070	No	POR	1.41601	14	41066	0.135846	0.000482505	0.00118332
1070	Demography, PCs	POB	0	14	41066	1	0	1
1070	Demography, PCs	POR	1.62023	14	41066	0.0656761	0.000552054	0.000197219
1110	No	POB	0	14	41066	1	0	1
1110	No	POR	0.699672	14	41066	0.776964	0.000238472	0.222069
1110	Demography, PCs	POB	0	14	41066	1	0	1
1110	Demography, PCs	POR	0.666265	14	41066	0.809481	0.000227088	0.264767
1160	No	POB	0	14	41066	1	0	1
1160	No	POR	0.323409	14	41066	0.991358	0.000110243	0.877034
1160	Demography, PCs	POB	0	14	41066	1	0	1
1160	Demography, PCs	POR	0.320978	14	41066	0.991684	0.000109414	0.880584
1180	No	POB	0	14	41066	1	0	1
1180	No	POR	0.784712	14	41066	0.687127	0.000267448	0.13687
1180	Demography, PCs	POB	0	14	41066	1	0	1
1180	Demography, PCs	POR	0.804292	14	41066	0.665486	0.00027412	0.120994
1210	No	POB	0	14	41066	1	0	1
1210	No	POR	0.606784	14	41066	0.861959	0.000206819	0.352825
1210	Demography, PCs	POB	0	14	41066	1	0	1
1210	Demography, PCs	POR	0.673651	14	41066	0.802462	0.000229605	0.255399
1220	No	POB	0	14	41066	1	0	1
1220	No	POR	0.692849	14	41066	0.78376	0.000236147	0.231437
1220	Demography, PCs	POB	0	14	41066	1	0	1
1220	Demography, PCs	POR	0.66793	14	41066	0.807908	0.000227655	0.262302
1239	No	POB	0	14	41066	1	0	1
1239	No	POR	0.818118	14	41066	0.650082	0.000278831	0.111429
1239	Demography, PCs	POB	0	14	41066	1	0	1
1239	Demography, PCs	POR	0.971737	14	41066	0.479606	0.00033117	0.0407258
1249	No	POB	0	14	41066	1	0	1
1249	No	POR	0.512359	14	41066	0.927819	0.00017464	0.528252
1249	Demography, PCs	POB	0	14	41066	1	0	1
1249	Demography, PCs	POR	0.49768	14	41066	0.93594	0.000169638	0.558821
1329	No	POB	0	14	41066	1	0	1
1329	No	POR	0.539774	14	41066	0.911095	0.000183983	0.474016
1329	Demography, PCs	POB	0	14	41066	1	0	1
1329	Demography, PCs	POR	0.567169	14	41066	0.89239	0.000193319	0.422246
135	No	POB	0	14	41066	1	0	1
135	No	POR	0.802816	14	41066	0.667125	0.000273617	0.121881
135	Demography, PCs	POB	0	14	41066	1	0	1
135	Demography, PCs	POR	0.820563	14	41066	0.64735	0.000279664	0.110048
137	No	POB	0	14	41066	1	0	1
137	No	POR	0.621366	14	41066	0.849807	0.000211788	0.329948
137	Demography, PCs	POB	0	14	41066	1	0	1
137	Demography, PCs	POR	0.638996	14	41066	0.834477	0.000217796	0.302731
1408	No	POB	0	14	41066	1	0	1
1408	No	POR	1.15552	14	41066	0.302714	0.00039378	0.0107484
1408	Demography, PCs	POB	0	14	41066	1	0	1
1408	Demography, PCs	POR	1.34332	14	41066	0.172537	0.000457749	0.00187358
1428_0	No	POB	0	14	41066	1	0	1
1428_0	No	POR	0.596997	14	41066	0.869835	0.000203484	0.367617
1428_0	Demography, PCs	POB	0	14	41066	1	0	1
1428_0	Demography, PCs	POR	0.606096	14	41066	0.86252	0.000206584	0.354008
1428_1	No	POB	0	14	41066	1	0	1
1428_1	No	POR	0.737661	14	41066	0.737872	0.000251416	0.177497
1428_1	Demography, PCs	POB	0	14	41066	1	0	1
1428_1	Demography, PCs	POR	0.750792	14	41066	0.72393	0.000255891	0.164875
1458	No	POB	0	14	41066	1	0	1
1458	No	POR	1.04987	14	41066	0.399125	0.000357789	0.022483
1458	Demography, PCs	POB	0	14	41066	1	0	1
1458	Demography, PCs	POR	1.11959	14	41066	0.333712	0.000381539	0.0134109
1468	No	POB	0	14	41066	1	0	1
1468	No	POR	1.55346	14	41066	0.0839888	0.000529317	0.000493048
1468	Demography, PCs	POB	0	14	41066	1	0	1
1468	Demography, PCs	POR	1.78722	14	41066	0.0343984	0.00060892	0.000197219
1478	No	POB	0	14	41066	1	0	1
1478	No	POR	0.787259	14	41066	0.684326	0.000268316	0.134997
1478	Demography, PCs	POB	0	14	41066	1	0	1
1478	Demography, PCs	POR	0.841949	14	41066	0.623378	0.00028695	0.0975249
1488	No	POB	0	14	41066	1	0	1
1488	No	POR	0.578988	14	41066	0.883719	0.000197347	0.400158
1488	Demography, PCs	POB	0	14	41066	1	0	1
1488	Demography, PCs	POR	0.627768	14	41066	0.84432	0.000213969	0.31989
1498	No	POB	0	14	41066	1	0	1
1498	No	POR	0.760258	14	41066	0.713764	0.000259116	0.155606
1498	Demography, PCs	POB	0	14	41066	1	0	1
1498	Demography, PCs	POR	0.756537	14	41066	0.717771	0.000257848	0.159649
1518	No	POB	0	14	41066	1	0	1
1518	No	POR	0.219529	14	41066	0.998936	7.48351e-05	0.974066
1518	Demography, PCs	POB	0	14	41066	1	0	1
1518	Demography, PCs	POR	0.215906	14	41066	0.999033	7.36001e-05	0.975841
1528	No	POB	0	14	41066	1	0	1
1528	No	POR	0.341068	14	41066	0.9887	0.000116262	0.850606
1528	Demography, PCs	POB	0	14	41066	1	0	1
1528	Demography, PCs	POR	0.348393	14	41066	0.98744	0.000118758	0.840154
1538	No	POB	0	14	41066	1	0	1
1538	No	POR	0.574627	14	41066	0.88696	0.00019586	0.407849
1538	Demography, PCs	POB	0	14	41066	1	0	1
1538	Demography, PCs	POR	0.62532	14	41066	0.846429	0.000213135	0.324031
1558	No	POB	0	14	41066	1	0	1
1558	No	POR	0.901213	14	41066	0.556887	0.000307142	0.0659698
1558	Demography, PCs	POB	0	14	41066	1	0	1
1558	Demography, PCs	POR	0.945616	14	41066	0.507842	0.00032227	0.049502
1697	No	POB	0	14	41066	1	0	1
1697	No	POR	0.577878	14	41066	0.884548	0.000196968	0.402722
1697	Demography, PCs	POB	0	14	41066	1	0	1
1697	Demography, PCs	POR	0.565189	14	41066	0.893807	0.000192644	0.425402
1717	No	POB	0	14	41066	1	0	1
1717	No	POR	0.600598	14	41066	0.866964	0.000204711	0.36239
1717	Demography, PCs	POB	0	14	41066	1	0	1
1717	Demography, PCs	POR	0.614215	14	41066	0.855828	0.000209351	0.341189
1747	No	POB	0	14	41066	1	0	1
1747	No	POR	0.443996	14	41066	0.960739	0.000151342	0.6667
1747	Demography, PCs	POB	0	14	41066	1	0	1
1747	Demography, PCs	POR	0.419664	14	41066	0.969527	0.000143049	0.714229
1757	No	POB	0	14	41066	1	0	1
1757	No	POR	0.653714	14	41066	0.821171	0.000222811	0.279755
1757	Demography, PCs	POB	0	14	41066	1	0	1
1757	Demography, PCs	POR	0.650967	14	41066	0.823689	0.000221875	0.283996
1920	No	POB	0	14	41066	1	0	1
1920	No	POR	0.490493	14	41066	0.939705	0.000167188	0.572429
1920	Demography, PCs	POB	0	14	41066	1	0	1
1920	Demography, PCs	POR	0.553904	14	41066	0.901693	0.000188798	0.447589
1930	No	POB	0	14	41066	1	0	1
1930	No	POR	0.496915	14	41066	0.936348	0.000169377	0.559905
1930	Demography, PCs	POB	0	14	41066	1	0	1
1930	Demography, PCs	POR	0.523857	14	41066	0.92105	0.000178559	0.506064
1940	No	POB	0	14	41066	1	0	1
1940	No	POR	0.241144	14	41066	0.998196	8.22027e-05	0.960852
1940	Demography, PCs	POB	0	14	41066	1	0	1
1940	Demography, PCs	POR	0.217125	14	41066	0.999001	7.40158e-05	0.974953
1950	No	POB	0	14	41066	1	0	1
1950	No	POR	0.0931228	14	41066	0.999994	3.17459e-05	0.999803
1950	Demography, PCs	POB	0	14	41066	1	0	1
1950	Demography, PCs	POR	0.0930854	14	41066	0.999994	3.17332e-05	0.999803
1960	No	POB	0	14	41066	1	0	1
1960	No	POR	0.964973	14	41066	0.486864	0.000328865	0.0425007
1960	Demography, PCs	POB	0	14	41066	1	0	1
1960	Demography, PCs	POR	1.06962	14	41066	0.379927	0.000364515	0.0205108
1980	No	POB	0	14	41066	1	0	1
1980	No	POR	0.432279	14	41066	0.965155	0.000147348	0.689971
1980	Demography, PCs	POB	0	14	41066	1	0	1
1980	Demography, PCs	POR	0.434305	14	41066	0.964416	0.000148039	0.685633
1990	No	POB	0	14	41066	1	0	1
1990	No	POR	0.387947	14	41066	0.978852	0.000132239	0.771423
1990	Demography, PCs	POB	0	14	41066	1	0	1
1990	Demography, PCs	POR	0.376126	14	41066	0.981752	0.00012821	0.794202
2000	No	POB	0	14	41066	1	0	1
2000	No	POR	0.606687	14	41066	0.862038	0.000206786	0.352825
2000	Demography, PCs	POB	0	14	41066	1	0	1
2000	Demography, PCs	POR	0.605914	14	41066	0.862668	0.000206522	0.354304
20002_1138	No	POB	0	14	41066	1	0	1
20002_1138	No	POR	0.740383	14	41066	0.734998	0.000252344	0.174046
20002_1138	Demography, PCs	POB	0	14	41066	1	0	1
20002_1138	Demography, PCs	POR	0.755021	14	41066	0.719399	0.000257332	0.160339
20002_1226	No	POB	0	14	41066	1	0	1
20002_1226	No	POR	0.610704	14	41066	0.85874	0.000208155	0.346613
20002_1226	Demography, PCs	POB	0	14	41066	1	0	1
20002_1226	Demography, PCs	POR	0.621285	14	41066	0.849876	0.00021176	0.330244
20003_1140861998	No	POB	0	14	41066	1	0	1
20003_1140861998	No	POR	0.169032	14	41066	0.999769	5.76222e-05	0.992703
20003_1140861998	Demography, PCs	POB	0	14	41066	1	0	1
20003_1140861998	Demography, PCs	POR	0.17046	14	41066	0.999757	5.81091e-05	0.992506
20003_1140874420	No	POB	0	14	41066	1	0	1
20003_1140874420	No	POR	0.328695	14	41066	0.990616	0.000112044	0.870328
20003_1140874420	Demography, PCs	POB	0	14	41066	1	0	1
20003_1140874420	Demography, PCs	POR	0.33607	14	41066	0.989505	0.000114558	0.858397
20003_1140874744	No	POB	0	14	41066	1	0	1
20003_1140874744	No	POR	0.513233	14	41066	0.927316	0.000174938	0.527068
20003_1140874744	Demography, PCs	POB	0	14	41066	1	0	1
20003_1140874744	Demography, PCs	POR	0.547266	14	41066	0.906175	0.000186536	0.460605
20003_1140881856	No	POB	0	14	41066	1	0	1
20003_1140881856	No	POR	0.205258	14	41066	0.999276	6.99706e-05	0.981067
20003_1140881856	Demography, PCs	POB	0	14	41066	1	0	1
20003_1140881856	Demography, PCs	POR	0.206035	14	41066	0.99926	7.02355e-05	0.980771
20003_1140923346	No	POB	0	14	41066	1	0	1
20003_1140923346	No	POR	0.496766	14	41066	0.936427	0.000169326	0.560103
20003_1140923346	Demography, PCs	POB	0	14	41066	1	0	1
20003_1140923346	Demography, PCs	POR	0.513407	14	41066	0.927216	0.000174997	0.526773
20003_1141194794	No	POB	0	14	41066	1	0	1
20003_1141194794	No	POR	0.328695	14	41066	0.990616	0.000112044	0.870328
20003_1141194794	Demography, PCs	POB	0	14	41066	1	0	1
20003_1141194794	Demography, PCs	POR	0.33607	14	41066	0.989505	0.000114558	0.858397
20004_1320	No	POB	0	14	41066	1	0	1
20004_1320	No	POR	0.378311	14	41066	0.981239	0.000128955	0.790948
20004_1320	Demography, PCs	POB	0	14	41066	1	0	1
20004_1320	Demography, PCs	POR	0.377018	14	41066	0.981544	0.000128515	0.79292
20004_1478	No	POB	0	14	41066	1	0	1
20004_1478	No	POR	0.34915	14	41066	0.987304	0.000119016	0.838872
20004_1478	Demography, PCs	POB	0	14	41066	1	0	1
20004_1478	Demography, PCs	POR	0.35537	14	41066	0.986149	0.000121136	0.82911
20004_1479	No	POB	0	14	41066	1	0	1
20004_1479	No	POR	0.395226	14	41066	0.976915	0.00013472	0.758801
20004_1479	Demography, PCs	POB	0	14	41066	1	0	1
20004_1479	Demography, PCs	POR	0.388833	14	41066	0.978622	0.000132541	0.769747
20004_1480	No	POB	0	14	41066	1	0	1
20004_1480	No	POR	0.817969	14	41066	0.650248	0.00027878	0.111725
20004_1480	Demography, PCs	POB	0	14	41066	1	0	1
20004_1480	Demography, PCs	POR	0.891407	14	41066	0.567843	0.000303801	0.0711961
20004_1483	No	POB	0	14	41066	1	0	1
20004_1483	No	POR	0.358853	14	41066	0.985471	0.000122323	0.822799
20004_1483	Demography, PCs	POB	0	14	41066	1	0	1
20004_1483	Demography, PCs	POR	0.362192	14	41066	0.984798	0.000123461	0.817178
20016	No	POB	0	14	41066	1	0	1
20016	No	POR	1.89386	14	41066	0.0222825	0.000645226	9.86096e-05
20016	Demography, PCs	POB	0	14	41066	1	0	1
20016	Demography, PCs	POR	2.06111	14	41066	0.0109506	0.000702171	9.86096e-05
20023	No	POB	0	14	41066	1	0	1
20023	No	POR	0.274858	14	41066	0.996311	9.36942e-05	0.934227
20023	Demography, PCs	POB	0	14	41066	1	0	1
20023	Demography, PCs	POR	0.266311	14	41066	0.996889	9.0781e-05	0.94182
2010	No	POB	0	14	41066	1	0	1
2010	No	POR	0.521685	14	41066	0.922356	0.000177819	0.510502
2010	Demography, PCs	POB	0	14	41066	1	0	1
2010	Demography, PCs	POR	0.52957	14	41066	0.917555	0.000180506	0.494034
20107	No	POB	0	14	41066	1	0	1
20107	No	POR	0.347517	14	41066	0.987596	0.00011846	0.841337
20107	Demography, PCs	POB	0	14	41066	1	0	1
20107	Demography, PCs	POR	0.351641	14	41066	0.98685	0.000119865	0.834632
20110	No	POB	0	14	41066	1	0	1
20110	No	POR	0.435803	14	41066	0.963863	0.00014855	0.683167
20110	Demography, PCs	POB	0	14	41066	1	0	1
20110	Demography, PCs	POR	0.460714	14	41066	0.953831	0.000157039	0.63406
20111	No	POB	0	14	41066	1	0	1
20111	No	POR	1.24537	14	41066	0.233788	0.000424383	0.00493048
20111	Demography, PCs	POB	0	14	41066	1	0	1
20111	Demography, PCs	POR	1.29562	14	41066	0.200599	0.0004415	0.0030569
20116	No	POB	0	14	41066	1	0	1
20116	No	POR	0.400566	14	41066	0.975419	0.00013654	0.749236
20116	Demography, PCs	POB	0	14	41066	1	0	1
20116	Demography, PCs	POR	0.399501	14	41066	0.975722	0.000136177	0.750912
20127	No	POB	0	14	41066	1	0	1
20127	No	POR	0.301828	14	41066	0.993946	0.000102887	0.904053
20127	Demography, PCs	POB	0	14	41066	1	0	1
20127	Demography, PCs	POR	0.300811	14	41066	0.994052	0.00010254	0.905729
2020	No	POB	0	14	41066	1	0	1
2020	No	POR	0.361702	14	41066	0.984898	0.000123294	0.817967
2020	Demography, PCs	POB	0	14	41066	1	0	1
2020	Demography, PCs	POR	0.389961	14	41066	0.978328	0.000132926	0.767577
2040	No	POB	0	14	41066	1	0	1
2040	No	POR	0.557474	14	41066	0.899234	0.000190015	0.441475
2040	Demography, PCs	POB	0	14	41066	1	0	1
2040	Demography, PCs	POR	0.558658	14	41066	0.898411	0.000190418	0.43832
2050	No	POB	0	14	41066	1	0	1
2050	No	POR	0.420941	14	41066	0.969102	0.000143484	0.711468
2050	Demography, PCs	POB	0	14	41066	1	0	1
2050	Demography, PCs	POR	0.439996	14	41066	0.962285	0.000149979	0.673997
20512	No	POB	0	14	41066	1	0	1
20512	No	POR	0.765659	14	41066	0.707926	0.000260956	0.151267
20512	Demography, PCs	POB	0	14	41066	1	0	1
20512	Demography, PCs	POR	0.782033	14	41066	0.690069	0.000266535	0.138349
20519	No	POB	0	14	41066	1	0	1
20519	No	POR	0.553939	14	41066	0.901669	0.00018881	0.44749
20519	Demography, PCs	POB	0	14	41066	1	0	1
20519	Demography, PCs	POR	0.583347	14	41066	0.880432	0.000198832	0.393551
20544	No	POB	0	14	41066	1	0	1
20544	No	POR	0.753653	14	41066	0.720867	0.000256865	0.161424
20544	Demography, PCs	POB	0	14	41066	1	0	1
20544	Demography, PCs	POR	0.701728	14	41066	0.774902	0.000239172	0.219111
2070	No	POB	0	14	41066	1	0	1
2070	No	POR	0.554677	14	41066	0.901163	0.000189062	0.446011
2070	Demography, PCs	POB	0	14	41066	1	0	1
2070	Demography, PCs	POR	0.573969	14	41066	0.887444	0.000195636	0.408737
2090	No	POB	0	14	41066	1	0	1
2090	No	POR	0.620449	14	41066	0.850586	0.000211475	0.33192
2090	Demography, PCs	POB	0	14	41066	1	0	1
2090	Demography, PCs	POR	0.626305	14	41066	0.845581	0.000213471	0.322651
2100	No	POB	0	14	41066	1	0	1
2100	No	POR	0.943567	14	41066	0.510079	0.000321572	0.0499951
2100	Demography, PCs	POB	0	14	41066	1	0	1
2100	Demography, PCs	POR	0.941748	14	41066	0.512067	0.000320953	0.0506853
21001	No	POB	0	14	41066	1	0	1
21001	No	POR	0.513461	14	41066	0.927185	0.000175016	0.526674
21001	Demography, PCs	POB	0	14	41066	1	0	1
21001	Demography, PCs	POR	0.568598	14	41066	0.89136	0.000193806	0.419387
2129	No	POB	0	14	41066	1	0	1
2129	No	POR	0.660971	14	41066	0.814449	0.000225284	0.271965
2129	Demography, PCs	POB	0	14	41066	1	0	1
2129	Demography, PCs	POR	0.71977	14	41066	0.756531	0.00024532	0.196135
2139	No	POB	0	14	41066	1	0	1
2139	No	POR	0.915962	14	41066	0.540479	0.000312167	0.0615324
2139	Demography, PCs	POB	0	14	41066	1	0	1
2139	Demography, PCs	POR	1.12301	14	41066	0.330684	0.000382703	0.0131151
2178	No	POB	0	14	41066	1	0	1
2178	No	POR	1.21203	14	41066	0.257917	0.00041303	0.00640962
2178	Demography, PCs	POB	0	14	41066	1	0	1
2178	Demography, PCs	POR	1.32158	14	41066	0.184918	0.000450345	0.00216941
2217	No	POB	0	14	41066	1	0	1
2217	No	POR	0.533977	14	41066	0.914799	0.000182008	0.484765
2217	Demography, PCs	POB	0	14	41066	1	0	1
2217	Demography, PCs	POR	0.563858	14	41066	0.894754	0.00019219	0.427867
2237	No	POB	0	14	41066	1	0	1
2237	No	POR	0.438675	14	41066	0.962788	0.000149528	0.677744
2237	Demography, PCs	POB	0	14	41066	1	0	1
2237	Demography, PCs	POR	0.453731	14	41066	0.956805	0.00015466	0.64895
2257	No	POB	0	14	41066	1	0	1
2257	No	POR	0.458335	14	41066	0.954858	0.000156229	0.639483
2257	Demography, PCs	POB	0	14	41066	1	0	1
2257	Demography, PCs	POR	0.459751	14	41066	0.954249	0.000156711	0.636229
2267	No	POB	0	14	41066	1	0	1
2267	No	POR	0.811649	14	41066	0.6573	0.000276626	0.115176
2267	Demography, PCs	POB	0	14	41066	1	0	1
2267	Demography, PCs	POR	0.840247	14	41066	0.62529	0.00028637	0.0983138
23104	No	POB	0	14	41066	1	0	1
23104	No	POR	0.509618	14	41066	0.929379	0.000173706	0.533182
23104	Demography, PCs	POB	0	14	41066	1	0	1
23104	Demography, PCs	POR	0.560586	14	41066	0.897063	0.000191076	0.434178
2463	No	POB	0	14	41066	1	0	1
2463	No	POR	0.66787	14	41066	0.807965	0.000227635	0.262499
2463	Demography, PCs	POB	0	14	41066	1	0	1
2463	Demography, PCs	POR	0.661565	14	41066	0.813895	0.000225486	0.271275
2654	No	POB	0	14	41066	1	0	1
2654	No	POR	0.647951	14	41066	0.826434	0.000220847	0.288729
2654	Demography, PCs	POB	0	14	41066	1	0	1
2654	Demography, PCs	POR	0.707777	14	41066	0.768796	0.000241233	0.21132
300	No	POB	0	14	41066	1	0	1
300	No	POR	0.702619	14	41066	0.774006	0.000239476	0.218124
300	Demography, PCs	POB	0	14	41066	1	0	1
300	Demography, PCs	POR	0.696443	14	41066	0.78019	0.000237371	0.225915
30040	No	POB	0	14	41066	1	0	1
30040	No	POR	0.673617	14	41066	0.802494	0.000229593	0.255399
30040	Demography, PCs	POB	0	14	41066	1	0	1
30040	Demography, PCs	POR	0.680558	14	41066	0.795808	0.000231958	0.247609
30060	No	POB	0	14	41066	1	0	1
30060	No	POR	0.602908	14	41066	0.865106	0.000205498	0.358446
30060	Demography, PCs	POB	0	14	41066	1	0	1
30060	Demography, PCs	POR	0.618727	14	41066	0.852043	0.000210889	0.33478
30070	No	POB	0	14	41066	1	0	1
30070	No	POR	0.388695	14	41066	0.978658	0.000132494	0.769845
30070	Demography, PCs	POB	0	14	41066	1	0	1
30070	Demography, PCs	POR	0.405464	14	41066	0.973989	0.00013821	0.740361
30080	No	POB	0	14	41066	1	0	1
30080	No	POR	0.62125	14	41066	0.849906	0.000211748	0.330441
30080	Demography, PCs	POB	0	14	41066	1	0	1
30080	Demography, PCs	POR	0.651824	14	41066	0.822905	0.000222167	0.282517
30100	No	POB	0	14	41066	1	0	1
30100	No	POR	0.526135	14	41066	0.919667	0.000179335	0.501134
30100	Demography, PCs	POB	0	14	41066	1	0	1
30100	Demography, PCs	POR	0.539464	14	41066	0.911295	0.000183877	0.474608
30130	No	POB	0	14	41066	1	0	1
30130	No	POR	0.377666	14	41066	0.981391	0.000128735	0.792328
30130	Demography, PCs	POB	0	14	41066	1	0	1
30130	Demography, PCs	POR	0.386017	14	41066	0.979346	0.000131581	0.775663
30180	No	POB	0	14	41066	1	0	1
30180	No	POR	0.778074	14	41066	0.694406	0.000265187	0.141702
30180	Demography, PCs	POB	0	14	41066	1	0	1
30180	Demography, PCs	POR	0.787071	14	41066	0.684533	0.000268252	0.135194
30200	No	POB	0	14	41066	1	0	1
30200	No	POR	0.671686	14	41066	0.80434	0.000228935	0.25816
30200	Demography, PCs	POB	0	14	41066	1	0	1
30200	Demography, PCs	POR	0.688157	14	41066	0.78839	0.000234548	0.237353
30210	No	POB	0	14	41066	1	0	1
30210	No	POR	0.813127	14	41066	0.655652	0.00027713	0.114584
30210	Demography, PCs	POB	0	14	41066	1	0	1
30210	Demography, PCs	POR	0.81614	14	41066	0.652291	0.000278157	0.113007
30600	No	POB	0	14	41066	1	0	1
30600	No	POR	0.607927	14	41066	0.861024	0.000207208	0.351445
30600	Demography, PCs	POB	0	14	41066	1	0	1
30600	Demography, PCs	POR	0.608689	14	41066	0.860399	0.000207468	0.350064
30610	No	POB	0	14	41066	1	0	1
30610	No	POR	0.295225	14	41066	0.994608	0.000100636	0.913322
30610	Demography, PCs	POB	0	14	41066	1	0	1
30610	Demography, PCs	POR	0.308751	14	41066	0.993189	0.000105247	0.89646
30620	No	POB	0	14	41066	1	0	1
30620	No	POR	0.271546	14	41066	0.996544	9.25654e-05	0.93758
30620	Demography, PCs	POB	0	14	41066	1	0	1
30620	Demography, PCs	POR	0.276326	14	41066	0.996204	9.41947e-05	0.932945
30630	No	POB	0	14	41066	1	0	1
30630	No	POR	0.527515	14	41066	0.918822	0.000179805	0.498373
30630	Demography, PCs	POB	0	14	41066	1	0	1
30630	Demography, PCs	POR	0.532025	14	41066	0.916027	0.000181342	0.489005
30640	No	POB	0	14	41066	1	0	1
30640	No	POR	0.6002	14	41066	0.867283	0.000204575	0.363081
30640	Demography, PCs	POB	0	14	41066	1	0	1
30640	Demography, PCs	POR	0.588808	14	41066	0.876247	0.000200693	0.383
30650	No	POB	0	14	41066	1	0	1
30650	No	POR	0.650987	14	41066	0.82367	0.000221882	0.283897
30650	Demography, PCs	POB	0	14	41066	1	0	1
30650	Demography, PCs	POR	0.636859	14	41066	0.83637	0.000217068	0.305098
30680	No	POB	0	14	41066	1	0	1
30680	No	POR	0.453798	14	41066	0.956777	0.000154682	0.648851
30680	Demography, PCs	POB	0	14	41066	1	0	1
30680	Demography, PCs	POR	0.452872	14	41066	0.957162	0.000154367	0.650429
30690	No	POB	0	14	41066	1	0	1
30690	No	POR	0.487452	14	41066	0.941256	0.000166152	0.579036
30690	Demography, PCs	POB	0	14	41066	1	0	1
30690	Demography, PCs	POR	0.49398	14	41066	0.937896	0.000168377	0.566216
30700	No	POB	0	14	41066	1	0	1
30700	No	POR	0.388032	14	41066	0.97883	0.000132268	0.771028
30700	Demography, PCs	POB	0	14	41066	1	0	1
30700	Demography, PCs	POR	0.370571	14	41066	0.983014	0.000126317	0.803471
30710	No	POB	0	14	41066	1	0	1
30710	No	POR	0.863291	14	41066	0.599392	0.000294222	0.0853959
30710	Demography, PCs	POB	0	14	41066	1	0	1
30710	Demography, PCs	POR	0.904352	14	41066	0.553387	0.000308212	0.0652796
30720	No	POB	0	14	41066	1	0	1
30720	No	POR	0.527268	14	41066	0.918974	0.000179721	0.498767
30720	Demography, PCs	POB	0	14	41066	1	0	1
30720	Demography, PCs	POR	0.548061	14	41066	0.905644	0.000186807	0.459817
30730	No	POB	0	14	41066	1	0	1
30730	No	POR	0.480246	14	41066	0.944833	0.000163696	0.592644
30730	Demography, PCs	POB	0	14	41066	1	0	1
30730	Demography, PCs	POR	0.473129	14	41066	0.948228	0.000161271	0.606449
30740	No	POB	0	14	41066	1	0	1
30740	No	POR	0.604077	14	41066	0.864161	0.000205896	0.357164
30740	Demography, PCs	POB	0	14	41066	1	0	1
30740	Demography, PCs	POR	0.606416	14	41066	0.862259	0.000206693	0.353417
30750	No	POB	0	14	41066	1	0	1
30750	No	POR	0.455638	14	41066	0.956005	0.00015531	0.645104
30750	Demography, PCs	POB	0	14	41066	1	0	1
30750	Demography, PCs	POR	0.473519	14	41066	0.948046	0.000161403	0.605562
30760	No	POB	0	14	41066	1	0	1
30760	No	POR	0.399594	14	41066	0.975696	0.000136209	0.750814
30760	Demography, PCs	POB	0	14	41066	1	0	1
30760	Demography, PCs	POR	0.404411	14	41066	0.974301	0.000137851	0.742037
30770	No	POB	0	14	41066	1	0	1
30770	No	POR	0.712344	14	41066	0.764151	0.000242789	0.203826
30770	Demography, PCs	POB	0	14	41066	1	0	1
30770	Demography, PCs	POR	0.727411	14	41066	0.748613	0.000247924	0.18726
30780	No	POB	0	14	41066	1	0	1
30780	No	POR	0.671558	14	41066	0.804461	0.000228892	0.258357
30780	Demography, PCs	POB	0	14	41066	1	0	1
30780	Demography, PCs	POR	0.66406	14	41066	0.811557	0.000226337	0.267922
30810	No	POB	0	14	41066	1	0	1
30810	No	POR	0.703262	14	41066	0.773359	0.000239695	0.21704
30810	Demography, PCs	POB	0	14	41066	1	0	1
30810	Demography, PCs	POR	0.725883	14	41066	0.750203	0.000247403	0.188443
30830	No	POB	0	14	41066	1	0	1
30830	No	POR	0.440925	14	41066	0.96193	0.000150295	0.672123
30830	Demography, PCs	POB	0	14	41066	1	0	1
30830	Demography, PCs	POR	0.419048	14	41066	0.96973	0.000142839	0.715117
30860	No	POB	0	14	41066	1	0	1
30860	No	POR	0.532198	14	41066	0.915918	0.000181401	0.488413
30860	Demography, PCs	POB	0	14	41066	1	0	1
30860	Demography, PCs	POR	0.5594	14	41066	0.897894	0.000190671	0.436742
30870	No	POB	0	14	41066	1	0	1
30870	No	POR	0.492	14	41066	0.938927	0.000167702	0.570259
30870	Demography, PCs	POB	0	14	41066	1	0	1
30870	Demography, PCs	POR	0.504725	14	41066	0.932115	0.000172039	0.544719
30880	No	POB	0	14	41066	1	0	1
30880	No	POR	0.543667	14	41066	0.908557	0.00018531	0.46593
30880	Demography, PCs	POB	0	14	41066	1	0	1
30880	Demography, PCs	POR	0.525947	14	41066	0.919782	0.000179271	0.501726
30890	No	POB	0	14	41066	1	0	1
30890	No	POR	0.740095	14	41066	0.735303	0.000252245	0.174638
30890	Demography, PCs	POB	0	14	41066	1	0	1
30890	Demography, PCs	POR	0.697459	14	41066	0.779177	0.000237718	0.224929
3147	No	POB	0	14	41066	1	0	1
3147	No	POR	0.797545	14	41066	0.672969	0.000271821	0.127009
3147	Demography, PCs	POB	0	14	41066	1	0	1
3147	Demography, PCs	POR	0.789528	14	41066	0.681826	0.000269089	0.133517
317	No	POB	0	14	41066	1	0	1
317	No	POR	0.535263	14	41066	0.913986	0.000182446	0.482201
317	Demography, PCs	POB	0	14	41066	1	0	1
317	Demography, PCs	POR	0.527762	14	41066	0.918671	0.000179889	0.497979
327	No	POB	0	14	41066	1	0	1
327	No	POR	0.941721	14	41066	0.512097	0.000320943	0.0506853
327	Demography, PCs	POB	0	14	41066	1	0	1
327	Demography, PCs	POR	1.00991	14	41066	0.43945	0.000344176	0.0316537
3606	No	POB	0	14	41066	1	0	1
3606	No	POR	0.485533	14	41066	0.942222	0.000165498	0.581698
3606	Demography, PCs	POB	0	14	41066	1	0	1
3606	Demography, PCs	POR	0.509603	14	41066	0.929388	0.000173701	0.533182
399	No	POB	0	14	41066	1	0	1
399	No	POR	0.372727	14	41066	0.982532	0.000127052	0.80071
399	Demography, PCs	POB	0	14	41066	1	0	1
399	Demography, PCs	POR	0.397054	14	41066	0.97641	0.000135343	0.75604
41200_K633	No	POB	0	14	41066	1	0	1
41200_K633	No	POR	0.799529	14	41066	0.670772	0.000272497	0.124643
41200_K633	Demography, PCs	POB	0	14	41066	1	0	1
41200_K633	Demography, PCs	POR	0.79157	14	41066	0.679575	0.000269785	0.132038
41200_V544	No	POB	0	14	41066	1	0	1
41200_V544	No	POR	0.651819	14	41066	0.822909	0.000222165	0.282517
41200_V544	Demography, PCs	POB	0	14	41066	1	0	1
41200_V544	Demography, PCs	POR	0.657431	14	41066	0.817742	0.000224077	0.27591
41246	No	POB	0	14	41066	1	0	1
41246	No	POR	0.257944	14	41066	0.997385	8.79292e-05	0.949019
41246	Demography, PCs	POB	0	14	41066	1	0	1
41246	Demography, PCs	POR	0.245008	14	41066	0.99803	8.35197e-05	0.958485
4125	No	POB	0	14	41066	1	0	1
4125	No	POR	0.223535	14	41066	0.998822	7.62004e-05	0.971305
4125	Demography, PCs	POB	0	14	41066	1	0	1
4125	Demography, PCs	POR	0.212835	14	41066	0.999109	7.25534e-05	0.977418
4194	No	POB	0	14	41066	1	0	1
4194	No	POR	0.471843	14	41066	0.948828	0.000160832	0.609407
4194	Demography, PCs	POB	0	14	41066	1	0	1
4194	Demography, PCs	POR	0.444013	14	41066	0.960732	0.000151348	0.666601
4195	No	POB	0	14	41066	1	0	1
4195	No	POR	0.338376	14	41066	0.989139	0.000115344	0.854748
4195	Demography, PCs	POB	0	14	41066	1	0	1
4195	Demography, PCs	POR	0.332671	14	41066	0.990028	0.0001134	0.863623
4631	No	POB	0	14	41066	1	0	1
4631	No	POR	0.668902	14	41066	0.806987	0.000227986	0.261118
4631	Demography, PCs	POB	0	14	41066	1	0	1
4631	Demography, PCs	POR	0.710731	14	41066	0.765795	0.00024224	0.206193
471	No	POB	0	14	41066	1	0	1
471	No	POR	0.601811	14	41066	0.865989	0.000205124	0.360517
471	Demography, PCs	POB	0	14	41066	1	0	1
471	Demography, PCs	POR	0.570516	14	41066	0.88997	0.00019446	0.415245
50	No	POB	0	14	41066	1	0	1
50	No	POR	0.768103	14	41066	0.705275	0.000261789	0.149394
50	Demography, PCs	POB	0	14	41066	1	0	1
50	Demography, PCs	POR	0.791364	14	41066	0.679802	0.000269715	0.132137
5096	No	POB	0	14	41066	1	0	1
5096	No	POR	0.432988	14	41066	0.964897	0.00014759	0.688492
5096	Demography, PCs	POB	0	14	41066	1	0	1
5096	Demography, PCs	POR	0.414197	14	41066	0.971302	0.000141186	0.72409
550.4	No	POB	0	14	41066	1	0	1
550.4	No	POR	1.20557	14	41066	0.26279	0.000410829	0.00700128
550.4	Demography, PCs	POB	0	14	41066	1	0	1
550.4	Demography, PCs	POR	1.19277	14	41066	0.272635	0.000406469	0.00788877
5556	No	POB	0	14	41066	1	0	1
5556	No	POR	0.97111	14	41066	0.480278	0.000330956	0.0408244
5556	Demography, PCs	POB	0	14	41066	1	0	1
5556	Demography, PCs	POR	1.07289	14	41066	0.376798	0.000365629	0.0200177
574	No	POB	0	14	41066	1	0	1
574	No	POR	0.659731	14	41066	0.815606	0.000224861	0.273247
574	Demography, PCs	POB	0	14	41066	1	0	1
574	Demography, PCs	POR	0.664556	14	41066	0.811091	0.000226506	0.267133
6138_1	No	POB	0	14	41066	1	0	1
6138_1	No	POR	2.74537	14	41066	0.000447596	0.000935063	9.86096e-05
6138_1	Demography, PCs	POB	0	14	41066	1	0	1
6138_1	Demography, PCs	POR	3.18204	14	41066	4.85946e-05	0.00108363	9.86096e-05
6138_100	No	POB	0	14	41066	1	0	1
6138_100	No	POR	2.36494	14	41066	0.00278627	0.000805593	9.86096e-05
6138_100	Demography, PCs	POB	0	14	41066	1	0	1
6138_100	Demography, PCs	POR	2.77132	14	41066	0.000393569	0.000943893	9.86096e-05
6138_2	No	POB	0	14	41066	1	0	1
6138_2	No	POR	2.29377	14	41066	0.0038708	0.000781367	9.86096e-05
6138_2	Demography, PCs	POB	0	14	41066	1	0	1
6138_2	Demography, PCs	POR	2.68021	14	41066	0.000616996	0.00091289	9.86096e-05
6138_3	No	POB	0	14	41066	1	0	1
6138_3	No	POR	1.4758	14	41066	0.110695	0.000502869	0.000788877
6138_3	Demography, PCs	POB	0	14	41066	1	0	1
6138_3	Demography, PCs	POR	1.7201	14	41066	0.0448403	0.000586063	0.000197219
6138_6	No	POB	0	14	41066	1	0	1
6138_6	No	POR	1.545	14	41066	0.0866008	0.000526435	0.000493048
6138_6	Demography, PCs	POB	0	14	41066	1	0	1
6138_6	Demography, PCs	POR	1.7838	14	41066	0.0348714	0.000607756	0.000197219
6139	No	POB	0	14	41066	1	0	1
6139	No	POR	0.723654	14	41066	0.752516	0.000246643	0.1915
6139	Demography, PCs	POB	0	14	41066	1	0	1
6139	Demography, PCs	POR	0.768808	14	41066	0.704509	0.000262029	0.148309
6144	No	POB	0	14	41066	1	0	1
6144	No	POR	0.581824	14	41066	0.881586	0.000198313	0.395819
6144	Demography, PCs	POB	0	14	41066	1	0	1
6144	Demography, PCs	POR	0.591718	14	41066	0.873988	0.000201685	0.377872
6145	No	POB	0	14	41066	1	0	1
6145	No	POR	0.889018	14	41066	0.570517	0.000302987	0.0721822
6145	Demography, PCs	POB	0	14	41066	1	0	1
6145	Demography, PCs	POR	0.890527	14	41066	0.568828	0.000303502	0.071492
6146	No	POB	0	14	41066	1	0	1
6146	No	POR	1.02193	14	41066	0.427125	0.00034827	0.0283996
6146	Demography, PCs	POB	0	14	41066	1	0	1
6146	Demography, PCs	POR	1.112	14	41066	0.340505	0.000378953	0.0141998
6147	No	POB	0	14	41066	1	0	1
6147	No	POR	1.11113	14	41066	0.341286	0.000378658	0.014397
6147	Demography, PCs	POB	0	14	41066	1	0	1
6147	Demography, PCs	POR	1.11927	14	41066	0.333995	0.000381431	0.0134109
6149_100	No	POB	0	14	41066	1	0	1
6149_100	No	POR	0.623199	14	41066	0.848245	0.000212413	0.327384
6149_100	Demography, PCs	POB	0	14	41066	1	0	1
6149_100	Demography, PCs	POR	0.642542	14	41066	0.831312	0.000219004	0.296815
6149_3	No	POB	0	14	41066	1	0	1
6149_3	No	POR	0.298998	14	41066	0.994237	0.000101922	0.907997
6149_3	Demography, PCs	POB	0	14	41066	1	0	1
6149_3	Demography, PCs	POR	0.318362	14	41066	0.992025	0.000108522	0.884134
6149_6	No	POB	0	14	41066	1	0	1
6149_6	No	POR	0.942315	14	41066	0.511447	0.000321146	0.0504881
6149_6	Demography, PCs	POB	0	14	41066	1	0	1
6149_6	Demography, PCs	POR	1.021	14	41066	0.428072	0.000347954	0.0286954
6152	No	POB	0	14	41066	1	0	1
6152	No	POR	0.335566	14	41066	0.989584	0.000114386	0.859284
6152	Demography, PCs	POB	0	14	41066	1	0	1
6152	Demography, PCs	POR	0.313622	14	41066	0.992616	0.000106907	0.889656
6159	No	POB	0	14	41066	1	0	1
6159	No	POR	0.423792	14	41066	0.968139	0.000144456	0.706636
6159	Demography, PCs	POB	0	14	41066	1	0	1
6159	Demography, PCs	POR	0.42785	14	41066	0.966734	0.000145839	0.699142
6160_1	No	POB	0	14	41066	1	0	1
6160_1	No	POR	0.558846	14	41066	0.89828	0.000190483	0.438024
6160_1	Demography, PCs	POB	0	14	41066	1	0	1
6160_1	Demography, PCs	POR	0.599439	14	41066	0.867892	0.000204316	0.364165
6160_100	No	POB	0	14	41066	1	0	1
6160_100	No	POR	0.611576	14	41066	0.85802	0.000208452	0.345429
6160_100	Demography, PCs	POB	0	14	41066	1	0	1
6160_100	Demography, PCs	POR	0.726657	14	41066	0.749398	0.000247667	0.187851
6160_2	No	POB	0	14	41066	1	0	1
6160_2	No	POR	0.795761	14	41066	0.674944	0.000271213	0.128981
6160_2	Demography, PCs	POB	0	14	41066	1	0	1
6160_2	Demography, PCs	POR	0.818751	14	41066	0.649375	0.000279046	0.111133
6160_4	No	POB	0	14	41066	1	0	1
6160_4	No	POR	0.600964	14	41066	0.86667	0.000204836	0.361897
6160_4	Demography, PCs	POB	0	14	41066	1	0	1
6160_4	Demography, PCs	POR	0.70888	14	41066	0.767677	0.000241609	0.208757
6162	No	POB	0	14	41066	1	0	1
6162	No	POR	0.842475	14	41066	0.622787	0.00028713	0.0969332
6162	Demography, PCs	POB	0	14	41066	1	0	1
6162	Demography, PCs	POR	0.96561	14	41066	0.48618	0.000329082	0.0422049
714.1	No	POB	0	14	41066	1	0	1
714.1	No	POR	0.350296	14	41066	0.987097	0.000119407	0.837097
714.1	Demography, PCs	POB	0	14	41066	1	0	1
714.1	Demography, PCs	POR	0.351671	14	41066	0.986845	0.000119876	0.834632
726	No	POB	0	14	41066	1	0	1
726	No	POR	0.436053	14	41066	0.96377	0.000148635	0.682576
726	Demography, PCs	POB	0	14	41066	1	0	1
726	Demography, PCs	POR	0.472246	14	41066	0.94864	0.00016097	0.608323
735.3	No	POB	0	14	41066	1	0	1
735.3	No	POR	0.820966	14	41066	0.646899	0.000279801	0.109752
735.3	Demography, PCs	POB	0	14	41066	1	0	1
735.3	Demography, PCs	POR	0.81735	14	41066	0.650939	0.000278569	0.112218
738	No	POB	0	14	41066	1	0	1
738	No	POR	1.90532	14	41066	0.0212468	0.00064913	9.86096e-05
738	Demography, PCs	POB	0	14	41066	1	0	1
738	Demography, PCs	POR	2.12973	14	41066	0.00810562	0.000725529	9.86096e-05
743.1	No	POB	0	14	41066	1	0	1
743.1	No	POR	0.583907	14	41066	0.880006	0.000199023	0.39217
743.1	Demography, PCs	POB	0	14	41066	1	0	1
743.1	Demography, PCs	POR	0.559558	14	41066	0.897783	0.000190725	0.436348
835	No	POB	0	14	41066	1	0	1
835	No	POR	0.444794	14	41066	0.960426	0.000151614	0.665418
835	Demography, PCs	POB	0	14	41066	1	0	1
835	Demography, PCs	POR	0.48157	14	41066	0.944186	0.000164147	0.589587
845	No	POB	0	14	41066	1	0	1
845	No	POR	2.87952	14	41066	0.000229085	0.000980708	9.86096e-05
845	Demography, PCs	POB	0	14	41066	1	0	1
845	Demography, PCs	POR	3.21719	14	41066	4.04506e-05	0.00109559	9.86096e-05
924	No	POB	0	14	41066	1	0	1
924	No	POR	0.495514	14	41066	0.93709	0.000168899	0.563159
924	Demography, PCs	POB	0	14	41066	1	0	1
924	Demography, PCs	POR	0.626055	14	41066	0.845796	0.000213386	0.323144
960	No	POB	0	14	41066	1	0	1
960	No	POR	0.4718	14	41066	0.948848	0.000160818	0.609703
960	Demography, PCs	POB	0	14	41066	1	0	1
960	Demography, PCs	POR	0.489113	14	41066	0.940412	0.000166718	0.575091
AG	No	POB	0	14	41066	1	0	1
AG	No	POR	0.566191	14	41066	0.893091	0.000192986	0.423627
AG	Demography, PCs	POB	0	14	41066	1	0	1
AG	Demography, PCs	POR	0.578337	14	41066	0.884206	0.000197125	0.401341
alpha1-antagonist_alphablocker	No	POB	0	14	41066	1	0	1
alpha1-antagonist_alphablocker	No	POR	0.226614	14	41066	0.998727	7.72499e-05	0.970023
alpha1-antagonist_alphablocker	Demography, PCs	POB	0	14	41066	1	0	1
alpha1-antagonist_alphablocker	Demography, PCs	POR	0.2328	14	41066	0.998518	7.93586e-05	0.966571
dexamethasone_aceticacid_neomycin	No	POB	0	14	41066	1	0	1
dexamethasone_aceticacid_neomycin	No	POR	0.482448	14	41066	0.943754	0.000164447	0.588305
dexamethasone_aceticacid_neomycin	Demography, PCs	POB	0	14	41066	1	0	1
dexamethasone_aceticacid_neomycin	Demography, PCs	POR	0.51159	14	41066	0.928259	0.000174378	0.529534
EA4	No	POB	0	14	41066	1	0	1
EA4	No	POR	3.45159	14	41066	1.172e-05	0.00117532	9.86096e-05
EA4	Demography, PCs	POB	0	14	41066	1	0	1
EA4	Demography, PCs	POR	4.05116	14	41066	4.4346e-07	0.00137919	9.86096e-05
eGFR	No	POB	0	14	41066	1	0	1
eGFR	No	POR	0.454615	14	41066	0.956435	0.000154961	0.647076
eGFR	Demography, PCs	POB	0	14	41066	1	0	1
eGFR	Demography, PCs	POR	0.436611	14	41066	0.963562	0.000148825	0.681787
K22	No	POB	0	14	41066	1	0	1
K22	No	POR	0.686178	14	41066	0.790331	0.000233874	0.239424
K22	Demography, PCs	POB	0	14	41066	1	0	1
K22	Demography, PCs	POR	0.688476	14	41066	0.788076	0.000234657	0.237255
K40	No	POB	0	14	41066	1	0	1
K40	No	POR	0.978495	14	41066	0.472395	0.000333472	0.0390494
K40	Demography, PCs	POB	0	14	41066	1	0	1
K40	Demography, PCs	POR	0.964746	14	41066	0.487109	0.000328788	0.0425007
K57	No	POB	0	14	41066	1	0	1
K57	No	POR	0.775587	14	41066	0.697124	0.000264339	0.143674
K57	Demography, PCs	POB	0	14	41066	1	0	1
K57	Demography, PCs	POR	0.794003	14	41066	0.676887	0.000270614	0.130954
LDLC	No	POB	0	14	41066	1	0	1
LDLC	No	POR	0.533221	14	41066	0.915276	0.00018175	0.486244
LDLC	Demography, PCs	POB	0	14	41066	1	0	1
LDLC	Demography, PCs	POR	0.518121	14	41066	0.924472	0.000176604	0.5177
M16	No	POB	0	14	41066	1	0	1
M16	No	POR	0.706516	14	41066	0.770074	0.000240804	0.212701
M16	Demography, PCs	POB	0	14	41066	1	0	1
M16	Demography, PCs	POR	0.705788	14	41066	0.770811	0.000240555	0.213884
N20	No	POB	0	14	41066	1	0	1
N20	No	POR	0.293972	14	41066	0.994727	0.000100209	0.914703
N20	Demography, PCs	POB	0	14	41066	1	0	1
N20	Demography, PCs	POR	0.277756	14	41066	0.996098	9.46823e-05	0.931861
N81	No	POB	0	14	41066	1	0	1
N81	No	POR	0.271492	14	41066	0.996548	9.25471e-05	0.937679
N81	Demography, PCs	POB	0	14	41066	1	0	1
N81	Demography, PCs	POR	0.274248	14	41066	0.996355	9.34865e-05	0.934819
PP	No	POB	0	14	41066	1	0	1
PP	No	POR	0.170512	14	41066	0.999757	5.81265e-05	0.992506
PP	Demography, PCs	POB	0	14	41066	1	0	1
PP	Demography, PCs	POR	0.176036	14	41066	0.999706	6.00097e-05	0.991322
1920	Demography, PCs, PGS(EA4)	POB	0	14	41066	1	0	1
1920	Demography, PCs, PGS(EA4)	POR	0.360722	14	41066	0.985097	0.00012296	1
1930	Demography, PCs, PGS(EA4)	POB	0	14	41066	1	0	1
1930	Demography, PCs, PGS(EA4)	POR	0.425877	14	41066	0.967422	0.000145167	1
1940	Demography, PCs, PGS(EA4)	POB	0	14	41066	1	0	1
1940	Demography, PCs, PGS(EA4)	POR	0.254042	14	41066	0.997594	8.65991e-05	1
1950	Demography, PCs, PGS(EA4)	POB	0	14	41066	1	0	1
1950	Demography, PCs, PGS(EA4)	POR	0.192019	14	41066	0.999509	6.5458e-05	1
1960	Demography, PCs, PGS(EA4)	POB	0	14	41066	1	0	1
1960	Demography, PCs, PGS(EA4)	POR	0.615361	14	41066	0.854871	0.000209741	1
1980	Demography, PCs, PGS(EA4)	POB	0	14	41066	1	0	1
1980	Demography, PCs, PGS(EA4)	POR	0.475963	14	41066	0.946892	0.000162237	1
1990	Demography, PCs, PGS(EA4)	POB	0	14	41066	1	0	1
1990	Demography, PCs, PGS(EA4)	POR	0.469496	14	41066	0.94991	0.000160032	1
2000	Demography, PCs, PGS(EA4)	POB	0	14	41066	1	0	1
2000	Demography, PCs, PGS(EA4)	POR	0.548936	14	41066	0.905059	0.000187105	1
2010	Demography, PCs, PGS(EA4)	POB	0	14	41066	1	0	1
2010	Demography, PCs, PGS(EA4)	POR	0.522045	14	41066	0.922141	0.000177941	1
2020	Demography, PCs, PGS(EA4)	POB	0	14	41066	1	0	1
2020	Demography, PCs, PGS(EA4)	POR	0.367191	14	41066	0.98375	0.000125165	1
2040	Demography, PCs, PGS(EA4)	POB	0	14	41066	1	0	1
2040	Demography, PCs, PGS(EA4)	POR	0.58254	14	41066	0.881044	0.000198557	1
2090	Demography, PCs, PGS(EA4)	POB	0	14	41066	1	0	1
2090	Demography, PCs, PGS(EA4)	POR	0.612028	14	41066	0.857646	0.000208606	1
2100	Demography, PCs, PGS(EA4)	POB	0	14	41066	1	0	1
2100	Demography, PCs, PGS(EA4)	POR	0.999101	14	41066	0.450674	0.000340492	1
4631	Demography, PCs, PGS(EA4)	POB	0	14	41066	1	0	1
4631	Demography, PCs, PGS(EA4)	POR	0.671373	14	41066	0.804638	0.000228828	1
6138_1	Demography, PCs, PGS(EA4)	POB	0	14	41066	1	0	1
6138_1	Demography, PCs, PGS(EA4)	POR	0.623177	14	41066	0.848264	0.000212405	1
6138_100	Demography, PCs, PGS(EA4)	POB	0	14	41066	1	0	1
6138_100	Demography, PCs, PGS(EA4)	POR	0.850612	14	41066	0.613645	0.000289902	1
6138_2	Demography, PCs, PGS(EA4)	POB	0	14	41066	1	0	1
6138_2	Demography, PCs, PGS(EA4)	POR	0.593523	14	41066	0.872576	0.0002023	1
6138_3	Demography, PCs, PGS(EA4)	POB	0	14	41066	1	0	1
6138_3	Demography, PCs, PGS(EA4)	POR	0.515698	14	41066	0.92589	0.000175778	1
6138_6	Demography, PCs, PGS(EA4)	POB	0	14	41066	1	0	1
6138_6	Demography, PCs, PGS(EA4)	POR	0.634744	14	41066	0.838236	0.000216347	1
6145	Demography, PCs, PGS(EA4)	POB	0	14	41066	1	0	1
6145	Demography, PCs, PGS(EA4)	POR	0.703124	14	41066	0.773498	0.000239648	1
20016	Demography, PCs, PGS(EA4)	POB	0	14	41066	1	0	1
20016	Demography, PCs, PGS(EA4)	POR	0.835223	14	41066	0.630928	0.000284659	1
20023	Demography, PCs, PGS(EA4)	POB	0	14	41066	1	0	1
20023	Demography, PCs, PGS(EA4)	POR	0.267855	14	41066	0.99679	9.13075e-05	1
20127	Demography, PCs, PGS(EA4)	POB	0	14	41066	1	0	1
20127	Demography, PCs, PGS(EA4)	POR	0.34905	14	41066	0.987322	0.000118982	1
2050	Demography, PCs, PGS(EA4)	POB	0	14	41066	1	0	1
2050	Demography, PCs, PGS(EA4)	POR	0.44747	14	41066	0.959363	0.000152526	1
2070	Demography, PCs, PGS(EA4)	POB	0	14	41066	1	0	1
2070	Demography, PCs, PGS(EA4)	POR	0.513113	14	41066	0.927386	0.000174897	1
738	Demography, PCs, PGS(EA4)	POB	0	14	41066	1	0	1
738	Demography, PCs, PGS(EA4)	POR	0.646515	14	41066	0.827736	0.000220358	1
845	Demography, PCs, PGS(EA4)	POB	0	14	41066	1	0	1
845	Demography, PCs, PGS(EA4)	POR	1.34948	14	41066	0.16915	0.000459846	0.301745
30610	Demography, PCs, PGS(EA4)	POB	0	14	41066	1	0	1
30610	Demography, PCs, PGS(EA4)	POR	0.332191	14	41066	0.990101	0.000113236	1
30700	Demography, PCs, PGS(EA4)	POB	0	14	41066	1	0	1
30700	Demography, PCs, PGS(EA4)	POR	0.369928	14	41066	0.983156	0.000126098	1
30720	Demography, PCs, PGS(EA4)	POB	0	14	41066	1	0	1
30720	Demography, PCs, PGS(EA4)	POR	0.510528	14	41066	0.928863	0.000174016	1
30750	Demography, PCs, PGS(EA4)	POB	0	14	41066	1	0	1
30750	Demography, PCs, PGS(EA4)	POR	0.402637	14	41066	0.974821	0.000137246	1
30760	Demography, PCs, PGS(EA4)	POB	0	14	41066	1	0	1
30760	Demography, PCs, PGS(EA4)	POR	0.434592	14	41066	0.96431	0.000148137	1
30770	Demography, PCs, PGS(EA4)	POB	0	14	41066	1	0	1
30770	Demography, PCs, PGS(EA4)	POR	0.66926	14	41066	0.806648	0.000228108	1
20002_1226	Demography, PCs, PGS(EA4)	POB	0	14	41066	1	0	1
20002_1226	Demography, PCs, PGS(EA4)	POR	0.659652	14	41066	0.815679	0.000224835	1
20003_1140874420	Demography, PCs, PGS(EA4)	POB	0	14	41066	1	0	1
20003_1140874420	Demography, PCs, PGS(EA4)	POR	0.308632	14	41066	0.993203	0.000105206	1
20004_1479	Demography, PCs, PGS(EA4)	POB	0	14	41066	1	0	1
20004_1479	Demography, PCs, PGS(EA4)	POR	0.386884	14	41066	0.979125	0.000131877	1
1697	Demography, PCs, PGS(EA4)	POB	0	14	41066	1	0	1
1697	Demography, PCs, PGS(EA4)	POR	0.62097	14	41066	0.850144	0.000211653	1
30040	Demography, PCs, PGS(EA4)	POB	0	14	41066	1	0	1
30040	Demography, PCs, PGS(EA4)	POR	0.680129	14	41066	0.796223	0.000231812	1
30070	Demography, PCs, PGS(EA4)	POB	0	14	41066	1	0	1
30070	Demography, PCs, PGS(EA4)	POR	0.342165	14	41066	0.988517	0.000116635	1
30080	Demography, PCs, PGS(EA4)	POB	0	14	41066	1	0	1
30080	Demography, PCs, PGS(EA4)	POR	0.621503	14	41066	0.849691	0.000211834	1
30100	Demography, PCs, PGS(EA4)	POB	0	14	41066	1	0	1
30100	Demography, PCs, PGS(EA4)	POR	0.549352	14	41066	0.904779	0.000187247	1
3147	Demography, PCs, PGS(EA4)	POB	0	14	41066	1	0	1
3147	Demography, PCs, PGS(EA4)	POR	0.797966	14	41066	0.672503	0.000271964	1
4125	Demography, PCs, PGS(EA4)	POB	0	14	41066	1	0	1
4125	Demography, PCs, PGS(EA4)	POR	0.214676	14	41066	0.999064	7.31808e-05	1
5096	Demography, PCs, PGS(EA4)	POB	0	14	41066	1	0	1
5096	Demography, PCs, PGS(EA4)	POR	0.434397	14	41066	0.964382	0.00014807	1
eGFR	Demography, PCs, PGS(EA4)	POB	0	14	41066	1	0	1
eGFR	Demography, PCs, PGS(EA4)	POR	0.433583	14	41066	0.964681	0.000147793	1
30600	Demography, PCs, PGS(EA4)	POB	0	14	41066	1	0	1
30600	Demography, PCs, PGS(EA4)	POR	0.609551	14	41066	0.859691	0.000207762	1
30620	Demography, PCs, PGS(EA4)	POB	0	14	41066	1	0	1
30620	Demography, PCs, PGS(EA4)	POR	0.271214	14	41066	0.996567	9.24522e-05	1
30630	Demography, PCs, PGS(EA4)	POB	0	14	41066	1	0	1
30630	Demography, PCs, PGS(EA4)	POR	0.559338	14	41066	0.897937	0.00019065	1
30640	Demography, PCs, PGS(EA4)	POB	0	14	41066	1	0	1
30640	Demography, PCs, PGS(EA4)	POR	0.622976	14	41066	0.848436	0.000212336	1
30650	Demography, PCs, PGS(EA4)	POB	0	14	41066	1	0	1
30650	Demography, PCs, PGS(EA4)	POR	0.648507	14	41066	0.825929	0.000221037	1
30680	Demography, PCs, PGS(EA4)	POB	0	14	41066	1	0	1
30680	Demography, PCs, PGS(EA4)	POR	0.424484	14	41066	0.967903	0.000144692	1
30690	Demography, PCs, PGS(EA4)	POB	0	14	41066	1	0	1
30690	Demography, PCs, PGS(EA4)	POR	0.469154	14	41066	0.950067	0.000159916	1
30710	Demography, PCs, PGS(EA4)	POB	0	14	41066	1	0	1
30710	Demography, PCs, PGS(EA4)	POR	0.534435	14	41066	0.91451	0.000182163	1
30730	Demography, PCs, PGS(EA4)	POB	0	14	41066	1	0	1
30730	Demography, PCs, PGS(EA4)	POR	0.551624	14	41066	0.903246	0.000188021	1
30740	Demography, PCs, PGS(EA4)	POB	0	14	41066	1	0	1
30740	Demography, PCs, PGS(EA4)	POR	0.565039	14	41066	0.893914	0.000192593	1
30780	Demography, PCs, PGS(EA4)	POB	0	14	41066	1	0	1
30780	Demography, PCs, PGS(EA4)	POR	0.666168	14	41066	0.809573	0.000227055	1
30810	Demography, PCs, PGS(EA4)	POB	0	14	41066	1	0	1
30810	Demography, PCs, PGS(EA4)	POR	0.642026	14	41066	0.831774	0.000218828	1
30830	Demography, PCs, PGS(EA4)	POB	0	14	41066	1	0	1
30830	Demography, PCs, PGS(EA4)	POR	0.433242	14	41066	0.964805	0.000147677	1
30860	Demography, PCs, PGS(EA4)	POB	0	14	41066	1	0	1
30860	Demography, PCs, PGS(EA4)	POR	0.501412	14	41066	0.933931	0.000170909	1
30870	Demography, PCs, PGS(EA4)	POB	0	14	41066	1	0	1
30870	Demography, PCs, PGS(EA4)	POR	0.504762	14	41066	0.932094	0.000172051	1
30880	Demography, PCs, PGS(EA4)	POB	0	14	41066	1	0	1
30880	Demography, PCs, PGS(EA4)	POR	0.572086	14	41066	0.888826	0.000194994	1
30890	Demography, PCs, PGS(EA4)	POB	0	14	41066	1	0	1
30890	Demography, PCs, PGS(EA4)	POR	0.708561	14	41066	0.768001	0.0002415	1
1210	Demography, PCs, PGS(EA4)	POB	0	14	41066	1	0	1
1210	Demography, PCs, PGS(EA4)	POR	0.671008	14	41066	0.804986	0.000228704	1
1428_0	Demography, PCs, PGS(EA4)	POB	0	14	41066	1	0	1
1428_0	Demography, PCs, PGS(EA4)	POR	0.64809	14	41066	0.826308	0.000220894	1
1428_1	Demography, PCs, PGS(EA4)	POB	0	14	41066	1	0	1
1428_1	Demography, PCs, PGS(EA4)	POR	0.62063	14	41066	0.850432	0.000211537	1
1468	Demography, PCs, PGS(EA4)	POB	0	14	41066	1	0	1
1468	Demography, PCs, PGS(EA4)	POR	0.723149	14	41066	0.753039	0.000246471	1
1538	Demography, PCs, PGS(EA4)	POB	0	14	41066	1	0	1
1538	Demography, PCs, PGS(EA4)	POR	0.415981	14	41066	0.97073	0.000141794	1
1747	Demography, PCs, PGS(EA4)	POB	0	14	41066	1	0	1
1747	Demography, PCs, PGS(EA4)	POR	0.414783	14	41066	0.971115	0.000141385	1
20002_1138	Demography, PCs, PGS(EA4)	POB	0	14	41066	1	0	1
20002_1138	Demography, PCs, PGS(EA4)	POR	0.536849	14	41066	0.912976	0.000182986	1
20003_1140861998	Demography, PCs, PGS(EA4)	POB	0	14	41066	1	0	1
20003_1140861998	Demography, PCs, PGS(EA4)	POR	0.15325	14	41066	0.999872	5.22426e-05	1
20003_1140874744	Demography, PCs, PGS(EA4)	POB	0	14	41066	1	0	1
20003_1140874744	Demography, PCs, PGS(EA4)	POR	0.551497	14	41066	0.903331	0.000187978	1
20003_1140881856	Demography, PCs, PGS(EA4)	POB	0	14	41066	1	0	1
20003_1140881856	Demography, PCs, PGS(EA4)	POR	0.232963	14	41066	0.998513	7.94141e-05	1
20003_1140923346	Demography, PCs, PGS(EA4)	POB	0	14	41066	1	0	1
20003_1140923346	Demography, PCs, PGS(EA4)	POR	0.468327	14	41066	0.950444	0.000159634	1
20003_1141194794	Demography, PCs, PGS(EA4)	POB	0	14	41066	1	0	1
20003_1141194794	Demography, PCs, PGS(EA4)	POR	0.308632	14	41066	0.993203	0.000105206	1
20004_1320	Demography, PCs, PGS(EA4)	POB	0	14	41066	1	0	1
20004_1320	Demography, PCs, PGS(EA4)	POR	0.392571	14	41066	0.977635	0.000133815	1
20004_1478	Demography, PCs, PGS(EA4)	POB	0	14	41066	1	0	1
20004_1478	Demography, PCs, PGS(EA4)	POR	0.297643	14	41066	0.994372	0.000101461	1
20004_1480	Demography, PCs, PGS(EA4)	POB	0	14	41066	1	0	1
20004_1480	Demography, PCs, PGS(EA4)	POR	0.658258	14	41066	0.816975	0.000224359	1
20004_1483	Demography, PCs, PGS(EA4)	POB	0	14	41066	1	0	1
20004_1483	Demography, PCs, PGS(EA4)	POR	0.362234	14	41066	0.984789	0.000123476	1
20107	Demography, PCs, PGS(EA4)	POB	0	14	41066	1	0	1
20107	Demography, PCs, PGS(EA4)	POR	0.349529	14	41066	0.987236	0.000119145	1
20110	Demography, PCs, PGS(EA4)	POB	0	14	41066	1	0	1
20110	Demography, PCs, PGS(EA4)	POR	0.380247	14	41066	0.980775	0.000129615	1
20111	Demography, PCs, PGS(EA4)	POB	0	14	41066	1	0	1
20111	Demography, PCs, PGS(EA4)	POR	0.911323	14	41066	0.54563	0.000310587	1
20116	Demography, PCs, PGS(EA4)	POB	0	14	41066	1	0	1
20116	Demography, PCs, PGS(EA4)	POR	0.408079	14	41066	0.973203	0.000139101	1
20544	Demography, PCs, PGS(EA4)	POB	0	14	41066	1	0	1
20544	Demography, PCs, PGS(EA4)	POR	0.716539	14	41066	0.759856	0.000244219	1
2129	Demography, PCs, PGS(EA4)	POB	0	14	41066	1	0	1
2129	Demography, PCs, PGS(EA4)	POR	0.384646	14	41066	0.979692	0.000131114	1
2257	Demography, PCs, PGS(EA4)	POB	0	14	41066	1	0	1
2257	Demography, PCs, PGS(EA4)	POR	0.451695	14	41066	0.957648	0.000153966	1
2463	Demography, PCs, PGS(EA4)	POB	0	14	41066	1	0	1
2463	Demography, PCs, PGS(EA4)	POR	0.646023	14	41066	0.828179	0.00022019	1
2654	Demography, PCs, PGS(EA4)	POB	0	14	41066	1	0	1
2654	Demography, PCs, PGS(EA4)	POR	0.587841	14	41066	0.876994	0.000200364	1
3606	Demography, PCs, PGS(EA4)	POB	0	14	41066	1	0	1
3606	Demography, PCs, PGS(EA4)	POR	0.403209	14	41066	0.974654	0.000137441	1
41200_K633	Demography, PCs, PGS(EA4)	POB	0	14	41066	1	0	1
41200_K633	Demography, PCs, PGS(EA4)	POR	0.7877	14	41066	0.68384	0.000268466	1
41200_V544	Demography, PCs, PGS(EA4)	POB	0	14	41066	1	0	1
41200_V544	Demography, PCs, PGS(EA4)	POR	0.522663	14	41066	0.92177	0.000178152	1
41246	Demography, PCs, PGS(EA4)	POB	0	14	41066	1	0	1
41246	Demography, PCs, PGS(EA4)	POR	0.244707	14	41066	0.998043	8.34173e-05	1
5556	Demography, PCs, PGS(EA4)	POB	0	14	41066	1	0	1
5556	Demography, PCs, PGS(EA4)	POR	0.382234	14	41066	0.980291	0.000130292	1
6139	Demography, PCs, PGS(EA4)	POB	0	14	41066	1	0	1
6139	Demography, PCs, PGS(EA4)	POR	0.631927	14	41066	0.840705	0.000215387	1
6144	Demography, PCs, PGS(EA4)	POB	0	14	41066	1	0	1
6144	Demography, PCs, PGS(EA4)	POR	0.533983	14	41066	0.914796	0.000182009	1
6146	Demography, PCs, PGS(EA4)	POB	0	14	41066	1	0	1
6146	Demography, PCs, PGS(EA4)	POR	0.540739	14	41066	0.91047	0.000184312	1
6147	Demography, PCs, PGS(EA4)	POB	0	14	41066	1	0	1
6147	Demography, PCs, PGS(EA4)	POR	0.601448	14	41066	0.866282	0.000205	1
6149_100	Demography, PCs, PGS(EA4)	POB	0	14	41066	1	0	1
6149_100	Demography, PCs, PGS(EA4)	POR	0.380569	14	41066	0.980697	0.000129725	1
6149_3	Demography, PCs, PGS(EA4)	POB	0	14	41066	1	0	1
6149_3	Demography, PCs, PGS(EA4)	POR	0.318134	14	41066	0.992054	0.000108445	1
6149_6	Demography, PCs, PGS(EA4)	POB	0	14	41066	1	0	1
6149_6	Demography, PCs, PGS(EA4)	POR	0.571056	14	41066	0.889577	0.000194644	1
6152	Demography, PCs, PGS(EA4)	POB	0	14	41066	1	0	1
6152	Demography, PCs, PGS(EA4)	POR	0.295614	14	41066	0.99457	0.000100769	1
6159	Demography, PCs, PGS(EA4)	POB	0	14	41066	1	0	1
6159	Demography, PCs, PGS(EA4)	POR	0.323126	14	41066	0.991396	0.000110146	1
6160_1	Demography, PCs, PGS(EA4)	POB	0	14	41066	1	0	1
6160_1	Demography, PCs, PGS(EA4)	POR	0.271502	14	41066	0.996547	9.25504e-05	1
6160_100	Demography, PCs, PGS(EA4)	POB	0	14	41066	1	0	1
6160_100	Demography, PCs, PGS(EA4)	POR	0.240961	14	41066	0.998204	8.21403e-05	1
6160_2	Demography, PCs, PGS(EA4)	POB	0	14	41066	1	0	1
6160_2	Demography, PCs, PGS(EA4)	POR	0.552843	14	41066	0.902417	0.000188437	1
6160_4	Demography, PCs, PGS(EA4)	POB	0	14	41066	1	0	1
6160_4	Demography, PCs, PGS(EA4)	POR	0.142086	14	41066	0.999919	4.84368e-05	1
6162	Demography, PCs, PGS(EA4)	POB	0	14	41066	1	0	1
6162	Demography, PCs, PGS(EA4)	POR	0.358393	14	41066	0.985562	0.000122166	1
1050	Demography, PCs, PGS(EA4)	POB	0	14	41066	1	0	1
1050	Demography, PCs, PGS(EA4)	POR	0.530834	14	41066	0.91677	0.000180936	1
1070	Demography, PCs, PGS(EA4)	POB	0	14	41066	1	0	1
1070	Demography, PCs, PGS(EA4)	POR	0.377628	14	41066	0.9814	0.000128722	1
1110	Demography, PCs, PGS(EA4)	POB	0	14	41066	1	0	1
1110	Demography, PCs, PGS(EA4)	POR	0.703665	14	41066	0.772953	0.000239832	1
1160	Demography, PCs, PGS(EA4)	POB	0	14	41066	1	0	1
1160	Demography, PCs, PGS(EA4)	POR	0.352347	14	41066	0.98672	0.000120106	1
1180	Demography, PCs, PGS(EA4)	POB	0	14	41066	1	0	1
1180	Demography, PCs, PGS(EA4)	POR	0.803506	14	41066	0.666359	0.000273852	1
1220	Demography, PCs, PGS(EA4)	POB	0	14	41066	1	0	1
1220	Demography, PCs, PGS(EA4)	POR	0.756717	14	41066	0.717578	0.000257909	1
1239	Demography, PCs, PGS(EA4)	POB	0	14	41066	1	0	1
1239	Demography, PCs, PGS(EA4)	POR	0.464798	14	41066	0.952033	0.000158431	1
1249	Demography, PCs, PGS(EA4)	POB	0	14	41066	1	0	1
1249	Demography, PCs, PGS(EA4)	POR	0.510471	14	41066	0.928896	0.000173997	1
1329	Demography, PCs, PGS(EA4)	POB	0	14	41066	1	0	1
1329	Demography, PCs, PGS(EA4)	POR	0.635593	14	41066	0.837489	0.000216636	1
135	Demography, PCs, PGS(EA4)	POB	0	14	41066	1	0	1
135	Demography, PCs, PGS(EA4)	POR	0.918084	14	41066	0.538127	0.00031289	1
137	Demography, PCs, PGS(EA4)	POB	0	14	41066	1	0	1
137	Demography, PCs, PGS(EA4)	POR	0.628972	14	41066	0.843277	0.00021438	1
1408	Demography, PCs, PGS(EA4)	POB	0	14	41066	1	0	1
1408	Demography, PCs, PGS(EA4)	POR	0.440344	14	41066	0.962153	0.000150097	1
1458	Demography, PCs, PGS(EA4)	POB	0	14	41066	1	0	1
1458	Demography, PCs, PGS(EA4)	POR	0.687476	14	41066	0.789058	0.000234316	1
1478	Demography, PCs, PGS(EA4)	POB	0	14	41066	1	0	1
1478	Demography, PCs, PGS(EA4)	POR	0.678052	14	41066	0.798232	0.000231104	1
1488	Demography, PCs, PGS(EA4)	POB	0	14	41066	1	0	1
1488	Demography, PCs, PGS(EA4)	POR	0.57967	14	41066	0.883208	0.000197579	1
1498	Demography, PCs, PGS(EA4)	POB	0	14	41066	1	0	1
1498	Demography, PCs, PGS(EA4)	POR	0.594889	14	41066	0.871501	0.000202765	1
1518	Demography, PCs, PGS(EA4)	POB	0	14	41066	1	0	1
1518	Demography, PCs, PGS(EA4)	POR	0.173482	14	41066	0.99973	5.91389e-05	1
1528	Demography, PCs, PGS(EA4)	POB	0	14	41066	1	0	1
1528	Demography, PCs, PGS(EA4)	POR	0.380891	14	41066	0.980619	0.000129834	1
1558	Demography, PCs, PGS(EA4)	POB	0	14	41066	1	0	1
1558	Demography, PCs, PGS(EA4)	POR	0.775573	14	41066	0.69714	0.000264334	1
1717	Demography, PCs, PGS(EA4)	POB	0	14	41066	1	0	1
1717	Demography, PCs, PGS(EA4)	POR	0.573985	14	41066	0.887432	0.000195642	1
1757	Demography, PCs, PGS(EA4)	POB	0	14	41066	1	0	1
1757	Demography, PCs, PGS(EA4)	POR	0.65483	14	41066	0.820144	0.000223191	1
20512	Demography, PCs, PGS(EA4)	POB	0	14	41066	1	0	1
20512	Demography, PCs, PGS(EA4)	POR	0.762345	14	41066	0.711512	0.000259827	1
20519	Demography, PCs, PGS(EA4)	POB	0	14	41066	1	0	1
20519	Demography, PCs, PGS(EA4)	POR	0.569887	14	41066	0.890427	0.000194245	1
21001	Demography, PCs, PGS(EA4)	POB	0	14	41066	1	0	1
21001	Demography, PCs, PGS(EA4)	POR	0.280427	14	41066	0.995893	9.55925e-05	1
2139	Demography, PCs, PGS(EA4)	POB	0	14	41066	1	0	1
2139	Demography, PCs, PGS(EA4)	POR	0.432019	14	41066	0.965249	0.00014726	1
2178	Demography, PCs, PGS(EA4)	POB	0	14	41066	1	0	1
2178	Demography, PCs, PGS(EA4)	POR	0.932341	14	41066	0.522385	0.000317748	1
2217	Demography, PCs, PGS(EA4)	POB	0	14	41066	1	0	1
2217	Demography, PCs, PGS(EA4)	POR	0.290101	14	41066	0.995083	9.88898e-05	1
2237	Demography, PCs, PGS(EA4)	POB	0	14	41066	1	0	1
2237	Demography, PCs, PGS(EA4)	POR	0.429946	14	41066	0.965993	0.000146553	1
2267	Demography, PCs, PGS(EA4)	POB	0	14	41066	1	0	1
2267	Demography, PCs, PGS(EA4)	POR	0.841603	14	41066	0.623766	0.000286833	1
23104	Demography, PCs, PGS(EA4)	POB	0	14	41066	1	0	1
23104	Demography, PCs, PGS(EA4)	POR	0.292931	14	41066	0.994825	9.98545e-05	1
30060	Demography, PCs, PGS(EA4)	POB	0	14	41066	1	0	1
30060	Demography, PCs, PGS(EA4)	POR	0.594772	14	41066	0.871594	0.000202725	1
30130	Demography, PCs, PGS(EA4)	POB	0	14	41066	1	0	1
30130	Demography, PCs, PGS(EA4)	POR	0.388119	14	41066	0.978808	0.000132298	1
30180	Demography, PCs, PGS(EA4)	POB	0	14	41066	1	0	1
30180	Demography, PCs, PGS(EA4)	POR	0.789459	14	41066	0.681903	0.000269066	1
30200	Demography, PCs, PGS(EA4)	POB	0	14	41066	1	0	1
30200	Demography, PCs, PGS(EA4)	POR	0.699353	14	41066	0.777284	0.000238363	1
30210	Demography, PCs, PGS(EA4)	POB	0	14	41066	1	0	1
30210	Demography, PCs, PGS(EA4)	POR	0.806313	14	41066	0.66324	0.000274808	1
399	Demography, PCs, PGS(EA4)	POB	0	14	41066	1	0	1
399	Demography, PCs, PGS(EA4)	POR	0.433355	14	41066	0.964764	0.000147715	1
4194	Demography, PCs, PGS(EA4)	POB	0	14	41066	1	0	1
4194	Demography, PCs, PGS(EA4)	POR	0.478765	14	41066	0.94555	0.000163191	1
4195	Demography, PCs, PGS(EA4)	POB	0	14	41066	1	0	1
4195	Demography, PCs, PGS(EA4)	POR	0.314357	14	41066	0.992526	0.000107158	1
50	Demography, PCs, PGS(EA4)	POB	0	14	41066	1	0	1
50	Demography, PCs, PGS(EA4)	POR	0.738567	14	41066	0.736916	0.000251725	1
924	Demography, PCs, PGS(EA4)	POB	0	14	41066	1	0	1
924	Demography, PCs, PGS(EA4)	POR	0.270494	14	41066	0.996616	9.22069e-05	1
AG	Demography, PCs, PGS(EA4)	POB	0	14	41066	1	0	1
AG	Demography, PCs, PGS(EA4)	POR	0.553673	14	41066	0.901851	0.00018872	1
LDLC	Demography, PCs, PGS(EA4)	POB	0	14	41066	1	0	1
LDLC	Demography, PCs, PGS(EA4)	POR	0.574499	14	41066	0.887054	0.000195817	1
PP	Demography, PCs, PGS(EA4)	POB	0	14	41066	1	0	1
PP	Demography, PCs, PGS(EA4)	POR	0.181303	14	41066	0.99965	6.18051e-05	1
K22	Demography, PCs, PGS(EA4)	POB	0	14	41066	1	0	1
K22	Demography, PCs, PGS(EA4)	POR	0.701228	14	41066	0.775404	0.000239002	1
K40	Demography, PCs, PGS(EA4)	POB	0	14	41066	1	0	1
K40	Demography, PCs, PGS(EA4)	POR	0.972549	14	41066	0.478738	0.000331446	1
K57	Demography, PCs, PGS(EA4)	POB	0	14	41066	1	0	1
K57	Demography, PCs, PGS(EA4)	POR	0.730668	14	41066	0.745214	0.000249033	1
M16	Demography, PCs, PGS(EA4)	POB	0	14	41066	1	0	1
M16	Demography, PCs, PGS(EA4)	POR	0.661254	14	41066	0.814186	0.00022538	1
N20	Demography, PCs, PGS(EA4)	POB	0	14	41066	1	0	1
N20	Demography, PCs, PGS(EA4)	POR	0.262499	14	41066	0.997123	8.94816e-05	1
N81	Demography, PCs, PGS(EA4)	POB	0	14	41066	1	0	1
N81	Demography, PCs, PGS(EA4)	POR	0.294242	14	41066	0.994701	0.000100301	1
300	Demography, PCs, PGS(EA4)	POB	0	14	41066	1	0	1
300	Demography, PCs, PGS(EA4)	POR	0.704505	14	41066	0.772106	0.000240118	1
317	Demography, PCs, PGS(EA4)	POB	0	14	41066	1	0	1
317	Demography, PCs, PGS(EA4)	POR	0.455052	14	41066	0.956252	0.00015511	1
327	Demography, PCs, PGS(EA4)	POB	0	14	41066	1	0	1
327	Demography, PCs, PGS(EA4)	POR	1.03344	14	41066	0.415477	0.000352191	1
471	Demography, PCs, PGS(EA4)	POB	0	14	41066	1	0	1
471	Demography, PCs, PGS(EA4)	POR	0.580586	14	41066	0.88252	0.000197891	1
550.4	Demography, PCs, PGS(EA4)	POB	0	14	41066	1	0	1
550.4	Demography, PCs, PGS(EA4)	POR	1.1568	14	41066	0.30165	0.000394214	1
574	Demography, PCs, PGS(EA4)	POB	0	14	41066	1	0	1
574	Demography, PCs, PGS(EA4)	POR	0.615553	14	41066	0.85471	0.000209807	1
714.1	Demography, PCs, PGS(EA4)	POB	0	14	41066	1	0	1
714.1	Demography, PCs, PGS(EA4)	POR	0.35981	14	41066	0.98528	0.000122649	1
726	Demography, PCs, PGS(EA4)	POB	0	14	41066	1	0	1
726	Demography, PCs, PGS(EA4)	POR	0.342809	14	41066	0.988409	0.000116855	1
735.3	Demography, PCs, PGS(EA4)	POB	0	14	41066	1	0	1
735.3	Demography, PCs, PGS(EA4)	POR	0.793494	14	41066	0.67745	0.000270441	1
743.1	Demography, PCs, PGS(EA4)	POB	0	14	41066	1	0	1
743.1	Demography, PCs, PGS(EA4)	POR	0.544777	14	41066	0.907826	0.000185688	1
835	Demography, PCs, PGS(EA4)	POB	0	14	41066	1	0	1
835	Demography, PCs, PGS(EA4)	POR	0.381262	14	41066	0.980529	0.000129961	1
960	Demography, PCs, PGS(EA4)	POB	0	14	41066	1	0	1
960	Demography, PCs, PGS(EA4)	POR	0.381945	14	41066	0.980362	0.000130194	1
alpha1-antagonist_alphablocker	Demography, PCs, PGS(EA4)	POB	0	14	41066	1	0	1
alpha1-antagonist_alphablocker	Demography, PCs, PGS(EA4)	POR	0.213152	14	41066	0.999101	7.26613e-05	1
dexamethasone_aceticacid_neomycin	Demography, PCs, PGS(EA4)	POB	0	14	41066	1	0	1
dexamethasone_aceticacid_neomycin	Demography, PCs, PGS(EA4)	POR	0.510158	14	41066	0.929073	0.00017389	1
[truncated: 120 more columns]
