# Supplementary material for: Genetic effects on migration behavior contribute to increasing spatial differentiation at trait-associated loci in Estonia
Source: iScience. 2025 Nov 12;28(12):114013. doi: 10.1016/j.isci.2025.114013 (PMC12702256; doi:10.1016/j.isci.2025.114013)
Supplement: Table S9. Fraction of the inter-individual variance of PGSs adjusted mean-sibship value explained by county of birth (POB) and county of residence (POR) [file mmc10.xlsx]

## Sheet: Sheet1
Table S10. Fraction of the inter-individual variance of sPGSs adjusted for PCs and demographic factors explained by county of birth (POB) and county of residence (POR).
Presented p-values are not adjusted for multiple testing.
"p-value difference" indicates whether the variance explained by POB and POR together is significantly larger than the variance explained by only the weaker predictor.																											845	30610	30700	30720	30750	30760	30770	20002_1226	20003_1140874420	20004_1479	1697	30040	30070	30080	30100	3147	4125	5096	eGFR	30600	30620	30630	30640
"r-rank" is reverse rank of difference between Var_county for POR and POB. R-rank corresponds to the order in the Figures with Vas_county for sPGSs.																											-0.243833	0.0353836	0.000786451	0.0353346	0.0540516	-0.0704298	-0.0488095	0.0349465	0.0454792	0.0193504	-0.0298598	0.0021072	0.0314806	0.020332	-2.61444e-05	-0.0195863	-0.0177613	0.0185084	0.00242455	-0.0301367	0.0450513	-0.0535614	0.00466642
																											-0.180327	0.0342391	-0.000693106	0.0280177	0.0466405	-0.0637088	-0.049355	0.036518	0.0504191	0.00557	-0.0251181	0.00540832	0.0302612	0.0155477	-0.00373658	-0.0205922	-0.019805	0.0110231	0.00400215	-0.0290906	0.0360479	-0.0493386	0.0105992
																											-0.0783502	0.0148311	-0.0151129	0.0116809	0.0223768	-0.0253433	-0.0287405	0.0216213	0.0223043	-0.00827924	-0.0151771	0.00513406	0.00490869	0.00419616	-0.0036051	-0.00928907	-0.00992913	0.021563	0.0184405	-0.0100254	0.0202036	-0.0144456	-0.00418618
Ethnicity	Sex	Age	Year of agreement	Relatedness	PGS	Birth or residence	F-statistic	df1	df2	p-value	Var_county	p-value difference	r-rank														-0.125689	0.0138056	-0.00848034	0.0110362	0.00597137	-0.0200437	-0.01618	0.0319679	0.0295741	0.0226687	-0.01548	-0.00383142	0.0100063	-0.00128309	0.00905653	-0.0175981	-0.0169875	0.010549	0.0119801	-0.0140732	0.0139944	-0.0120616	-0.012723
Estonian	All	18-24	All	All	4813	POB	0.61043	14	5579	0.858832	0.00152948	0.52826	20														-0.259143	0.0565808	0.0111437	0.0418972	0.0760857	-0.0955641	-0.0580493	0.037122	0.0482393	0.00484951	-0.0302928	-0.00857044	0.0369473	0.0134359	0.00767965	-0.0316406	-0.0309612	0.0255324	-0.00768478	-0.0372402	0.0540457	-0.0725977	0.0107342
Estonian	All	18-24	All	All	4813	POR	1.05503	14	5579	0.394282	0.00264051	0.52826	20														-0.0448212	-0.00384004	-0.0151683	-0.00248483	-0.011666	0.014851	0.0234911	0.0189308	-0.0139148	0.013946	-0.0247884	0.00071654	-0.00688667	0.0131539	-0.0101527	-0.0287816	-0.0209796	0.012012	0.0188926	0.0256416	-0.00406667	0.0123808	-0.0107934
Estonian	All	25-48	All	All	4813	POB	1.87679	14	79866	0.0238946	0.000328882	0.0581025	20														-0.109594	-4.92571e-05	-0.0205399	-0.00600969	0.0076423	0.00749612	-0.0038949	0.0247668	0.0182101	0.00555426	-0.0293108	0.0158816	-0.00684869	0.011741	-0.0120601	-0.0261092	-0.0184007	0.0136096	0.023571	0.0198493	0.00265032	0.0155109	0.000773947
Estonian	All	25-48	All	All	4813	POR	2.23553	14	79866	0.00504192	0.00039172	0.0581025	20														0.0196795	-0.0152188	-0.0035807	-0.00415738	-0.0192644	0.024063	0.0118413	0.00975733	-0.0221671	0.0120748	0.0040114	0.0012809	-0.00321223	-0.0113836	0.00186768	-0.0274125	-0.0223546	-0.00444473	0.00585015	-0.00243426	-0.0255666	0.0130339	-0.00696461
Estonian	All	49-64	All	All	4813	POB	1.31298	14	50329	0.189994	0.000365098	0.474395	20														-0.0923928	0.00539767	-0.0104717	-0.00543642	0.0115174	0.00473534	-0.00373123	0.0280025	0.0122887	0.0248081	-0.0263298	0.0111534	0.00461965	0.0171621	-0.0152318	-0.0205232	-0.0163079	0.00597867	0.0136683	0.00806629	-0.00784812	0.00331547	0.000213406
Estonian	All	49-64	All	All	4813	POR	1.33409	14	50329	0.177703	0.000370965	0.474395	20														-0.176878	0.0353742	0.000572597	0.033352	0.0644507	-0.0711581	-0.0403271	0.0368442	0.0583413	0.00642699	-0.0178962	-0.0127982	0.0426353	0.0183748	-0.00667994	-0.0232294	-0.0230394	0.00464037	0.00316876	-0.0462385	0.0356262	-0.0535329	0.00340892
Estonian	All	65-107	All	All	4813	POB	0.959038	14	36543	0.493267	0.000367283	0.472385	20														-0.0528098	-7.89924e-05	-0.0186485	0.00343191	0.00933124	-0.00011749	-0.0376626	0.00292516	0.0291202	-0.00624403	-0.00219286	0.0213985	-0.00298852	0.000270717	0.000740382	0.012264	0.00402016	-0.00787402	0.0202756	-0.0342081	0.00895762	0.00250625	0.00372004
Estonian	All	65-107	All	All	4813	POR	0.503978	14	36543	0.932525	0.000193042	0.472385	20														-0.131676	0.0261887	-0.00649258	0.0196419	0.029916	-0.0446733	-0.0428904	0.0456889	0.0573727	0.00825583	-0.0289632	0.009594	0.0142836	0.0134698	-0.00651105	-0.02257	-0.0184958	0.0178885	0.00886643	-0.012667	0.0278978	-0.0339946	4.87603e-05
Estonian	All	All	2001-2016	All	4813	POB	1.29913	14	38223	0.198426	0.000475607	0.00850603	20														-0.10041	0.0145904	-0.0092442	0.0152973	0.0234275	-0.022817	-0.0349738	0.0380932	0.049811	0.00863306	-0.011707	0.0144072	0.00734027	0.00340394	-0.00370915	-0.0141086	-0.00926032	0.0127883	0.0118761	-0.0138738	0.00429871	-0.0174037	-0.00829107
Estonian	All	All	2001-2016	All	4813	POR	2.45344	14	38223	0.00184015	0.00089782	0.00850603	20														-0.0786603	0.0238525	-0.0126405	0.0113261	0.0306892	-0.0295076	-0.0161826	0.0379468	0.0464209	0.00189328	-0.0240793	-0.00272563	0.0308296	0.0117659	-0.00730891	-0.00652547	-0.017544	0.00640061	0.0163703	-0.0116603	0.0222989	-0.0246493	0.00736496
Estonian	All	All	2017-2021	All	4813	POB	1.24383	14	134124	0.234825	0.000129815	0.167713	20														0.448109	-0.0996314	-0.0194644	-0.0563802	-0.0883983	0.127549	0.0723075	-0.028829	-0.076667	-0.0126678	0.0769577	0.0215349	-0.0451649	-0.0447395	-0.00913021	0.00417678	0.0057037	-0.0471341	0.0193108	0.0194077	-0.0924334	0.0883217	-0.0226913
Estonian	All	All	2017-2021	All	4813	POR	1.50633	14	134124	0.0993997	0.000157208	0.167713	20														-0.684131	0.0904561	0.0113733	0.0455182	0.0824853	-0.107489	-0.0650619	0.0232608	0.0903738	0.0149425	-0.0704145	-0.016298	0.040574	0.0377139	0.0186401	-0.00282167	-0.000398014	0.0493505	-0.00913111	-0.0227807	0.0838668	-0.0736246	0.0142333
Estonian	All	All	All	All	4813	POB	1.5637	14	172362	0.0808784	0.000126994	0.0153433	20														0.568155	-0.0797067	-0.0106768	-0.0496759	-0.0710632	0.111283	0.0572051	-0.023823	-0.0755436	-0.016344	0.067808	0.0178202	-0.0298209	-0.0333167	-0.0146769	-0.00585771	-0.00727998	-0.0436606	0.010431	0.0240358	-0.0901533	0.0812719	-0.017352
Estonian	All	All	All	All	4813	POR	2.39065	14	172362	0.00246598	0.000194141	0.0153433	20														0.531139	-0.0566231	-0.00501681	-0.0381966	-0.0548457	0.0776372	0.0429277	-0.0062356	-0.0561216	-0.0141366	0.0530672	0.0122897	-0.0218927	-0.0284208	-0.0146063	-0.00734639	-0.00250055	-0.0414525	0.00558632	0.0198764	-0.0654234	0.0542211	-0.012643
Estonian	Female	All	All	All	4813	POB	1.42008	14	111912	0.133956	0.000177618	0.0385425	20														0.463665	-0.0609529	-0.00344571	-0.0409452	-0.0550545	0.0767237	0.0456105	-0.00917707	-0.0550818	-0.000765067	0.0513848	0.00595504	-0.0279887	-0.0273207	-0.010799	0.00475487	0.00619585	-0.0204136	0.00372976	0.0111832	-0.0440039	0.0543651	-0.0135415
Estonian	Female	All	All	All	4813	POR	1.96877	14	111912	0.0162616	0.000246229	0.0385425	20														-0.184749	0.0571467	-0.0120991	0.0374248	0.0744598	-0.0848161	-0.0737815	0.0305829	0.0916589	-0.00483287	-0.027981	-0.0109305	0.0360523	0.023075	0.00745106	-0.0204232	-0.0247704	0.00761255	0.0134194	-0.0512475	0.0572989	-0.0619668	0.0155717
Estonian	Male	All	All	All	4813	POB	0.969856	14	60435	0.481614	0.00022462	0.401423	20														0.402299	-0.0457857	-0.0118083	-0.0282562	-0.0417118	0.0431022	0.0177799	-0.0164426	-0.0280848	-0.0249555	0.038851	0.00820994	-0.0189345	-0.0211448	0.000308689	-0.0016828	0.00550232	-0.0413602	0.0135989	-0.00575706	-0.0537144	0.0223341	-0.0121698
Estonian	Male	All	All	All	4813	POR	1.19502	14	60435	0.270869	0.000276755	0.401423	20														-0.0848289	0.00687572	-0.00827828	0.00814792	0.00265975	-0.00240202	-0.0042532	0.0110321	-0.00727032	0.0187894	-0.015205	0.00288195	0.00327353	0.00581388	0.00314206	0.000557032	0.000699193	0.0084539	0.00949579	-0.00767007	-0.0128933	-0.00755551	-0.00109986
Russian	All	All	All	All	4813	POB	0.602485	14	11185	0.865391	0.000753548	0.168175	20														-0.158137	0.0207886	-0.0077829	0.0164055	0.0282626	-0.0322758	-0.0264269	0.0306779	0.0235869	0.0105551	-0.0260779	0.00125771	0.0174215	0.0130884	-0.0065279	-0.0316551	-0.0274037	0.0118933	0.0117164	-0.0127682	0.0174561	-0.0241481	-0.00418002
Russian	All	All	All	All	4813	POR	1.04121	14	11185	0.407788	0.00130156	0.168175	20														-0.193654	0.034669	-0.0085042	0.029068	0.0490071	-0.063322	-0.0459413	0.0382195	0.0578228	0.0130252	-0.021749	-0.00165424	0.0303069	0.0161258	-0.00600339	-0.0256005	-0.0183446	0.0118897	0.00927625	-0.0241517	0.030293	-0.0489802	0.0142924
Estonian	All	18-24	All	All	4815	POB	2.012	14	5579	0.0136845	0.00502356	0.025065	24														-0.177081	0.0243068	-0.0128259	0.0188094	0.046915	-0.0514935	-0.0319533	0.0308266	0.0503674	0.0178358	-0.024107	-0.00200379	0.0188278	0.0190751	-0.0125269	-0.0292659	-0.0204259	0.0187371	0.0149382	-0.00804677	0.0282084	-0.0373472	0.0138356
Estonian	All	18-24	All	All	4815	POR	1.53051	14	5579	0.0915986	0.00382599	0.025065	24														0.467056	-0.102441	0.00886667	-0.054956	-0.0913958	0.121411	0.0692009	-0.0367943	-0.0770271	-0.00861127	0.0860041	0.0265367	-0.0482567	-0.0375784	-0.0174016	0.0257176	0.0208052	-0.0424654	-0.00753968	0.0415363	-0.067803	0.0876055	-0.0173158
Estonian	All	25-48	All	All	4815	POB	1.22478	14	79866	0.248459	0.000214651	0.00087229	24														1	-0.0821657	-0.00364015	-0.0407837	-0.0726465	0.110851	0.0629145	-0.0267161	-0.0845507	-0.0127113	0.0742723	0.0193451	-0.0349839	-0.0336605	-0.0250696	0.00127447	-0.00147136	-0.0326693	0.00418993	0.0291594	-0.0796291	0.0813892	-0.0149089
Estonian	All	25-48	All	All	4815	POR	3.14983	14	79866	5.728e-05	0.00055184	0.00087229	24														-0.0821657	1	-0.0234197	0.0314541	0.00539166	-0.0666004	-0.00279537	-0.00452089	0.0143565	-0.00768017	-0.00340081	-0.0394758	-0.00972545	0.0408951	0.012446	-0.0319349	-0.0290926	0.00620979	0.0241971	-0.0301824	0.110636	-0.0567744	-0.0137816
Estonian	All	49-64	All	All	4815	POB	0.65211	14	50329	0.822647	0.000181364	0.00411838	24														-0.00364015	-0.0234197	1	0.200504	0.000689735	-0.0236608	0.0766743	0.0327097	0.00561804	0.00429627	0.05079	-0.00305896	0.0174096	-0.0419944	0.00883653	0.0191115	0.0139039	0.0180302	-0.986009	-0.0524719	-0.0441885	-0.0263531	-0.0607233
Estonian	All	49-64	All	All	4815	POR	2.15277	14	50329	0.00731568	0.000598476	0.00411838	24														-0.0407837	0.0314541	0.200504	1	0.0172014	-0.0585369	0.00353358	0.0272301	0.0204979	0.0114529	0.0270507	-0.0207935	0.0184925	-0.00805114	0.0122333	0.0022188	-0.001086	0.0117542	-0.19846	-0.0415254	0.0162231	-0.0457125	-0.0103665
Estonian	All	65-107	All	All	4815	POB	1.21156	14	36543	0.258276	0.000463947	0.000881375	24														-0.0726465	0.00539166	0.000689735	0.0172014	1	-0.0848968	0.016103	0.0192195	0.0494986	-0.0126394	-0.00788907	-0.109697	0.208855	0.0776886	0.0277705	0.00191721	-0.00019068	0.0103628	-0.00132386	-0.018854	0.113457	-0.0710408	0.0329978
Estonian	All	65-107	All	All	4815	POR	2.79082	14	36543	0.000357404	0.00106805	0.000881375	24														0.110851	-0.0666004	-0.0236608	-0.0585369	-0.0848968	1	0.0309296	-0.0478115	-0.0481119	0.018832	-0.017561	0.0931188	0.0461312	0.00930828	-0.0298136	-0.0342269	-0.0237785	-0.00907009	0.0254839	0.019999	-0.163922	0.909986	-0.133146
Estonian	All	All	2001-2016	All	4815	POB	1.08962	14	38223	0.361011	0.000398938	0.0203716	24														0.0629145	-0.00279537	0.0766743	0.00353358	0.016103	0.0309296	1	-0.028711	-0.0372169	-0.00339096	0.077202	0.00762894	-0.00992617	-0.0089956	-0.0130501	0.0174712	0.0170722	-0.00509087	-0.075293	0.0295635	-0.023462	0.00500113	-0.0139972
Estonian	All	All	2001-2016	All	4815	POR	2.0328	14	38223	0.0123808	0.000744001	0.0203716	24														-0.0267161	-0.00452089	0.0327097	0.0272301	0.0192195	-0.0478115	-0.028711	1	0.0230902	0.0228846	0.00139495	0.00209375	0.0303126	0.00419381	0.0116956	0.00540931	0.00155288	0.0159302	-0.0326591	-0.0201048	0.036152	-0.0448702	-0.00918069
Estonian	All	All	2017-2021	All	4815	POB	1.05699	14	134124	0.392123	0.000110317	3.24636e-08	24														-0.0845507	0.0143565	0.00561804	0.0204979	0.0494986	-0.0481119	-0.0372169	0.0230902	1	0.0167325	0.019055	0.00456723	0.017798	0.0118583	-0.00416427	-0.00289037	-0.00114579	0.000248833	-0.000546912	-0.0125791	0.0641295	-0.0383433	-0.00940244
Estonian	All	All	2017-2021	All	4815	POR	4.67233	14	134124	1.29799e-08	0.000487465	3.24636e-08	24														-0.0127113	-0.00768017	0.00429627	0.0114529	-0.0126394	0.018832	-0.00339096	0.0228846	0.0167325	1	0.0847272	0.0239473	-0.0147053	-0.0256225	0.00437671	-0.00201483	-0.0112587	-0.0114069	-0.0013985	-0.0358228	-0.0292882	0.00875052	-0.0206761
Estonian	All	All	All	All	4815	POB	1.26588	14	172362	0.219739	0.000102809	2.6375e-11	24														0.0742723	-0.00340081	0.05079	0.0270507	-0.00788907	-0.017561	0.077202	0.00139495	0.019055	0.0847272	1	-0.0128184	0.0211872	-0.0991665	0.0275992	-0.0311281	-0.0235851	-0.115412	-0.0484831	-0.0624369	-0.0401893	-0.0318647	-0.0604776
Estonian	All	All	All	All	4815	POR	6.41761	14	172362	4.09306e-13	0.000520995	2.6375e-11	24														0.0193451	-0.0394758	-0.00305896	-0.0207935	-0.109697	0.0931188	0.00762894	0.00209375	0.00456723	0.0239473	-0.0128184	1	-0.229468	0.0169159	-0.0257563	-0.00887416	0.00314806	0.0150707	0.00477245	-0.00438111	-0.0124191	0.0809065	-0.0116085
Estonian	Female	All	All	All	4815	POB	0.525409	14	111912	0.920121	6.57235e-05	1.55646e-08	24														-0.0349839	-0.00972545	0.0174096	0.0184925	0.208855	0.0461312	-0.00992617	0.0303126	0.017798	-0.0147053	0.0211872	-0.229468	1	0.00282241	0.0518195	-0.00781151	-0.0187825	-0.00195788	-0.0157112	-0.0945348	-0.0433607	0.0283167	-0.0727509
Estonian	Female	All	All	All	4815	POR	4.42227	14	111912	5.43704e-08	0.000552912	1.55646e-08	24														-0.0336605	0.0408951	-0.0419944	-0.00805114	0.0776886	0.00930828	-0.0089956	0.00419381	0.0118583	-0.0256225	-0.0991665	0.0169159	0.00282241	1	-0.551354	-0.0119619	-0.00571115	0.0140261	0.0413005	0.0313575	0.000994454	0.0265489	0.021826
Estonian	Male	All	All	All	4815	POB	1.90869	14	60435	0.0209414	0.00044196	0.0177179	24														-0.0250696	0.012446	0.00883653	0.0122333	0.0277705	-0.0298136	-0.0130501	0.0116956	-0.00416427	0.00437671	0.0275992	-0.0257563	0.0518195	-0.551354	1	0.00351125	0.00515715	0.00695583	-0.00884245	-0.031327	0.0263295	-0.0303956	-0.0117281
Estonian	Male	All	All	All	4815	POR	2.88291	14	60435	0.000224849	0.000667391	0.0177179	24														0.00127447	-0.0319349	0.0191115	0.0022188	0.00191721	-0.0342269	0.0174712	0.00540931	-0.00289037	-0.00201483	-0.0311281	-0.00887416	-0.00781151	-0.0119619	0.00351125	1	0.716811	0.00447311	-0.0212599	-0.000295147	0.026822	-0.023327	-0.0100816
Russian	All	All	All	All	4815	POB	1.08971	14	11185	0.361037	0.0013621	0.694527	24														-0.00147136	-0.0290926	0.0139039	-0.001086	-0.00019068	-0.0237785	0.0170722	0.00155288	-0.00114579	-0.0112587	-0.0235851	0.00314806	-0.0187825	-0.00571115	0.00515715	0.716811	1	-0.000774179	-0.015742	0.00785999	0.0236323	-0.0156713	-0.00670108
Russian	All	All	All	All	4815	POR	0.954686	14	11185	0.498022	0.00119353	0.694527	24														-0.0326693	0.00620979	0.0180302	0.0117542	0.0103628	-0.00907009	-0.00509087	0.0159302	0.000248833	-0.0114069	-0.115412	0.0150707	-0.00195788	0.0140261	0.00695583	0.00447311	-0.000774179	1	-0.0167816	0.00202936	0.0268715	0.0037171	-0.00269367
Estonian	All	18-24	All	All	4817	POB	0.625835	14	5579	0.845851	0.00156801	0.379824	1														0.00418993	0.0241971	-0.986009	-0.19846	-0.00132386	0.0254839	-0.075293	-0.0326591	-0.000546912	-0.0013985	-0.0484831	0.00477245	-0.0157112	0.0413005	-0.00884245	-0.0212599	-0.015742	-0.0167816	1	0.0518464	0.0422154	0.0277163	0.0620139
Estonian	All	18-24	All	All	4817	POR	0.990856	14	5579	0.459466	0.0024803	0.379824	1														0.0291594	-0.0301824	-0.0524719	-0.0415254	-0.018854	0.019999	0.0295635	-0.0201048	-0.0125791	-0.0358228	-0.0624369	-0.00438111	-0.0945348	0.0313575	-0.031327	-0.000295147	0.00785999	0.00202936	0.0518464	1	0.137443	0.0471297	0.0867029
Estonian	All	25-48	All	All	4817	POB	1.543	14	79866	0.0872008	0.000270404	0.0688436	1														-0.0796291	0.110636	-0.0441885	0.0162231	0.113457	-0.163922	-0.023462	0.036152	0.0641295	-0.0292882	-0.0401893	-0.0124191	-0.0433607	0.000994454	0.0263295	0.026822	0.0236323	0.0268715	0.0422154	0.137443	1	-0.111702	0.0560781
Estonian	All	25-48	All	All	4817	POR	1.00333	14	79866	0.446255	0.000175847	0.0688436	1														0.0813892	-0.0567744	-0.0263531	-0.0457125	-0.0710408	0.909986	0.00500113	-0.0448702	-0.0383433	0.00875052	-0.0318647	0.0809065	0.0283167	0.0265489	-0.0303956	-0.023327	-0.0156713	0.0037171	0.0277163	0.0471297	-0.111702	1	-0.158787
Estonian	All	49-64	All	All	4817	POB	1.61595	14	50329	0.0667255	0.000449305	0.146852	1														-0.0149089	-0.0137816	-0.0607233	-0.0103665	0.0329978	-0.133146	-0.0139972	-0.00918069	-0.00940244	-0.0206761	-0.0604776	-0.0116085	-0.0727509	0.021826	-0.0117281	-0.0100816	-0.00670108	-0.00269367	0.0620139	0.0867029	0.0560781	-0.158787	1
Estonian	All	49-64	All	All	4817	POR	0.546317	14	50329	0.90681	0.000151946	0.146852	1														-0.0295498	0.132543	0.0147101	0.00373318	0.0283052	-0.0384025	-0.0650533	0.0358383	0.0311976	0.00420236	-0.0261808	0.0160099	-0.0350767	-0.0285309	0.0143091	0.0165817	0.0120252	0.0175742	-0.0147401	0.113175	0.608602	-0.0124412	0.0342919
Estonian	All	65-107	All	All	4817	POB	1.93064	14	36543	0.0191191	0.000739102	0.0502969	1														-0.0381252	0.0287052	0.0085146	0.00895598	0.0361375	0.0218809	0.0398672	-0.00109149	-0.00666646	-0.0227469	-0.0397383	-0.00660024	-0.0308763	0.109568	0.0057622	-0.0115408	-0.00244494	0.00968885	-0.0108508	0.459235	0.138775	0.0477833	0.0691118
Estonian	All	65-107	All	All	4817	POR	1.89282	14	36543	0.0223822	0.000724633	0.0502969	1														0.0215726	-0.0306753	-0.0648281	-0.0226734	0.0148317	0.225764	0.000623633	-0.0298675	-0.024523	-0.0135437	-0.0640127	0.00507186	-0.0387045	0.0337456	-0.0223305	-0.0257631	-0.0167533	-0.0016993	0.066144	0.0963628	0.0136625	0.213414	0.860064
Estonian	All	All	2001-2016	All	4817	POB	0.714847	14	38223	0.761589	0.00026176	0.285103	1														-0.143968	0.126428	0.0139569	0.0719728	0.115866	-0.119344	-0.168687	0.0330671	0.0674892	0.00110301	-0.0386423	-0.0621006	0.0908896	0.0897529	0.0157279	0.00852571	0.00978609	0.0293746	-0.0143596	-0.129261	0.112724	-0.0574757	-0.0746057
Estonian	All	All	2001-2016	All	4817	POR	1.11249	14	38223	0.340064	0.000407309	0.285103	1														-0.091094	0.122798	-0.0497694	0.0187489	0.109914	-0.0658173	-0.0642468	0.0103698	0.0513852	-0.0163451	-0.0577162	-0.00139603	-0.00839398	0.0670924	-0.00998085	0.00432306	0.00383824	0.0292186	0.048756	0.111315	0.446616	-0.0044608	0.0788429
Estonian	All	All	2017-2021	All	4817	POB	2.66779	14	134124	0.000653899	0.000278389	0.00395418	1														-0.0334203	-0.0081642	-0.0231447	0.00508253	0.409569	-0.0491358	-0.00362386	0.0117579	0.0274598	-0.0134	-0.0119591	-0.0105907	-0.00705051	0.00600301	-0.00771427	-0.00602255	-0.00557314	0.00860114	0.0234994	0.0379268	0.0730122	-0.0362576	-0.00614677
Estonian	All	All	2017-2021	All	4817	POR	1.57362	14	134124	0.0780017	0.00016423	0.00395418	1														0.00534184	-0.0289057	-0.0605984	-0.0131779	0.0216192	-0.0232338	0.000610407	-0.0183405	-0.0170511	-0.0130584	-0.0538591	-0.00713887	-0.0559812	0.022061	-0.0147319	-0.0184429	-0.0137321	-0.00531573	0.0623383	0.0834173	0.0333751	-0.0580599	0.964642
Estonian	All	All	All	All	4817	POB	2.63512	14	172362	0.000766837	0.00021399	0.00453126	1														0.0244282	-0.107352	-0.00369691	0.000134599	0.0579103	0.0221166	0.0379558	0.00961945	0.00428151	-0.00567221	-0.00441764	-0.00116176	-0.00843144	0.0964562	-0.0102551	-0.0855545	-0.0750238	-0.0139457	0.0032263	0.0705757	-0.011247	0.0223741	0.0209228
Estonian	All	All	All	All	4817	POR	1.59355	14	172362	0.0724838	0.000129418	0.00453126	1														0.052758	-0.00569217	-0.0252486	-0.0178641	-0.156611	0.234722	-0.0681105	-0.0142943	-0.0111706	0.0391294	0.0104873	0.060475	-0.00344241	-0.0382427	-0.00194135	-0.0555518	-0.0446481	-0.0136542	0.0245578	-0.0276392	-0.168889	0.184612	-0.0496792
Estonian	Female	All	All	All	4817	POB	2.3617	14	111912	0.00282351	0.000295357	0.0119644	1														-0.0634456	0.0347806	-0.015657	0.0138134	0.0691831	-0.0309405	-0.0218298	0.0468309	-0.00343785	-0.00722056	-0.0495908	-0.0054298	-0.0284399	0.118643	-0.0187591	-0.0145243	-0.00578292	0.027311	0.016931	0.415095	0.114394	-0.0160749	0.0830006
Estonian	Female	All	All	All	4817	POR	1.35752	14	111912	0.164771	0.000169794	0.0119644	1														-0.10012	0.0933379	-0.0105208	0.0400038	0.112327	-0.478764	-0.0493878	0.0200574	0.0516689	-0.0383624	-0.0471646	-0.0738698	-0.0658603	0.0373704	0.00591984	0.0340549	0.0344975	0.0240176	0.00819611	0.114227	0.22077	-0.26356	0.191829
Estonian	Male	All	All	All	4817	POB	0.766127	14	60435	0.707423	0.000177445	0.557157	1														-0.0703317	0.0515575	0.195449	0.104939	0.0820048	-0.150399	-0.0323595	0.0356736	0.0541211	-0.00207896	0.0221625	-0.0414552	0.00228588	0.0165322	0.00572931	0.0389569	0.0331686	0.0134282	-0.190536	0.0458909	0.146106	-0.0999073	0.0263081
Estonian	Male	All	All	All	4817	POR	0.884372	14	60435	0.57572	0.000204826	0.557157	1														-0.0198009	-0.0396307	0.0751308	-0.00749861	-0.0382018	0.037466	0.0591705	-0.017307	-0.0103305	0.00713488	0.00345146	0.0233524	0.00188967	-0.0117575	0.00765483	-0.000963013	0.000975962	0.00551592	-0.074674	0.00213815	-0.0472359	0.00157367	-0.0948021
Russian	All	All	All	All	4817	POB	0.505921	14	11185	0.931407	0.000632849	0.567326	1														0.0653123	-0.0132798	-0.0190852	-0.0246737	-0.0707226	0.0934273	0.0500431	-0.0210202	-0.012722	-0.00506666	0.0246827	0.0213213	-0.0220543	-0.01357	-0.00507257	-0.00338403	-0.000703932	0.00201795	0.0203371	0.0277595	-0.0894728	0.0686473	-0.0150305
Russian	All	All	All	All	4817	POR	0.89442	14	11185	0.564491	0.00111827	0.567326	1														0.0470504	-0.0153721	-0.0393982	-0.0134029	-0.0343027	0.0142798	0.00619048	-0.00489654	-0.0111014	0.00101787	-0.00499887	0.00779682	-0.00896945	-0.0172602	0.00305889	-0.00139044	-0.0052138	0.00370435	0.0390396	-0.00660079	-0.00960556	-0.00316882	-0.00322301
Estonian	All	18-24	All	All	4819	POB	0.408554	14	5579	0.972998	0.00102418	0.666162	22														0.0475574	-0.0177233	0.0238579	0.00413152	-0.00796251	0.0557138	-0.0299136	-0.00291744	0.00580035	-0.0023811	0.0399078	0.00682719	0.025442	0.0195401	-0.0182587	-0.0109938	-0.0093823	-0.0143741	-0.0209598	-0.0204449	-0.0259145	0.0651741	-0.125126
Estonian	All	18-24	All	All	4819	POR	0.307596	14	5579	0.993299	0.000771289	0.666162	22														0.341697	-0.0776295	-0.0313274	-0.0481318	-0.0798561	0.114784	0.0499653	-0.0304056	-0.0789322	-0.00236646	0.0596609	0.0256323	-0.0359388	-0.0492219	-0.00458439	0.00181401	0.00265887	-0.0231399	0.0327491	0.0246165	-0.0950831	0.0834306	-0.0183097
Estonian	All	25-48	All	All	4819	POB	1.58574	14	79866	0.0746169	0.000277894	0.227733	22														0.162362	-0.0503741	0.00572996	-0.0380543	-0.130729	0.159798	0.04251	-0.0482349	-0.0692238	0.00490752	0.0158597	0.0359451	-0.0397116	-0.00336966	-0.0227116	-0.0131765	-0.0163444	-0.0109116	-0.00446874	0.0594188	-0.12021	0.138363	-0.0725498
Estonian	All	25-48	All	All	4819	POR	2.28158	14	79866	0.00408787	0.000399787	0.227733	22														0.0257367	-0.000730652	0.0132388	0.00587856	-0.00614275	0.0118787	0.0142491	-0.000337501	-0.00302958	0.0149818	0.00528227	0.00867646	-0.00306901	0.00227732	-0.00287108	0.000666799	0.0011739	0.00193535	-0.0127929	-0.000274396	-0.000549742	0.00842771	-0.00918542
Estonian	All	49-64	All	All	4819	POB	1.42254	14	50329	0.132875	0.000395552	0.00106894	22														-0.137398	0.0337823	0.0221552	0.0264322	0.0292524	-0.0613143	-0.0181796	0.00729292	0.0473936	0.0117363	-0.0245656	-0.0142826	0.0169795	0.0378909	-0.0130488	0.00153745	0.00115944	0.0190202	-0.0179164	-0.0150851	0.0610474	-0.0432455	0.0190224
Estonian	All	49-64	All	All	4819	POR	2.87713	14	50329	0.00023165	0.000799689	0.00106894	22														-0.0493852	0.0202272	-0.000238773	0.00973344	0.0170776	-0.0155532	-0.0294227	0.00451514	0.0459148	0.0036999	-0.00864393	0.0132815	0.0182539	0.0242833	0.00334106	0.0118224	0.0104912	0.00353123	0.00181659	-0.0351966	0.0190103	-0.010327	-0.0008457
Estonian	All	65-107	All	All	4819	POB	0.850258	14	36543	0.614042	0.000325637	0.229511	22														-0.0518431	0.0319041	-0.00404956	0.0135174	0.242117	-0.112292	-0.00621624	0.0165217	0.055121	-0.0004833	0.00202319	-0.0249554	0.0110693	0.00855637	0.00643126	0.0270277	0.025217	0.0031643	0.00393135	0.0256872	0.123034	-0.0915947	-0.0174873
Estonian	All	65-107	All	All	4819	POR	0.980851	14	36543	0.469894	0.000375633	0.229511	22														-0.084253	0.0258934	-0.00338421	0.010524	0.0377905	-0.0270875	-0.0253883	0.0214837	0.0545503	0.0122327	-0.0108807	0.00496592	0.0329792	0.0277745	0.00841247	-0.00411669	-0.0166588	0.0150875	0.00679967	-0.0276896	0.0222908	-0.0203167	0.00406874
Estonian	All	All	2001-2016	All	4819	POB	0.463576	14	38223	0.952575	0.000169766	0.214929	22														-0.199103	0.0342797	-0.00965701	0.0277904	0.053086	-0.0693258	-0.0438058	0.0360329	0.114192	0.0065251	-0.0181722	0.0167467	0.0227057	0.0339734	-0.00488355	-0.0102299	-0.00379499	0.0214819	0.0123271	-0.0170616	0.0547659	-0.0488543	0.00194087
Estonian	All	All	2001-2016	All	4819	POR	1.36772	14	38223	0.159436	0.000500705	0.214929	22														-0.0845507	0.0143565	0.00561804	0.0204979	0.0494986	-0.0481119	-0.0372169	0.0230902	1	0.0167325	0.019055	0.00456723	0.017798	0.0118583	-0.00416427	-0.00289037	-0.00114579	0.000248833	-0.000546912	-0.0125791	0.0641295	-0.0383433	-0.00940244
Estonian	All	All	2017-2021	All	4819	POB	2.09884	14	134124	0.0092745	0.000219031	0.00604865	22														-0.0343119	0.0154657	-0.00264205	0.00876824	0.0264154	-0.0292861	0.00798603	-0.000644641	0.0412835	0.00187627	0.0250278	-0.00991369	0.00397769	0.0217262	-0.00268894	0.0160751	0.0248461	-0.00867629	0.00596647	-0.00736418	0.0203621	-0.0247753	0.0012793
Estonian	All	All	2017-2021	All	4819	POR	2.88039	14	134124	0.000227297	0.000300567	0.00604865	22														0.0358592	-0.0274468	-0.0178104	0.00377746	-3.7748e-05	-0.0301138	-0.0185788	0.0386778	0.0101921	0.0145384	0.0176641	0.00285907	0.00238092	0.016884	0.00599893	-0.000511568	-0.00265261	-0.00489027	0.0192631	-0.0245048	-0.0147334	-0.0277436	-0.00581376
Estonian	All	All	All	All	4819	POB	1.48021	14	172362	0.108961	0.000120215	0.000585666	22														0.134965	-0.0126449	-0.00302671	-0.0130086	-0.00963633	0.0352522	0.0156669	-0.000806718	0.00725333	-0.00422532	0.00560764	0.00404913	-0.00365805	-0.0108668	-0.00517881	0.0021144	0.00483768	-0.0193362	0.00654998	-0.00208956	-0.00853145	0.0313428	-7.79688e-05
Estonian	All	All	All	All	4819	POR	2.95369	14	172362	0.000156767	0.000239854	0.000585666	22														-0.00174841	0.0459046	0.0188316	-0.00396842	-0.00653633	-0.00653568	0.00731406	0.0100438	-0.0174654	0.0197944	0.00905411	0.000485796	0.0065817	-0.0107281	-0.00161219	0.00892776	0.0164104	0.00367313	-0.0170793	-0.00614392	-0.023792	-0.0115707	0.0030324
Estonian	Female	All	All	All	4819	POB	0.548024	14	111912	0.905681	6.85522e-05	0.0195998	22														-0.0369383	0.0320251	-0.0220674	0.00957735	0.212563	-0.0942026	0.0185072	0.0146782	0.0345892	0.000310279	0.0169497	-0.0252634	0.00662338	-0.00159752	0.0125667	0.0311552	0.0199749	-0.00834097	0.0224506	0.0157997	0.11163	-0.0724531	-0.0274249
Estonian	Female	All	All	All	4819	POR	1.58592	14	111912	0.0745613	0.000198356	0.0195998	22														-0.0978646	0.036225	-0.00505217	0.021625	0.252599	-0.129089	0.0100654	0.0170342	0.0617392	-0.00677035	-0.0119515	-0.0486506	0.0164039	0.00645856	0.0153297	0.0183295	0.0242129	0.0128513	0.00486958	0.0312007	0.157255	-0.0924272	-0.0472536
Estonian	Male	All	All	All	4819	POB	2.57234	14	60435	0.00104141	0.000595539	0.00509682	22														-0.168459	0.0410045	0.00727549	0.0199545	0.0729219	-0.100096	-0.020005	0.0389065	0.0721886	-0.020209	-0.049978	-0.0215015	0.0306002	0.0074868	0.00928424	0.00420963	0.00266354	0.0111055	-0.0054281	-0.0173528	0.0775058	-0.0801779	0.0593981
Estonian	Male	All	All	All	4819	POR	2.51406	14	60435	0.00137772	0.000582053	0.00509682	22														-0.105472	0.00224028	-0.0140348	0.00581106	0.00876323	-0.00304154	-0.041589	0.0214615	0.0432675	0.0006682	0.0153554	0.0223888	-0.00860523	0.0010831	0.0161602	-0.000691372	0.00114563	0.0175088	0.0164819	-0.0286704	0.0307668	0.00515081	-0.000917085
Russian	All	All	All	All	4819	POB	0.573417	14	11185	0.887796	0.000717218	0.293873	22														-0.049345	-0.0038603	-0.00738826	0.000806491	0.00644211	-0.00119077	-0.0067015	0.00381341	0.0177216	0.0180384	-0.0234487	0.00305831	0.0104187	0.00643536	0.00327493	-0.00881211	-0.00373395	0.0166581	0.012307	-0.00276793	0.0211162	0.00058667	0.00688603
Russian	All	All	All	All	4819	POR	0.790088	14	11185	0.681182	0.000987958	0.293873	22														-0.163447	0.0256678	0.0144193	0.0154566	0.029234	-0.0109561	-0.00276084	0.0051796	0.0231762	0.0101441	-0.00650179	0.00303589	0.00511999	0.0172441	-0.00175082	-0.0111546	-0.00737012	0.0212434	-0.0117766	0.00369812	0.0166617	-0.00409241	0.00328235
Estonian	All	18-24	All	All	4821	POB	0.878234	14	5579	0.582629	0.002199	0.203746	6														-0.0664478	0.0188481	-0.00984046	0.00783385	0.0177914	-0.0361714	-0.00170312	0.0237189	0.0424944	0.000993568	-0.0067586	-0.0109814	0.00637704	-0.00115518	0.000414374	-0.00819508	-0.00610309	0.00987477	0.0106775	-0.0107464	0.0167283	-0.0348722	-0.000278546
Estonian	All	18-24	All	All	4821	POR	0.999749	14	5579	0.450159	0.0025025	0.203746	6														-0.0266205	0.0275988	-0.0175103	0.0159036	0.0183838	0.00410853	-0.0492243	0.0233309	0.0414198	0.00609049	0.0248098	0.00663414	0.0286494	0.0111913	0.0101338	-0.32776	-0.344176	0.00746469	0.0197736	-0.0382025	0.00249593	0.00571509	0.00487327
Estonian	All	25-48	All	All	4821	POB	1.61516	14	79866	0.066907	0.000283046	0.0714556	6														-0.222342	0.0412675	0.0128862	0.0238214	0.0312779	-0.0524661	-0.0340183	0.00563195	0.0600817	-0.00093969	-0.00888948	0.00823174	0.0292558	0.0129665	0.006113	-0.0038805	-0.00513671	0.0184109	-0.010216	-0.0288993	0.0203605	-0.0402914	-0.0349952
Estonian	All	25-48	All	All	4821	POR	1.5512	14	79866	0.0846536	0.000271841	0.0714556	6														-0.190334	0.028168	0.0108086	0.0155348	0.0615309	-0.0677797	-0.0354692	0.0209163	0.0657788	-0.0130913	-0.0234301	-0.00558972	0.0382841	0.023431	0.00230158	0.00778557	0.00428994	0.00992869	-0.00624665	-0.0203302	0.0467844	-0.048108	0.00685224
Estonian	All	49-64	All	All	4821	POB	1.73257	14	50329	0.0426995	0.000481715	0.0749314	6														-0.0937869	0.0274468	0.0136047	0.0105726	0.0751922	-0.0850547	-0.0148229	0.0310775	0.0525718	-0.00809469	-0.0219155	-0.0145238	0.0152214	0.00311295	0.0110067	0.00224412	0.00292167	0.00570345	-0.00955279	-0.00397687	0.0669989	-0.0722892	0.0393921
Estonian	All	49-64	All	All	4821	POR	1.27443	14	50329	0.21412	0.000354382	0.0749314	6														-0.124957	0.0220568	-0.00420384	0.0256754	0.0324698	-0.0395996	-0.0234987	0.0209163	0.0644832	-0.00723513	-0.00380487	0.0153142	0.0219597	0.00196115	0.00183153	0.0136246	0.0109676	0.0180192	0.00809517	-0.0104464	0.0424696	-0.0260551	0.000752433
Estonian	All	65-107	All	All	4821	POB	0.936991	14	36543	0.517279	0.000358842	0.643955	6														-0.00779521	0.00467404	-0.00121699	-0.000116686	-0.014106	0.00463855	-0.0116486	-0.0371805	0.0167875	-0.00816573	0.0158548	-0.00641316	0.00451018	-0.00738296	-0.00016491	-0.00731657	0.00331989	0.00246415	0.00495836	-0.0248156	0.00262164	0.00325717	-0.0124818
Estonian	All	65-107	All	All	4821	POR	0.894752	14	36543	0.564103	0.000342671	0.643955	6														0.278051	-0.0398685	-0.0113991	-0.0272183	-0.0496397	0.0561973	0.0198173	-0.0209606	-0.0402978	-0.0174319	0.0234241	0.00514446	-0.0211536	-0.0185551	-0.00526856	-0.00327044	0.000793744	-0.0339074	0.0137773	0.00831209	-0.0498104	0.038576	-0.0116013
Estonian	All	All	2001-2016	All	4821	POB	1.9942	14	38223	0.0146111	0.000729885	0.0191938	6														0.23821	-0.0602107	-0.0102859	-0.0281579	-0.0465806	0.0892142	0.0307317	-0.0302191	-0.0426539	-0.00457992	0.0476545	0.0154096	-0.0264757	-0.0276111	0.00339128	0.00598604	0.0144586	-0.011932	0.0118543	0.0233297	-0.0546439	0.0759012	-0.00178246
Estonian	All	All	2001-2016	All	4821	POR	1.1752	14	38223	0.286563	0.000430259	0.0191938	6														-0.106738	0.0244168	-0.00197491	0.0195016	0.0107723	-0.0281125	-0.0257752	0.00864359	0.0378271	-0.00431304	-0.0107207	0.000809271	0.00501516	0.00212987	0.00870723	0.00302801	0.0104545	-0.00707779	0.00494947	-0.0145886	0.0191561	-0.018512	0.0111837
Estonian	All	All	2017-2021	All	4821	POB	1.48259	14	134124	0.108063	0.00015473	0.0096252	6														0.310065	-0.068478	0.00267471	-0.0504673	-0.094651	0.12778	0.0738021	-0.0481071	-0.138921	0.00969037	0.00559779	-0.00477369	-0.067047	-0.0239559	-0.0110041	0.0226801	0.0211455	-0.000742406	0.000139782	0.0652867	-0.0702891	0.102268	0.00536182
Estonian	All	All	2017-2021	All	4821	POR	2.08362	14	134124	0.0099144	0.000217443	0.0096252	6														0.178705	-0.0261367	-0.000369363	-0.00620999	-0.0120034	0.021304	0.0280454	0.0153008	-0.0276621	0.0106059	0.0252842	0.0196799	-0.0121166	-0.023749	-0.00103079	-0.00695449	-0.00602407	-0.00813866	0.00302857	0.0267817	-0.0225055	0.0117227	-0.00482982
Estonian	All	All	All	All	4821	POB	2.35553	14	172362	0.00290459	0.00019129	0.00846013	6														0.219384	-0.0447203	0.0155249	-0.0289531	-0.0666093	0.0850771	0.0600904	-0.0377493	-0.0687459	0.0112405	0.0380891	0.0191573	-0.0313308	-0.0293056	-0.0028619	0.0197288	0.0197808	-0.0102797	-0.0128304	0.0308992	-0.0630486	0.0676046	-0.0120655
Estonian	All	All	All	All	4821	POR	2.05067	14	172362	0.0114428	0.000166537	0.00846013	6														-0.00119207	0.0172959	-0.00089468	0.00622093	0.0213057	-0.0193956	-0.0194045	0.0273931	0.0288668	0.000712377	-0.0135844	-0.01833	0.0117892	0.00546599	0.00778224	-0.0147618	-0.0217325	-0.00253267	0.00255674	-0.01837	0.0341424	-0.0156497	0.00795509
Estonian	Female	All	All	All	4821	POB	1.81443	14	111912	0.0308129	0.000226931	0.0336663	6														-0.279863	0.0507694	-0.0153358	0.0388909	0.0772714	-0.0951397	-0.0585563	0.0360759	0.0864993	-0.00482128	-0.0150478	-0.0101675	0.044941	0.0355951	0.00335169	-0.0193665	-0.0146533	0.0133923	0.017874	-0.0399492	0.0618094	-0.0730418	0.0109387
Estonian	Female	All	All	All	4821	POR	1.69135	14	111912	0.0500984	0.00021154	0.0336663	6														-0.0186117	0.0232789	0.0119159	-0.00173664	-0.0218466	0.0078879	0.0282755	-0.0137897	-0.0379935	-0.00690632	0.0133437	-0.000247815	-0.0127105	-0.0140079	0.0147129	0.00907318	0.00629571	-0.00934786	-0.0110313	0.0476302	-0.00833593	0.00985373	-0.0116356
Estonian	Male	All	All	All	4821	POB	1.39233	14	60435	0.147008	0.000322435	0.405745	6														-0.219127	0.0429831	0.00752415	0.0267723	0.0683138	-0.080985	-0.0363385	0.031201	0.0987021	0.00796262	-0.0238077	-0.00869856	0.0208312	0.0217667	0.000270843	-5.72516e-05	0.00309903	0.0166445	-0.00578845	-0.0126951	0.0688864	-0.0602886	0.0224029
Estonian	Male	All	All	All	4821	POR	1.07689	14	60435	0.372973	0.000249404	0.405745	6														0.23541	-0.0658368	0.0230166	-0.0387415	-0.0658612	0.0929726	0.05029	-0.0145813	-0.0492172	0.000915799	0.0253701	0.0121367	-0.0354327	-0.0317331	0.00837768	0.0633278	0.0496163	-0.017269	-0.0235436	0.0161762	-0.0460747	0.075798	-0.0150326
Russian	All	All	All	All	4821	POB	1.0621	14	11185	0.387276	0.00132764	0.120849	6														-0.23612	0.0612064	0.0106347	0.0379701	0.0598477	-0.0957823	-0.0410927	0.0239311	0.0553883	0.0152375	-0.0124773	-0.0264065	0.0327366	0.0353602	-0.0041814	-0.0334616	-0.0318892	0.0123244	-0.00773116	-0.00422016	0.0465878	-0.0774343	0.0143256
Russian	All	All	All	All	4821	POR	0.54229	14	11185	0.909409	0.000678311	0.120849	6														-0.167757	0.00497056	-0.0111222	-0.003055	0.00693669	0.0264589	-0.0272088	-0.0186902	0.0214088	-0.00447338	-0.0407921	0.0509085	-0.00652065	0.00429198	0.00851485	-0.000945892	0.0057735	0.011125	0.0125105	-0.00596612	0.0163342	0.0336025	0.00922712
Estonian	All	18-24	All	All	4823	POB	0.964708	14	5579	0.487271	0.002415	0.717682	9														0.228354	-0.0309846	-0.0167109	-0.0190112	-0.0201616	0.0393634	0.0221313	-0.00204169	-0.0257001	0.000527469	0.039047	-0.00461699	-0.00461329	-0.0173435	-0.0104558	0.0109603	0.00413286	-0.00459233	0.0198413	-0.00607262	-0.0525474	0.0240844	-0.00774596
Estonian	All	18-24	All	All	4823	POR	1.23651	14	5579	0.240396	0.00309331	0.717682	9														0.216253	-0.0371043	-0.0229692	-0.0364512	-0.0413302	0.0779157	0.0414438	-0.0150873	-0.0383755	-0.00286018	0.0158212	0.000176003	-0.0260554	-0.00865693	-0.00440141	-0.0123511	-0.00337638	-0.0102059	0.0248208	0.0409927	-0.0562476	0.0627346	-0.00776686
Estonian	All	25-48	All	All	4823	POB	0.995729	14	79866	0.454188	0.000174515	0.00903085	9														-0.359103	0.055512	-0.00286877	0.025197	0.0665498	-0.0528144	-0.0302651	0.01097	0.0436998	0.0119289	-0.0434247	0.00576261	0.0199827	0.032545	0.00180107	0.0121591	0.0114973	0.0238636	0.00417728	-0.00403862	0.0735856	-0.0288709	0.0216181
Estonian	All	25-48	All	All	4823	POR	1.67391	14	79866	0.053577	0.00029334	0.00903085	9														-0.372865	0.0768175	0.0423909	0.0557107	0.0845793	-0.137883	-0.063534	0.0321827	0.0831225	-0.00124519	-0.0598732	-0.0282032	0.0521104	0.0393552	0.0159113	0.00329784	0.00586703	0.0394102	-0.0407613	-0.0159789	0.110191	-0.0967386	0.0324103
Estonian	All	49-64	All	All	4823	POB	0.722005	14	50329	0.754227	0.000200799	0.0173632	9														-0.0427467	0.00364054	0.00278358	0.00818895	0.00730279	-0.0360205	-0.0311033	0.0125021	0.0246157	0.00637764	-0.00307054	-0.00847715	-0.000886913	0.00404754	-0.00147836	0.0111013	0.0153808	-0.00971527	-0.00123242	-0.0174067	0.0532663	-0.0220191	-0.000746889
Estonian	All	49-64	All	All	4823	POR	1.12133	14	50329	0.332158	0.000311823	0.0173632	9														0.0687535	-0.0169744	0.0414049	-0.0116651	-0.0490639	0.0157838	0.0347106	0.00330771	-0.0269835	-0.000913187	0.0142037	0.00188926	-0.0162684	-0.0177638	0.00547348	0.00181867	-0.000666057	0.000746135	-0.0387588	0.0296067	-0.0292517	0.00579126	-0.00582436
Estonian	All	65-107	All	All	4823	POB	1.46517	14	36543	0.114864	0.000561008	0.0606949	9														0.0848058	-0.00097141	0.0134321	0.0058677	-0.0167784	0.00605938	-0.00917807	0.00986585	0.001744	-0.00174445	0.0054471	0.0307936	0.00541109	-0.00527599	0.0048309	-0.0164229	-0.0141887	0.0113584	-0.0121703	-0.022753	-0.0243207	0.000555371	0.000972511
Estonian	All	65-107	All	All	4823	POR	0.419583	14	36543	0.969553	0.000160721	0.0606949	9														-0.0655344	0.0207875	0.0129621	0.0256077	0.0457889	-0.0748031	-0.0298243	0.0321303	0.0426418	0.00524925	0.00192968	-0.0150264	0.00556586	-0.0123121	0.00593825	0.00416888	0.00505715	0.000719651	-0.0116225	-0.0205875	0.028251	-0.0614766	0.00564399
Estonian	All	All	2001-2016	All	4823	POB	0.978145	14	38223	0.472769	0.000358139	0.519645	9														-0.282519	0.068789	-0.0355621	0.0456341	0.107111	-0.0693744	-0.0793792	0.00946391	0.0702801	0.00422928	-0.0211347	0.0684819	0.0624112	0.0191302	0.0211856	-0.0314474	-0.0290457	0.0290563	0.0366158	-0.0477643	0.0241851	-0.0480374	0.00890871
Estonian	All	All	2001-2016	All	4823	POR	1.01909	14	38223	0.430027	0.000373124	0.519645	9														0.148864	-0.0176332	0.0250738	-0.0151861	-0.0346455	0.0187956	0.0586965	-0.0196079	-0.0450352	2.90204e-05	-0.0116158	-0.0420368	-0.00429682	-0.00494407	-0.019886	0.00747147	0.00748969	-0.0187942	-0.0251093	0.0447639	-0.0300164	0.00673347	-0.000947017
Estonian	All	All	2017-2021	All	4823	POB	1.71791	14	134124	0.0451941	0.000179285	0.0134817	9														0.131098	-0.0484562	-0.0382664	-0.0423951	-0.03526	0.0698835	0.0790484	-0.0125206	-0.038924	0.013469	0.0448682	0.0275657	-0.024096	-0.0233076	0.00719231	0.0138798	0.0136838	-0.00777184	0.0377078	0.0490188	0.0200479	0.0476336	0.0235043
Estonian	All	All	2017-2021	All	4823	POR	1.45339	14	134124	0.119579	0.000151684	0.0134817	9														-0.193131	0.0624079	-0.00100831	0.0595603	0.147554	-0.173679	-0.0553594	0.17957	0.118382	0.00758218	-0.0173621	-0.0297639	0.0481725	0.038246	0.00448103	-0.00845736	-0.008844	0.0175692	0.00201633	-0.018851	0.161642	-0.127186	0.0446419
Estonian	All	All	All	All	4823	POB	1.45502	14	172362	0.118907	0.000118169	0.0059864	9														-0.241789	0.0634572	-0.000418686	0.0603681	0.146016	-0.184819	-0.0535347	0.15683	0.134986	0.016528	-0.029569	-0.0143535	0.0453329	0.0553877	0.00475482	-0.00563343	-0.00556025	0.0243588	0.00150942	-0.0258937	0.162035	-0.134451	0.0325237
Estonian	All	All	All	All	4823	POR	1.24569	14	172362	0.233517	0.00010117	0.0059864	9														0.307447	-0.0537423	-0.0249859	-0.0270163	-0.058915	0.100991	0.0312266	-0.0261692	-0.0504952	-0.00255415	0.0836802	0.0103112	-0.00831199	-0.0232311	-0.0160494	-0.0231713	-0.0160332	-0.0273157	0.0273721	0.00387393	-0.0881596	0.0765404	-0.039307
Estonian	Female	All	All	All	4823	POB	1.47888	14	111912	0.109476	0.000184971	0.0216239	9														0.17954	-0.0336626	0.00774881	-0.0238266	-0.0621331	0.00445359	0.0973513	-0.00405453	-0.0393343	0.0292254	0.0686701	-0.0425378	-0.0391289	-0.0409713	-0.00204817	0.0139971	0.0149148	-0.0326975	-0.0040874	0.0150403	-0.0427264	-0.0260828	-0.0134269
Estonian	Female	All	All	All	4823	POR	1.21296	14	111912	0.257186	0.000151717	0.0216239	9														-0.173289	0.0210935	0.0110117	0.0217582	0.0296618	-0.0225706	-0.0657984	0.0133692	0.0563318	0.0128408	-0.0285723	0.0356753	0.0131939	0.0316514	-0.000458415	-0.0108504	-0.010846	0.0204151	-0.0118044	-0.0255983	0.0172476	-0.00418754	0.000916783
Estonian	Male	All	All	All	4823	POB	1.17897	14	60435	0.283518	0.000273038	0.152972	9														-0.0906085	0.0262389	-0.00905432	-0.00151548	0.0208506	0.0089894	0.0405262	0.0134076	0.0213281	0.0256557	0.00369524	-0.0236914	0.00939547	0.021649	-0.0011237	-0.00892028	-0.00464301	0.00452426	0.0098226	0.00220269	-0.00114543	0.00669242	-0.00610422
Estonian	Male	All	All	All	4823	POR	0.722366	14	60435	0.753856	0.000167311	0.152972	9														0.0976704	-0.0603265	-0.0562479	-0.010656	0.00969663	0.0127866	0.0075353	-0.00601718	0.000362875	-0.00464661	0.0532331	0.0265474	0.0152737	-0.010382	-0.00353941	-0.00630861	-0.000389182	-0.0149525	0.0554193	-0.0101892	0.011486	0.00681427	-0.00385218
Russian	All	All	All	All	4823	POB	1.76849	14	11185	0.0371724	0.00220869	0.0450328	9														0.0412052	0.0193705	-0.00715431	0.00279399	0.0271222	-0.049965	-0.0256237	0.00864297	-0.000230759	-0.00322709	-0.0637219	-0.0158337	-0.0161899	0.00650492	-0.00322698	0.00101234	0.000868776	0.0150466	0.00813661	0.0270937	0.0336228	-0.0362273	0.0213594
Russian	All	All	All	All	4823	POR	0.874772	14	11185	0.5865	0.00109373	0.0450328	9														0.0804678	-0.0135162	-0.028981	-0.0145658	-0.00193488	0.0109032	0.00837429	-2.33589e-05	0.0017043	0.00199751	0.0538983	0.0057535	-0.0176756	0.0101821	-0.0155209	0.0145592	0.00381316	-0.0126782	0.0306671	0.0150323	0.0116236	0.0113944	0.00350076
Estonian	All	18-24	All	All	4825	POB	1.0106	14	5579	0.438915	0.00252959	0.354392	11														-0.254658	0.12144	0.0330049	0.0687112	0.116785	-0.247399	-0.034239	0.043144	0.0713699	0.00648132	-0.0189662	-0.124345	0.0610876	0.0356946	0.0158624	0.00426228	0.00314158	0.00825605	-0.03227	-0.044059	0.0674321	-0.218481	0.0214842
Estonian	All	18-24	All	All	4825	POR	0.338117	14	5579	0.98915	0.000847755	0.354392	11														-0.0431171	0.00113046	0.0228223	0.00927704	-0.00438902	0.0163596	0.0123307	-0.00608703	-0.00659514	0.0213444	-0.0154673	0.0275658	-0.00936781	0.00617386	0.000320125	-0.00567107	-0.00403561	0.00585202	-0.0230401	0.00782406	0.0073209	0.0161691	0.000781777
Estonian	All	25-48	All	All	4825	POB	1.08038	14	79866	0.369658	0.000189349	0.454044	11														-0.0153716	0.0136953	0.00442741	0.0287229	0.0261734	-0.0281552	0.0105089	0.0063867	0.018804	0.024104	0.0775195	-0.00239623	0.0372007	-0.00164652	0.0174208	-0.00230937	-0.00211579	-0.0347084	-0.00283461	-0.0440041	0.0143522	-0.0250841	-0.0143054
Estonian	All	25-48	All	All	4825	POR	1.3614	14	79866	0.162715	0.000238588	0.454044	11														-0.106839	0.014997	0.010257	0.0127285	0.01694	-0.0297764	-0.0155072	0.00927061	0.0232357	0.00132295	-0.00381487	-0.00435564	0.0145382	0.0206836	-0.0073786	-0.00994356	-0.00257935	-6.75923e-05	-0.00631272	-0.00929788	0.0246943	-0.0213472	-0.00250107
Estonian	All	49-64	All	All	4825	POB	1.08889	14	50329	0.36168	0.000302806	0.685353	11														-0.121588	0.038515	0.00143062	0.0308061	0.053994	-0.0687545	-0.0364966	0.0379472	0.0594287	0.00828017	0.0044427	-0.00810437	0.0322909	0.0229658	0.00266752	-0.0157932	-0.0139301	0.00860707	0.0014109	-0.0188721	0.0510901	-0.0504146	0.00446031
Estonian	All	49-64	All	All	4825	POR	0.626005	14	50329	0.845844	0.000174105	0.685353	11														-0.221558	0.09385	0.0594793	0.104434	0.163501	-0.269685	-0.0977483	0.0589516	0.0939111	0.0268805	-0.00118074	-0.0715285	0.0892641	0.0242168	0.0336033	0.0624066	0.0509266	0.0101898	-0.0594773	-0.134098	0.217015	-0.208181	0.00280574
Estonian	All	65-107	All	All	4825	POB	1.00719	14	36543	0.442268	0.000385716	0.631214	11														0.431656	-0.0662906	-0.00211087	-0.0462307	-0.0859374	0.0986255	0.0737735	-0.0214563	-0.0752552	-0.00809362	0.0423104	-0.0139876	-0.0316384	-0.0225703	-0.0174761	-0.00584313	-0.0062162	-0.0328381	0.00452164	0.0418941	-0.084356	0.0681164	-0.0159729
Estonian	All	65-107	All	All	4825	POR	0.797048	14	36543	0.673519	0.000305264	0.631214	11														-0.361902	0.102504	-0.00116256	0.0765945	0.158262	-0.190922	-0.0951824	0.0874011	0.131415	0.0183255	-0.0258926	-0.0226046	0.0796518	0.0395944	0.0126262	-0.0188034	-0.0193835	0.028897	0.00213947	-0.0655335	0.145263	-0.141997	0.0164593
Estonian	All	All	2001-2016	All	4825	POB	0.882331	14	38223	0.578011	0.000323068	0.136577	11														-0.146297	0.0190798	0.00675417	0.00287519	0.00600977	-0.000741843	-0.0071009	-0.0135284	0.000415301	0.0084491	-0.0140688	0.0171903	0.00508159	0.0121365	-0.00578613	0.0051209	0.00505185	-0.00943012	-0.00553324	-0.00227234	0.00939479	0.00187606	0.0105716
Estonian	All	All	2001-2016	All	4825	POR	0.502206	14	38223	0.933497	0.00018391	0.136577	11														-0.0357245	0.0428868	0.0350323	0.0370159	0.048346	-0.109783	-0.0527752	0.0105771	0.0478262	-0.0377394	-0.0141835	-0.0352313	0.0403665	0.00723596	0.0137547	0.0135576	0.0125306	-0.000261084	-0.0342793	-0.0408976	0.0663636	-0.0889579	0.0100205
Estonian	All	All	2017-2021	All	4825	POB	1.27399	14	134124	0.214379	0.000132962	0.507956	11														0.0193536	-0.0171932	-0.0142381	-0.0202803	-0.0195589	-0.00287571	0.0183945	0.00597669	0.00262468	0.00757536	-0.00588198	-0.0184689	-0.017177	-0.00815536	-0.00211718	0.0263741	0.0226973	0.0159243	0.0163069	0.0158867	0.00963633	-0.00398248	-0.00184917
Estonian	All	All	2017-2021	All	4825	POR	1.3834	14	134124	0.151394	0.000144379	0.507956	11														-0.219984	0.0939666	0.0597318	0.104478	0.16254	-0.269348	-0.0981973	0.0586264	0.0929023	0.0260332	-0.00158481	-0.0709883	0.0872967	0.0244846	0.0329848	0.0630793	0.0514563	0.0111034	-0.0597667	-0.133131	0.216851	-0.207283	0.00408471
Estonian	All	All	All	All	4825	POB	1.29757	14	172362	0.199342	0.000105383	0.591988	11														0.0144707	0.000559621	-0.0131824	-0.00705967	-0.272307	-0.0696204	-0.00572283	0.00352621	0.000874718	0.0127434	-0.0163518	0.205727	-0.410083	-0.00965255	-0.0685026	0.0220879	0.0275837	0.00825884	0.0131524	0.090266	0.0624153	-0.0400442	0.0191807
Estonian	All	All	All	All	4825	POR	1.30597	14	172362	0.194181	0.000106066	0.591988	11														-0.0510884	0.0657015	-0.00724499	0.0191036	0.0865203	-0.059699	-0.0088941	0.0249678	0.01939	-0.00512579	-0.0394671	0.0166508	0.0341115	0.153872	0.0134567	-0.00248749	-0.00322986	0.0121199	0.00750739	-0.0515218	0.0455376	-0.0433558	-0.0106869
Estonian	Female	All	All	All	4825	POB	1.31616	14	111912	0.188076	0.000164622	0.263776	11														0.00203848	-0.0570855	-0.0272502	-0.017248	0.0826213	-0.00589518	-0.0339788	-0.0229262	-0.0103518	0.0181324	-0.00522052	0.0478072	-0.0220065	-0.012509	-0.0307591	-0.00101373	0.000495694	0.0151996	0.027402	0.0158766	0.0438669	-0.00663316	0.026507
Estonian	Female	All	All	All	4825	POR	1.56006	14	111912	0.0819663	0.000195122	0.263776	11														-0.0127493	0.0538614	0.0228572	0.00937304	-0.0766973	-0.00234972	0.0334727	-0.0120623	0.0141732	-0.0236594	-0.00606858	-0.0506196	0.0115483	-0.00180427	0.0292713	0.00399062	0.00195299	-0.011202	-0.0220973	0.0149375	-0.0441173	0.00690883	-0.0138388
Estonian	Male	All	All	All	4825	POB	1.41379	14	60435	0.136844	0.000327403	0.274757	11														0.00580403	0.00310149	0.0151698	0.0274688	0.0118712	-0.0168785	-0.0323474	0.076297	0.00809409	0.0122401	0.025448	-0.0365192	0.0124582	0.043926	-0.00860461	0.00341816	0.00602273	-0.00839034	-0.0137282	-0.0626657	0.014627	-0.0278538	0.00512056
Estonian	Male	All	All	All	4825	POR	1.33428	14	60435	0.177586	0.000308996	0.274757	11														-0.128929	-0.00342786	-0.0141435	-0.000256637	-0.0153203	0.0265474	0.0172785	0.000528685	-0.0084186	0.0187379	0.000662422	0.0191118	-0.00704998	0.000281005	-0.00294527	-0.00445896	-0.00623828	0.0186242	0.0167126	0.0154229	-0.00781008	0.0283787	0.00358272
Russian	All	All	All	All	4825	POB	0.728418	14	11185	0.747519	0.000910913	0.56507	11														-0.0289908	0.0476372	-0.037731	0.00749508	0.0383702	-0.056938	-0.0155129	-0.00893915	0.021114	0.00718693	-0.0217482	-0.0322598	0.000157242	0.0519703	-0.0321995	-0.0100102	-0.0248176	-0.00692882	0.0367377	0.00896879	0.0504347	-0.032498	0.0225342
Russian	All	All	All	All	4825	POR	0.65674	14	11185	0.818325	0.000821351	0.56507	11														-0.0214916	-0.0113546	0.0150718	0.00116374	-0.0210955	-0.00181595	0.00955397	-0.00373539	0.0106771	-0.0103907	-0.0141448	0.0166078	-0.000455453	-0.0279444	0.014166	0.0121662	0.0204468	0.0171616	-0.0126733	-0.0322734	-0.000987187	-0.00724002	-0.0131105
Estonian	All	18-24	All	All	4827	POB	0.932677	14	5579	0.5221	0.002335	0.214112	3														0.156449	-0.0324986	0.0638214	0.0135287	-0.0341523	0.0124138	0.0708318	0.000851329	-0.00331448	0.076258	0.784203	-0.00449715	0.00581729	-0.103898	0.0213753	-0.0353298	-0.0210941	-0.11677	-0.0600573	-0.0354145	-0.0698018	-0.00795488	-0.0564393
Estonian	All	18-24	All	All	4827	POR	0.682572	14	5579	0.793726	0.00170992	0.214112	3														0.303258	-0.0865562	-0.00941902	-0.0779965	-0.120993	0.187015	0.0864689	-0.0517711	-0.102845	-0.00432892	0.0591792	0.0195058	-0.0698843	-0.0421983	-0.0220584	-0.0103399	-0.0115448	-0.0261225	0.0111346	0.0880023	-0.118102	0.148123	-0.0049043
Estonian	All	25-48	All	All	4827	POB	1.20653	14	79866	0.262039	0.000211452	0.115309	3														0.0823373	-0.0545914	-0.029577	-0.0506879	-0.0867489	0.0509309	0.0483924	-0.0631657	-0.00913628	-0.0251931	-0.0091877	-0.00102914	-0.0597483	-0.0952497	-0.00958487	0.0189258	0.0165445	-0.0236568	0.0285903	0.442505	0.015906	0.060073	-0.00104594
Estonian	All	25-48	All	All	4827	POR	1.66123	14	79866	0.056235	0.000291119	0.115309	3														-0.0259855	-0.014998	-0.0533984	-0.00320171	0.0788036	-0.0614372	-0.0106021	-0.00195103	0.00303339	-0.0199968	-0.0663924	-0.0183427	-0.0447875	0.0361217	-0.014746	-0.0135285	-0.00799368	-0.00350992	0.0550643	0.100648	0.0885253	-0.07025	0.932631
Estonian	All	49-64	All	All	4827	POB	1.49317	14	50329	0.104156	0.000415183	0.119589	3														-0.0178096	0.0114509	-0.0168364	-0.00316738	0.0310134	-0.00377473	0.0156472	-0.00173596	0.0214622	-0.0242056	-0.0323326	-0.0086779	0.00214802	0.0146754	0.00300113	0.00470979	0.00316463	0.0166075	0.0186454	0.0520416	0.0347919	0.00648997	0.000739573
Estonian	All	49-64	All	All	4827	POR	0.727879	14	50329	0.748129	0.000202433	0.119589	3														-0.102081	0.0407373	0.0121741	0.0200943	0.0295503	-0.0363465	-0.025133	0.0175656	0.051576	0.0201795	-0.0170197	0.00401664	0.0152611	0.0364958	-0.0140894	-0.00340281	-0.00850174	0.0114024	-0.00827209	-0.0178716	0.0327078	-0.0244361	0.00912471
Estonian	All	65-107	All	All	4827	POB	1.19563	14	36543	0.270422	0.000457849	0.0347478	3														-0.00720961	-0.0184425	-0.0183412	-0.000900623	-0.0132149	0.013445	-0.00348947	0.00552565	-0.0125385	0.0392764	0.0250507	0.00592265	-0.00010137	0.00684121	-0.00789429	0.000576332	-0.000159853	-0.0188844	0.0180946	-0.00117955	-0.0480462	0.0121395	-0.00279733
Estonian	All	65-107	All	All	4827	POR	1.06994	14	36543	0.379624	0.000409737	0.0347478	3														-0.088747	0.0289012	-0.00143125	0.0291388	0.0443437	-0.0452131	-0.0155048	0.0287328	0.032086	0.0238697	0.000711111	-0.00430196	0.0187913	0.0248662	-0.0052843	0.00251974	-0.00123355	0.00791467	0.00213466	-0.022909	0.0190811	-0.0226104	-0.000816497
Estonian	All	All	2001-2016	All	4827	POB	1.54503	14	38223	0.0865943	0.000565581	0.00744017	3														-0.034289	0.0264827	-0.00220681	0.0064471	-0.00574808	-0.0140611	0.0202067	0.00669099	0.0353734	0.0165983	0.0326336	0.0138628	0.00838044	0.0168255	-0.0136254	0.0214026	0.0245857	-0.000948962	0.00433103	-0.0193639	0.0121394	-0.0133105	-0.0116835
Estonian	All	All	2001-2016	All	4827	POR	0.524312	14	38223	0.920774	0.000192004	0.00744017	3														-0.0570584	0.0414078	-0.0474068	0.00137263	0.0321083	-0.0299786	0.000417281	-0.000324265	0.0207294	-0.00273056	-0.0148183	-0.0130166	0.0163833	0.0143965	-0.00803739	-0.0128796	-0.0122247	0.000378855	0.0493923	0.00915759	0.0273038	-0.0122161	0.00545607
Estonian	All	All	2017-2021	All	4827	POB	1.58165	14	134124	0.0757369	0.000165067	0.0638712	3														-0.067178	0.0167848	-0.0253179	0.0053081	0.0241858	-0.0488905	-0.00913704	0.0149567	0.0309372	0.0566414	0.013489	-0.00866205	0.00525333	0.0185542	-0.0156992	0.0139221	0.0099171	-0.0108849	0.025164	-0.00744369	0.0286405	-0.0347822	0.000590636
Estonian	All	All	2017-2021	All	4827	POR	1.3473	14	134124	0.170302	0.000140612	0.0638712	3														-0.117683	0.0187895	-0.0034149	0.0103907	0.0133547	-0.0307954	-0.0180636	0.0252879	0.0357883	0.0183275	0.00123845	0.00216697	0.00217178	0.0177065	0.000637146	-0.00544453	5.95263e-05	-0.00521548	0.00785831	-0.0108646	0.0170804	-0.0232188	-0.00895708
Estonian	All	All	All	All	4827	POB	1.69435	14	172362	0.0495158	0.000137604	0.0150612	3														-0.128408	0.0179788	-0.0171183	0.0102348	0.0233476	-0.00200564	-0.057739	0.0154704	0.049819	0.0107826	-0.0084044	0.0455704	0.018631	0.008817	0.00545141	-0.00936795	0.0035015	0.00405543	0.0180506	-0.0184622	0.0331926	0.00725273	0.00827361
Estonian	All	All	All	All	4827	POR	1.28303	14	172362	0.208509	0.000104203	0.0150612	3														-0.0842423	0.0239622	0.0163101	0.0195852	0.0664526	-0.0715813	-0.0262361	0.0434505	0.0460564	0.00832098	0.00637521	-0.00990678	0.0278936	0.0100712	0.00856045	0.0111621	0.00993711	0.00596322	-0.0136673	-0.0291358	0.0612523	-0.0554751	-0.00056777
Estonian	Female	All	All	All	4827	POB	1.71522	14	111912	0.0456718	0.000214525	0.0354327	3														-0.00837581	0.00559583	-0.000141378	0.00340051	0.011532	0.00911097	0.0025103	0.0240316	0.0235805	-0.000914222	0.0216602	0.00297594	0.0082372	0.00624561	0.0133629	0.00259375	0.00463729	-0.00786829	0.00217291	-0.0226989	0.00412975	0.0091178	-0.00109316
Estonian	Female	All	All	All	4827	POR	1.47315	14	111912	0.111682	0.000184255	0.0354327	3														-0.0491518	0.00897831	-0.00274818	0.016443	0.0219443	-0.0272388	-0.0248211	0.0212457	0.0228478	0.039908	0.011351	-0.00104178	0.0335985	0.00819851	0.00697638	0.0161022	0.0109208	0.00232144	0.00478503	-0.0598113	0.0126991	-0.0218841	0.0018306
Estonian	Male	All	All	All	4827	POB	0.898684	14	60435	0.559707	0.00020814	0.205218	3														-0.0623981	-0.00176431	0.0116381	0.0243367	0.0253593	-0.0683722	-0.0233545	0.0231976	0.0301514	0.0111971	0.0067278	-0.0106917	0.016816	0.0132256	-0.00979366	-0.0032861	0.00366215	0.0101789	-0.0101692	-0.0472168	0.105657	-0.0500196	-0.0669457
Estonian	Male	All	All	All	4827	POR	0.944178	14	60435	0.509407	0.000218675	0.205218	3														-0.0960344	0.0197797	-0.0108975	0.0214171	0.0369818	-0.0461079	-0.0328901	0.177904	0.0746293	0.00462702	0.00441499	-0.00636568	0.0402041	0.0306155	-0.00506243	-0.0138048	-0.0143607	0.00359861	0.0135516	-0.0410499	0.0360244	-0.0405843	0.0029376
Russian	All	All	All	All	4827	POB	1.13686	14	11185	0.318701	0.00142096	0.223848	3														-0.146619	0.0190894	0.00658584	0.0166215	0.0446799	-0.0519646	-0.0320169	0.0216357	0.0833116	0.00331249	-0.0100877	0.00340895	0.00842174	0.0216572	0.00137228	0.0210492	0.0200367	0.000790752	-0.00483192	-0.0133737	0.0487705	-0.0371074	0.00404596
Russian	All	All	All	All	4827	POR	0.905542	14	11185	0.552083	0.00113216	0.223848	3														-0.0441061	0.00750824	-0.000434902	-0.00624275	-0.00684924	-0.00725727	-0.0179888	-0.00274999	0.0298408	0.0290582	-0.0158307	0.00570502	0.0143746	0.0022791	-0.00290047	0.0122533	0.0155033	0.00071709	0.00069017	-0.00816923	0.00408216	-0.00568561	-0.0118871
Estonian	All	18-24	All	All	4829	POB	1.17112	14	5579	0.29019	0.0029302	0.314239	12														-0.0371756	0.0390512	-0.0198234	0.00613293	-0.00342628	0.00349864	-0.0329382	0.0245216	0.0384464	0.0114914	-0.0100869	0.00599562	0.0127041	0.00955229	-0.00116507	-0.26137	-0.270795	0.0228583	0.0222276	-0.0227335	-0.00460307	-0.00106537	-0.0033234
Estonian	All	18-24	All	All	4829	POR	1.07425	14	5579	0.375742	0.00268848	0.314239	12														-0.0830612	0.0133321	0.00857651	0.0140878	0.0276188	-0.0378471	-0.015497	0.0166059	0.0593091	0.0289043	0.0163506	-0.00144743	0.0117743	0.000303141	0.00219523	0.0350183	0.0358226	0.00261932	-0.00747274	-0.00542132	0.0388522	-0.0215782	0.00396103
Estonian	All	25-48	All	All	4829	POB	1.55371	14	79866	0.0838855	0.000272282	0.0693141	12														-0.104413	0.034583	-0.0059623	0.0211994	0.0486676	-0.0591055	-0.0475622	0.0570989	0.0841265	0.0230834	0.00178977	0.00222182	0.0195058	0.0186949	0.00500902	-0.00341418	-0.00368955	0.0168574	0.00840772	-0.0115416	0.0483791	-0.0435629	0.0066814
Estonian	All	25-48	All	All	4829	POR	1.88607	14	79866	0.0229963	0.000330508	0.0693141	12														-0.0741248	0.0223638	0.013438	0.0114487	0.0348286	-0.0581339	0.000916097	0.0180231	0.0656444	0.0100079	-0.00600454	-0.0180382	0.0149308	0.00826153	-0.00499666	0.0119756	0.0160238	0.0140252	-0.00980794	0.00847284	0.0386038	-0.0418374	-0.0185336
Estonian	All	49-64	All	All	4829	POB	1.39989	14	50329	0.143367	0.000389256	0.0811751	12														-0.109373	0.0142747	0.00742087	0.0113509	0.0234216	-0.0468875	-0.0113906	0.0294758	0.042115	0.00352821	-0.00279434	-0.00693144	0.0046539	0.00459882	0.00371542	0.00052165	0.00498794	0.0174938	-0.0039453	0.00774226	0.0361487	-0.0387674	0.00825344
Estonian	All	49-64	All	All	4829	POR	0.776276	14	50329	0.696374	0.00021589	0.0811751	12
Estonian	All	65-107	All	All	4829	POB	1.21253	14	36543	0.257555	0.000464316	0.11206	12
Estonian	All	65-107	All	All	4829	POR	0.711308	14	36543	0.765204	0.000272435	0.11206	12
Estonian	All	All	2001-2016	All	4829	POB	1.34233	14	38223	0.173091	0.000491417	0.162864	12
Estonian	All	All	2001-2016	All	4829	POR	0.56074	14	38223	0.896954	0.000205341	0.162864	12
Estonian	All	All	2017-2021	All	4829	POB	1.77249	14	134124	0.0364521	0.00018498	0.0702285	12
Estonian	All	All	2017-2021	All	4829	POR	1.74957	14	134124	0.0399162	0.000182589	0.0702285	12
Estonian	All	All	All	All	4829	POB	1.74887	14	172362	0.0400248	0.000142031	0.0614222	12
Estonian	All	All	All	All	4829	POR	1.79615	14	172362	0.0331612	0.00014587	0.0614222	12
Estonian	Female	All	All	All	4829	POB	1.7252	14	111912	0.0439276	0.000215774	0.0109391	12
Estonian	Female	All	All	All	4829	POR	1.98402	14	111912	0.0152413	0.000248136	0.0109391	12
Estonian	Male	All	All	All	4829	POB	0.59356	14	60435	0.872554	0.000137481	0.192902	12
Estonian	Male	All	All	All	4829	POR	1.59987	14	60435	0.070832	0.000370478	0.192902	12
Russian	All	All	All	All	4829	POB	1.4776	14	11185	0.110163	0.00184606	0.163949	12
Russian	All	All	All	All	4829	POR	1.13265	14	11185	0.322351	0.0014157	0.163949	12
Estonian	All	18-24	All	All	4831	POB	1.34255	14	5579	0.173356	0.0033577	0.534682	10
Estonian	All	18-24	All	All	4831	POR	1.60974	14	5579	0.0686304	0.00402325	0.534682	10
Estonian	All	25-48	All	All	4831	POB	1.43326	14	79866	0.128116	0.000251179	0.255823	10
Estonian	All	25-48	All	All	4831	POR	0.957157	14	79866	0.49529	0.000167755	0.255823	10
Estonian	All	49-64	All	All	4831	POB	0.446043	14	50329	0.959934	0.00012406	0.224686	10
Estonian	All	49-64	All	All	4831	POR	1.15725	14	50329	0.301263	0.000321809	0.224686	10
Estonian	All	65-107	All	All	4831	POB	1.40523	14	36543	0.140855	0.000538068	0.182121	10
Estonian	All	65-107	All	All	4831	POR	1.04989	14	36543	0.399109	0.000402063	0.182121	10
Estonian	All	All	2001-2016	All	4831	POB	1.46406	14	38223	0.115306	0.000535954	0.329962	10
Estonian	All	All	2001-2016	All	4831	POR	1.86595	14	38223	0.0250036	0.000682977	0.329962	10
Estonian	All	All	2017-2021	All	4831	POB	1.1357	14	134124	0.31955	0.000118531	0.375757	10
Estonian	All	All	2017-2021	All	4831	POR	0.65907	14	134124	0.816235	6.87897e-05	0.375757	10
K40	No	POR	0.978495	14	41066	0.472395	0.000333472	0.0390494
K40	Demography, PCs	POB	0	14	41066	1	0	1
K40	Demography, PCs	POR	0.964746	14	41066	0.487109	0.000328788	0.0425007
K57	No	POB	0	14	41066	1	0	1
K57	No	POR	0.775587	14	41066	0.697124	0.000264339	0.143674
K57	Demography, PCs	POB	0	14	41066	1	0	1
K57	Demography, PCs	POR	0.794003	14	41066	0.676887	0.000270614	0.130954
LDLC	No	POB	0	14	41066	1	0	1
LDLC	No	POR	0.533221	14	41066	0.915276	0.00018175	0.486244
LDLC	Demography, PCs	POB	0	14	41066	1	0	1
LDLC	Demography, PCs	POR	0.518121	14	41066	0.924472	0.000176604	0.5177
M16	No	POB	0	14	41066	1	0	1
M16	No	POR	0.706516	14	41066	0.770074	0.000240804	0.212701
M16	Demography, PCs	POB	0	14	41066	1	0	1
M16	Demography, PCs	POR	0.705788	14	41066	0.770811	0.000240555	0.213884
N20	No	POB	0	14	41066	1	0	1
N20	No	POR	0.293972	14	41066	0.994727	0.000100209	0.914703
N20	Demography, PCs	POB	0	14	41066	1	0	1
N20	Demography, PCs	POR	0.277756	14	41066	0.996098	9.46823e-05	0.931861
N81	No	POB	0	14	41066	1	0	1
N81	No	POR	0.271492	14	41066	0.996548	9.25471e-05	0.937679
N81	Demography, PCs	POB	0	14	41066	1	0	1
N81	Demography, PCs	POR	0.274248	14	41066	0.996355	9.34865e-05	0.934819
PP	No	POB	0	14	41066	1	0	1
PP	No	POR	0.170512	14	41066	0.999757	5.81265e-05	0.992506
PP	Demography, PCs	POB	0	14	41066	1	0	1
PP	Demography, PCs	POR	0.176036	14	41066	0.999706	6.00097e-05	0.991322
1920	Demography, PCs, PGS(EA4)	POB	0	14	41066	1	0	1
1920	Demography, PCs, PGS(EA4)	POR	0.360722	14	41066	0.985097	0.00012296	1
1930	Demography, PCs, PGS(EA4)	POB	0	14	41066	1	0	1
1930	Demography, PCs, PGS(EA4)	POR	0.425877	14	41066	0.967422	0.000145167	1
1940	Demography, PCs, PGS(EA4)	POB	0	14	41066	1	0	1
1940	Demography, PCs, PGS(EA4)	POR	0.254042	14	41066	0.997594	8.65991e-05	1
1950	Demography, PCs, PGS(EA4)	POB	0	14	41066	1	0	1
1950	Demography, PCs, PGS(EA4)	POR	0.192019	14	41066	0.999509	6.5458e-05	1
1960	Demography, PCs, PGS(EA4)	POB	0	14	41066	1	0	1
1960	Demography, PCs, PGS(EA4)	POR	0.615361	14	41066	0.854871	0.000209741	1
1980	Demography, PCs, PGS(EA4)	POB	0	14	41066	1	0	1
1980	Demography, PCs, PGS(EA4)	POR	0.475963	14	41066	0.946892	0.000162237	1
1990	Demography, PCs, PGS(EA4)	POB	0	14	41066	1	0	1
1990	Demography, PCs, PGS(EA4)	POR	0.469496	14	41066	0.94991	0.000160032	1
2000	Demography, PCs, PGS(EA4)	POB	0	14	41066	1	0	1
2000	Demography, PCs, PGS(EA4)	POR	0.548936	14	41066	0.905059	0.000187105	1
2010	Demography, PCs, PGS(EA4)	POB	0	14	41066	1	0	1
2010	Demography, PCs, PGS(EA4)	POR	0.522045	14	41066	0.922141	0.000177941	1
2020	Demography, PCs, PGS(EA4)	POB	0	14	41066	1	0	1
2020	Demography, PCs, PGS(EA4)	POR	0.367191	14	41066	0.98375	0.000125165	1
2040	Demography, PCs, PGS(EA4)	POB	0	14	41066	1	0	1
2040	Demography, PCs, PGS(EA4)	POR	0.58254	14	41066	0.881044	0.000198557	1
2090	Demography, PCs, PGS(EA4)	POB	0	14	41066	1	0	1
2090	Demography, PCs, PGS(EA4)	POR	0.612028	14	41066	0.857646	0.000208606	1
2100	Demography, PCs, PGS(EA4)	POB	0	14	41066	1	0	1
2100	Demography, PCs, PGS(EA4)	POR	0.999101	14	41066	0.450674	0.000340492	1
4631	Demography, PCs, PGS(EA4)	POB	0	14	41066	1	0	1
4631	Demography, PCs, PGS(EA4)	POR	0.671373	14	41066	0.804638	0.000228828	1
6138_1	Demography, PCs, PGS(EA4)	POB	0	14	41066	1	0	1
6138_1	Demography, PCs, PGS(EA4)	POR	0.623177	14	41066	0.848264	0.000212405	1
6138_100	Demography, PCs, PGS(EA4)	POB	0	14	41066	1	0	1
6138_100	Demography, PCs, PGS(EA4)	POR	0.850612	14	41066	0.613645	0.000289902	1
6138_2	Demography, PCs, PGS(EA4)	POB	0	14	41066	1	0	1
6138_2	Demography, PCs, PGS(EA4)	POR	0.593523	14	41066	0.872576	0.0002023	1
6138_3	Demography, PCs, PGS(EA4)	POB	0	14	41066	1	0	1
6138_3	Demography, PCs, PGS(EA4)	POR	0.515698	14	41066	0.92589	0.000175778	1
6138_6	Demography, PCs, PGS(EA4)	POB	0	14	41066	1	0	1
6138_6	Demography, PCs, PGS(EA4)	POR	0.634744	14	41066	0.838236	0.000216347	1
6145	Demography, PCs, PGS(EA4)	POB	0	14	41066	1	0	1
6145	Demography, PCs, PGS(EA4)	POR	0.703124	14	41066	0.773498	0.000239648	1
20016	Demography, PCs, PGS(EA4)	POB	0	14	41066	1	0	1
20016	Demography, PCs, PGS(EA4)	POR	0.835223	14	41066	0.630928	0.000284659	1
20023	Demography, PCs, PGS(EA4)	POB	0	14	41066	1	0	1
20023	Demography, PCs, PGS(EA4)	POR	0.267855	14	41066	0.99679	9.13075e-05	1
20127	Demography, PCs, PGS(EA4)	POB	0	14	41066	1	0	1
20127	Demography, PCs, PGS(EA4)	POR	0.34905	14	41066	0.987322	0.000118982	1
2050	Demography, PCs, PGS(EA4)	POB	0	14	41066	1	0	1
2050	Demography, PCs, PGS(EA4)	POR	0.44747	14	41066	0.959363	0.000152526	1
2070	Demography, PCs, PGS(EA4)	POB	0	14	41066	1	0	1
2070	Demography, PCs, PGS(EA4)	POR	0.513113	14	41066	0.927386	0.000174897	1
738	Demography, PCs, PGS(EA4)	POB	0	14	41066	1	0	1
738	Demography, PCs, PGS(EA4)	POR	0.646515	14	41066	0.827736	0.000220358	1
845	Demography, PCs, PGS(EA4)	POB	0	14	41066	1	0	1
845	Demography, PCs, PGS(EA4)	POR	1.34948	14	41066	0.16915	0.000459846	0.301745
30610	Demography, PCs, PGS(EA4)	POB	0	14	41066	1	0	1
30610	Demography, PCs, PGS(EA4)	POR	0.332191	14	41066	0.990101	0.000113236	1
30700	Demography, PCs, PGS(EA4)	POB	0	14	41066	1	0	1
30700	Demography, PCs, PGS(EA4)	POR	0.369928	14	41066	0.983156	0.000126098	1
30720	Demography, PCs, PGS(EA4)	POB	0	14	41066	1	0	1
30720	Demography, PCs, PGS(EA4)	POR	0.510528	14	41066	0.928863	0.000174016	1
30750	Demography, PCs, PGS(EA4)	POB	0	14	41066	1	0	1
30750	Demography, PCs, PGS(EA4)	POR	0.402637	14	41066	0.974821	0.000137246	1
30760	Demography, PCs, PGS(EA4)	POB	0	14	41066	1	0	1
30760	Demography, PCs, PGS(EA4)	POR	0.434592	14	41066	0.96431	0.000148137	1
30770	Demography, PCs, PGS(EA4)	POB	0	14	41066	1	0	1
30770	Demography, PCs, PGS(EA4)	POR	0.66926	14	41066	0.806648	0.000228108	1
20002_1226	Demography, PCs, PGS(EA4)	POB	0	14	41066	1	0	1
20002_1226	Demography, PCs, PGS(EA4)	POR	0.659652	14	41066	0.815679	0.000224835	1
20003_1140874420	Demography, PCs, PGS(EA4)	POB	0	14	41066	1	0	1
20003_1140874420	Demography, PCs, PGS(EA4)	POR	0.308632	14	41066	0.993203	0.000105206	1
20004_1479	Demography, PCs, PGS(EA4)	POB	0	14	41066	1	0	1
20004_1479	Demography, PCs, PGS(EA4)	POR	0.386884	14	41066	0.979125	0.000131877	1
1697	Demography, PCs, PGS(EA4)	POB	0	14	41066	1	0	1
1697	Demography, PCs, PGS(EA4)	POR	0.62097	14	41066	0.850144	0.000211653	1
30040	Demography, PCs, PGS(EA4)	POB	0	14	41066	1	0	1
30040	Demography, PCs, PGS(EA4)	POR	0.680129	14	41066	0.796223	0.000231812	1
30070	Demography, PCs, PGS(EA4)	POB	0	14	41066	1	0	1
30070	Demography, PCs, PGS(EA4)	POR	0.342165	14	41066	0.988517	0.000116635	1
30080	Demography, PCs, PGS(EA4)	POB	0	14	41066	1	0	1
30080	Demography, PCs, PGS(EA4)	POR	0.621503	14	41066	0.849691	0.000211834	1
30100	Demography, PCs, PGS(EA4)	POB	0	14	41066	1	0	1
30100	Demography, PCs, PGS(EA4)	POR	0.549352	14	41066	0.904779	0.000187247	1
3147	Demography, PCs, PGS(EA4)	POB	0	14	41066	1	0	1
3147	Demography, PCs, PGS(EA4)	POR	0.797966	14	41066	0.672503	0.000271964	1
4125	Demography, PCs, PGS(EA4)	POB	0	14	41066	1	0	1
4125	Demography, PCs, PGS(EA4)	POR	0.214676	14	41066	0.999064	7.31808e-05	1
5096	Demography, PCs, PGS(EA4)	POB	0	14	41066	1	0	1
5096	Demography, PCs, PGS(EA4)	POR	0.434397	14	41066	0.964382	0.00014807	1
eGFR	Demography, PCs, PGS(EA4)	POB	0	14	41066	1	0	1
eGFR	Demography, PCs, PGS(EA4)	POR	0.433583	14	41066	0.964681	0.000147793	1
30600	Demography, PCs, PGS(EA4)	POB	0	14	41066	1	0	1
30600	Demography, PCs, PGS(EA4)	POR	0.609551	14	41066	0.859691	0.000207762	1
30620	Demography, PCs, PGS(EA4)	POB	0	14	41066	1	0	1
30620	Demography, PCs, PGS(EA4)	POR	0.271214	14	41066	0.996567	9.24522e-05	1
30630	Demography, PCs, PGS(EA4)	POB	0	14	41066	1	0	1
30630	Demography, PCs, PGS(EA4)	POR	0.559338	14	41066	0.897937	0.00019065	1
30640	Demography, PCs, PGS(EA4)	POB	0	14	41066	1	0	1
30640	Demography, PCs, PGS(EA4)	POR	0.622976	14	41066	0.848436	0.000212336	1
30650	Demography, PCs, PGS(EA4)	POB	0	14	41066	1	0	1
30650	Demography, PCs, PGS(EA4)	POR	0.648507	14	41066	0.825929	0.000221037	1
30680	Demography, PCs, PGS(EA4)	POB	0	14	41066	1	0	1
30680	Demography, PCs, PGS(EA4)	POR	0.424484	14	41066	0.967903	0.000144692	1
30690	Demography, PCs, PGS(EA4)	POB	0	14	41066	1	0	1
30690	Demography, PCs, PGS(EA4)	POR	0.469154	14	41066	0.950067	0.000159916	1
30710	Demography, PCs, PGS(EA4)	POB	0	14	41066	1	0	1
30710	Demography, PCs, PGS(EA4)	POR	0.534435	14	41066	0.91451	0.000182163	1
30730	Demography, PCs, PGS(EA4)	POB	0	14	41066	1	0	1
30730	Demography, PCs, PGS(EA4)	POR	0.551624	14	41066	0.903246	0.000188021	1
30740	Demography, PCs, PGS(EA4)	POB	0	14	41066	1	0	1
30740	Demography, PCs, PGS(EA4)	POR	0.565039	14	41066	0.893914	0.000192593	1
30780	Demography, PCs, PGS(EA4)	POB	0	14	41066	1	0	1
30780	Demography, PCs, PGS(EA4)	POR	0.666168	14	41066	0.809573	0.000227055	1
30810	Demography, PCs, PGS(EA4)	POB	0	14	41066	1	0	1
30810	Demography, PCs, PGS(EA4)	POR	0.642026	14	41066	0.831774	0.000218828	1
30830	Demography, PCs, PGS(EA4)	POB	0	14	41066	1	0	1
30830	Demography, PCs, PGS(EA4)	POR	0.433242	14	41066	0.964805	0.000147677	1
30860	Demography, PCs, PGS(EA4)	POB	0	14	41066	1	0	1
30860	Demography, PCs, PGS(EA4)	POR	0.501412	14	41066	0.933931	0.000170909	1
30870	Demography, PCs, PGS(EA4)	POB	0	14	41066	1	0	1
30870	Demography, PCs, PGS(EA4)	POR	0.504762	14	41066	0.932094	0.000172051	1
30880	Demography, PCs, PGS(EA4)	POB	0	14	41066	1	0	1
30880	Demography, PCs, PGS(EA4)	POR	0.572086	14	41066	0.888826	0.000194994	1
30890	Demography, PCs, PGS(EA4)	POB	0	14	41066	1	0	1
30890	Demography, PCs, PGS(EA4)	POR	0.708561	14	41066	0.768001	0.0002415	1
1210	Demography, PCs, PGS(EA4)	POB	0	14	41066	1	0	1
1210	Demography, PCs, PGS(EA4)	POR	0.671008	14	41066	0.804986	0.000228704	1
1428_0	Demography, PCs, PGS(EA4)	POB	0	14	41066	1	0	1
1428_0	Demography, PCs, PGS(EA4)	POR	0.64809	14	41066	0.826308	0.000220894	1
1428_1	Demography, PCs, PGS(EA4)	POB	0	14	41066	1	0	1
1428_1	Demography, PCs, PGS(EA4)	POR	0.62063	14	41066	0.850432	0.000211537	1
1468	Demography, PCs, PGS(EA4)	POB	0	14	41066	1	0	1
1468	Demography, PCs, PGS(EA4)	POR	0.723149	14	41066	0.753039	0.000246471	1
1538	Demography, PCs, PGS(EA4)	POB	0	14	41066	1	0	1
1538	Demography, PCs, PGS(EA4)	POR	0.415981	14	41066	0.97073	0.000141794	1
1747	Demography, PCs, PGS(EA4)	POB	0	14	41066	1	0	1
1747	Demography, PCs, PGS(EA4)	POR	0.414783	14	41066	0.971115	0.000141385	1
20002_1138	Demography, PCs, PGS(EA4)	POB	0	14	41066	1	0	1
20002_1138	Demography, PCs, PGS(EA4)	POR	0.536849	14	41066	0.912976	0.000182986	1
20003_1140861998	Demography, PCs, PGS(EA4)	POB	0	14	41066	1	0	1
20003_1140861998	Demography, PCs, PGS(EA4)	POR	0.15325	14	41066	0.999872	5.22426e-05	1
20003_1140874744	Demography, PCs, PGS(EA4)	POB	0	14	41066	1	0	1
20003_1140874744	Demography, PCs, PGS(EA4)	POR	0.551497	14	41066	0.903331	0.000187978	1
20003_1140881856	Demography, PCs, PGS(EA4)	POB	0	14	41066	1	0	1
20003_1140881856	Demography, PCs, PGS(EA4)	POR	0.232963	14	41066	0.998513	7.94141e-05	1
20003_1140923346	Demography, PCs, PGS(EA4)	POB	0	14	41066	1	0	1
20003_1140923346	Demography, PCs, PGS(EA4)	POR	0.468327	14	41066	0.950444	0.000159634	1
20003_1141194794	Demography, PCs, PGS(EA4)	POB	0	14	41066	1	0	1
20003_1141194794	Demography, PCs, PGS(EA4)	POR	0.308632	14	41066	0.993203	0.000105206	1
20004_1320	Demography, PCs, PGS(EA4)	POB	0	14	41066	1	0	1
20004_1320	Demography, PCs, PGS(EA4)	POR	0.392571	14	41066	0.977635	0.000133815	1
20004_1478	Demography, PCs, PGS(EA4)	POB	0	14	41066	1	0	1
20004_1478	Demography, PCs, PGS(EA4)	POR	0.297643	14	41066	0.994372	0.000101461	1
20004_1480	Demography, PCs, PGS(EA4)	POB	0	14	41066	1	0	1
20004_1480	Demography, PCs, PGS(EA4)	POR	0.658258	14	41066	0.816975	0.000224359	1
20004_1483	Demography, PCs, PGS(EA4)	POB	0	14	41066	1	0	1
20004_1483	Demography, PCs, PGS(EA4)	POR	0.362234	14	41066	0.984789	0.000123476	1
20107	Demography, PCs, PGS(EA4)	POB	0	14	41066	1	0	1
20107	Demography, PCs, PGS(EA4)	POR	0.349529	14	41066	0.987236	0.000119145	1
20110	Demography, PCs, PGS(EA4)	POB	0	14	41066	1	0	1
20110	Demography, PCs, PGS(EA4)	POR	0.380247	14	41066	0.980775	0.000129615	1
20111	Demography, PCs, PGS(EA4)	POB	0	14	41066	1	0	1
20111	Demography, PCs, PGS(EA4)	POR	0.911323	14	41066	0.54563	0.000310587	1
20116	Demography, PCs, PGS(EA4)	POB	0	14	41066	1	0	1
20116	Demography, PCs, PGS(EA4)	POR	0.408079	14	41066	0.973203	0.000139101	1
20544	Demography, PCs, PGS(EA4)	POB	0	14	41066	1	0	1
20544	Demography, PCs, PGS(EA4)	POR	0.716539	14	41066	0.759856	0.000244219	1
2129	Demography, PCs, PGS(EA4)	POB	0	14	41066	1	0	1
2129	Demography, PCs, PGS(EA4)	POR	0.384646	14	41066	0.979692	0.000131114	1
2257	Demography, PCs, PGS(EA4)	POB	0	14	41066	1	0	1
2257	Demography, PCs, PGS(EA4)	POR	0.451695	14	41066	0.957648	0.000153966	1
2463	Demography, PCs, PGS(EA4)	POB	0	14	41066	1	0	1
2463	Demography, PCs, PGS(EA4)	POR	0.646023	14	41066	0.828179	0.00022019	1
2654	Demography, PCs, PGS(EA4)	POB	0	14	41066	1	0	1
2654	Demography, PCs, PGS(EA4)	POR	0.587841	14	41066	0.876994	0.000200364	1
3606	Demography, PCs, PGS(EA4)	POB	0	14	41066	1	0	1
3606	Demography, PCs, PGS(EA4)	POR	0.403209	14	41066	0.974654	0.000137441	1
41200_K633	Demography, PCs, PGS(EA4)	POB	0	14	41066	1	0	1
41200_K633	Demography, PCs, PGS(EA4)	POR	0.7877	14	41066	0.68384	0.000268466	1
41200_V544	Demography, PCs, PGS(EA4)	POB	0	14	41066	1	0	1
41200_V544	Demography, PCs, PGS(EA4)	POR	0.522663	14	41066	0.92177	0.000178152	1
41246	Demography, PCs, PGS(EA4)	POB	0	14	41066	1	0	1
41246	Demography, PCs, PGS(EA4)	POR	0.244707	14	41066	0.998043	8.34173e-05	1
5556	Demography, PCs, PGS(EA4)	POB	0	14	41066	1	0	1
5556	Demography, PCs, PGS(EA4)	POR	0.382234	14	41066	0.980291	0.000130292	1
6139	Demography, PCs, PGS(EA4)	POB	0	14	41066	1	0	1
6139	Demography, PCs, PGS(EA4)	POR	0.631927	14	41066	0.840705	0.000215387	1
6144	Demography, PCs, PGS(EA4)	POB	0	14	41066	1	0	1
6144	Demography, PCs, PGS(EA4)	POR	0.533983	14	41066	0.914796	0.000182009	1
6146	Demography, PCs, PGS(EA4)	POB	0	14	41066	1	0	1
6146	Demography, PCs, PGS(EA4)	POR	0.540739	14	41066	0.91047	0.000184312	1
6147	Demography, PCs, PGS(EA4)	POB	0	14	41066	1	0	1
6147	Demography, PCs, PGS(EA4)	POR	0.601448	14	41066	0.866282	0.000205	1
6149_100	Demography, PCs, PGS(EA4)	POB	0	14	41066	1	0	1
6149_100	Demography, PCs, PGS(EA4)	POR	0.380569	14	41066	0.980697	0.000129725	1
6149_3	Demography, PCs, PGS(EA4)	POB	0	14	41066	1	0	1
6149_3	Demography, PCs, PGS(EA4)	POR	0.318134	14	41066	0.992054	0.000108445	1
6149_6	Demography, PCs, PGS(EA4)	POB	0	14	41066	1	0	1
6149_6	Demography, PCs, PGS(EA4)	POR	0.571056	14	41066	0.889577	0.000194644	1
6152	Demography, PCs, PGS(EA4)	POB	0	14	41066	1	0	1
6152	Demography, PCs, PGS(EA4)	POR	0.295614	14	41066	0.99457	0.000100769	1
6159	Demography, PCs, PGS(EA4)	POB	0	14	41066	1	0	1
6159	Demography, PCs, PGS(EA4)	POR	0.323126	14	41066	0.991396	0.000110146	1
6160_1	Demography, PCs, PGS(EA4)	POB	0	14	41066	1	0	1
6160_1	Demography, PCs, PGS(EA4)	POR	0.271502	14	41066	0.996547	9.25504e-05	1
6160_100	Demography, PCs, PGS(EA4)	POB	0	14	41066	1	0	1
6160_100	Demography, PCs, PGS(EA4)	POR	0.240961	14	41066	0.998204	8.21403e-05	1
6160_2	Demography, PCs, PGS(EA4)	POB	0	14	41066	1	0	1
6160_2	Demography, PCs, PGS(EA4)	POR	0.552843	14	41066	0.902417	0.000188437	1
6160_4	Demography, PCs, PGS(EA4)	POB	0	14	41066	1	0	1
6160_4	Demography, PCs, PGS(EA4)	POR	0.142086	14	41066	0.999919	4.84368e-05	1
6162	Demography, PCs, PGS(EA4)	POB	0	14	41066	1	0	1
6162	Demography, PCs, PGS(EA4)	POR	0.358393	14	41066	0.985562	0.000122166	1
1050	Demography, PCs, PGS(EA4)	POB	0	14	41066	1	0	1
1050	Demography, PCs, PGS(EA4)	POR	0.530834	14	41066	0.91677	0.000180936	1
1070	Demography, PCs, PGS(EA4)	POB	0	14	41066	1	0	1
1070	Demography, PCs, PGS(EA4)	POR	0.377628	14	41066	0.9814	0.000128722	1
1110	Demography, PCs, PGS(EA4)	POB	0	14	41066	1	0	1
1110	Demography, PCs, PGS(EA4)	POR	0.703665	14	41066	0.772953	0.000239832	1
1160	Demography, PCs, PGS(EA4)	POB	0	14	41066	1	0	1
1160	Demography, PCs, PGS(EA4)	POR	0.352347	14	41066	0.98672	0.000120106	1
1180	Demography, PCs, PGS(EA4)	POB	0	14	41066	1	0	1
1180	Demography, PCs, PGS(EA4)	POR	0.803506	14	41066	0.666359	0.000273852	1
1220	Demography, PCs, PGS(EA4)	POB	0	14	41066	1	0	1
1220	Demography, PCs, PGS(EA4)	POR	0.756717	14	41066	0.717578	0.000257909	1
1239	Demography, PCs, PGS(EA4)	POB	0	14	41066	1	0	1
1239	Demography, PCs, PGS(EA4)	POR	0.464798	14	41066	0.952033	0.000158431	1
1249	Demography, PCs, PGS(EA4)	POB	0	14	41066	1	0	1
1249	Demography, PCs, PGS(EA4)	POR	0.510471	14	41066	0.928896	0.000173997	1
1329	Demography, PCs, PGS(EA4)	POB	0	14	41066	1	0	1
1329	Demography, PCs, PGS(EA4)	POR	0.635593	14	41066	0.837489	0.000216636	1
135	Demography, PCs, PGS(EA4)	POB	0	14	41066	1	0	1
135	Demography, PCs, PGS(EA4)	POR	0.918084	14	41066	0.538127	0.00031289	1
137	Demography, PCs, PGS(EA4)	POB	0	14	41066	1	0	1
137	Demography, PCs, PGS(EA4)	POR	0.628972	14	41066	0.843277	0.00021438	1
1408	Demography, PCs, PGS(EA4)	POB	0	14	41066	1	0	1
1408	Demography, PCs, PGS(EA4)	POR	0.440344	14	41066	0.962153	0.000150097	1
1458	Demography, PCs, PGS(EA4)	POB	0	14	41066	1	0	1
1458	Demography, PCs, PGS(EA4)	POR	0.687476	14	41066	0.789058	0.000234316	1
1478	Demography, PCs, PGS(EA4)	POB	0	14	41066	1	0	1
1478	Demography, PCs, PGS(EA4)	POR	0.678052	14	41066	0.798232	0.000231104	1
1488	Demography, PCs, PGS(EA4)	POB	0	14	41066	1	0	1
1488	Demography, PCs, PGS(EA4)	POR	0.57967	14	41066	0.883208	0.000197579	1
1498	Demography, PCs, PGS(EA4)	POB	0	14	41066	1	0	1
1498	Demography, PCs, PGS(EA4)	POR	0.594889	14	41066	0.871501	0.000202765	1
1518	Demography, PCs, PGS(EA4)	POB	0	14	41066	1	0	1
1518	Demography, PCs, PGS(EA4)	POR	0.173482	14	41066	0.99973	5.91389e-05	1
1528	Demography, PCs, PGS(EA4)	POB	0	14	41066	1	0	1
1528	Demography, PCs, PGS(EA4)	POR	0.380891	14	41066	0.980619	0.000129834	1
1558	Demography, PCs, PGS(EA4)	POB	0	14	41066	1	0	1
1558	Demography, PCs, PGS(EA4)	POR	0.775573	14	41066	0.69714	0.000264334	1
1717	Demography, PCs, PGS(EA4)	POB	0	14	41066	1	0	1
1717	Demography, PCs, PGS(EA4)	POR	0.573985	14	41066	0.887432	0.000195642	1
1757	Demography, PCs, PGS(EA4)	POB	0	14	41066	1	0	1
1757	Demography, PCs, PGS(EA4)	POR	0.65483	14	41066	0.820144	0.000223191	1
20512	Demography, PCs, PGS(EA4)	POB	0	14	41066	1	0	1
20512	Demography, PCs, PGS(EA4)	POR	0.762345	14	41066	0.711512	0.000259827	1
20519	Demography, PCs, PGS(EA4)	POB	0	14	41066	1	0	1
20519	Demography, PCs, PGS(EA4)	POR	0.569887	14	41066	0.890427	0.000194245	1
21001	Demography, PCs, PGS(EA4)	POB	0	14	41066	1	0	1
21001	Demography, PCs, PGS(EA4)	POR	0.280427	14	41066	0.995893	9.55925e-05	1
2139	Demography, PCs, PGS(EA4)	POB	0	14	41066	1	0	1
2139	Demography, PCs, PGS(EA4)	POR	0.432019	14	41066	0.965249	0.00014726	1
2178	Demography, PCs, PGS(EA4)	POB	0	14	41066	1	0	1
2178	Demography, PCs, PGS(EA4)	POR	0.932341	14	41066	0.522385	0.000317748	1
2217	Demography, PCs, PGS(EA4)	POB	0	14	41066	1	0	1
2217	Demography, PCs, PGS(EA4)	POR	0.290101	14	41066	0.995083	9.88898e-05	1
2237	Demography, PCs, PGS(EA4)	POB	0	14	41066	1	0	1
2237	Demography, PCs, PGS(EA4)	POR	0.429946	14	41066	0.965993	0.000146553	1
2267	Demography, PCs, PGS(EA4)	POB	0	14	41066	1	0	1
2267	Demography, PCs, PGS(EA4)	POR	0.841603	14	41066	0.623766	0.000286833	1
23104	Demography, PCs, PGS(EA4)	POB	0	14	41066	1	0	1
23104	Demography, PCs, PGS(EA4)	POR	0.292931	14	41066	0.994825	9.98545e-05	1
30060	Demography, PCs, PGS(EA4)	POB	0	14	41066	1	0	1
30060	Demography, PCs, PGS(EA4)	POR	0.594772	14	41066	0.871594	0.000202725	1
30130	Demography, PCs, PGS(EA4)	POB	0	14	41066	1	0	1
30130	Demography, PCs, PGS(EA4)	POR	0.388119	14	41066	0.978808	0.000132298	1
30180	Demography, PCs, PGS(EA4)	POB	0	14	41066	1	0	1
30180	Demography, PCs, PGS(EA4)	POR	0.789459	14	41066	0.681903	0.000269066	1
30200	Demography, PCs, PGS(EA4)	POB	0	14	41066	1	0	1
30200	Demography, PCs, PGS(EA4)	POR	0.699353	14	41066	0.777284	0.000238363	1
30210	Demography, PCs, PGS(EA4)	POB	0	14	41066	1	0	1
30210	Demography, PCs, PGS(EA4)	POR	0.806313	14	41066	0.66324	0.000274808	1
399	Demography, PCs, PGS(EA4)	POB	0	14	41066	1	0	1
399	Demography, PCs, PGS(EA4)	POR	0.433355	14	41066	0.964764	0.000147715	1
4194	Demography, PCs, PGS(EA4)	POB	0	14	41066	1	0	1
4194	Demography, PCs, PGS(EA4)	POR	0.478765	14	41066	0.94555	0.000163191	1
4195	Demography, PCs, PGS(EA4)	POB	0	14	41066	1	0	1
4195	Demography, PCs, PGS(EA4)	POR	0.314357	14	41066	0.992526	0.000107158	1
50	Demography, PCs, PGS(EA4)	POB	0	14	41066	1	0	1
50	Demography, PCs, PGS(EA4)	POR	0.738567	14	41066	0.736916	0.000251725	1
924	Demography, PCs, PGS(EA4)	POB	0	14	41066	1	0	1
924	Demography, PCs, PGS(EA4)	POR	0.270494	14	41066	0.996616	9.22069e-05	1
AG	Demography, PCs, PGS(EA4)	POB	0	14	41066	1	0	1
AG	Demography, PCs, PGS(EA4)	POR	0.553673	14	41066	0.901851	0.00018872	1
LDLC	Demography, PCs, PGS(EA4)	POB	0	14	41066	1	0	1
LDLC	Demography, PCs, PGS(EA4)	POR	0.574499	14	41066	0.887054	0.000195817	1
PP	Demography, PCs, PGS(EA4)	POB	0	14	41066	1	0	1
PP	Demography, PCs, PGS(EA4)	POR	0.181303	14	41066	0.99965	6.18051e-05	1
K22	Demography, PCs, PGS(EA4)	POB	0	14	41066	1	0	1
K22	Demography, PCs, PGS(EA4)	POR	0.701228	14	41066	0.775404	0.000239002	1
K40	Demography, PCs, PGS(EA4)	POB	0	14	41066	1	0	1
K40	Demography, PCs, PGS(EA4)	POR	0.972549	14	41066	0.478738	0.000331446	1
K57	Demography, PCs, PGS(EA4)	POB	0	14	41066	1	0	1
K57	Demography, PCs, PGS(EA4)	POR	0.730668	14	41066	0.745214	0.000249033	1
M16	Demography, PCs, PGS(EA4)	POB	0	14	41066	1	0	1
M16	Demography, PCs, PGS(EA4)	POR	0.661254	14	41066	0.814186	0.00022538	1
N20	Demography, PCs, PGS(EA4)	POB	0	14	41066	1	0	1
N20	Demography, PCs, PGS(EA4)	POR	0.262499	14	41066	0.997123	8.94816e-05	1
N81	Demography, PCs, PGS(EA4)	POB	0	14	41066	1	0	1
N81	Demography, PCs, PGS(EA4)	POR	0.294242	14	41066	0.994701	0.000100301	1
300	Demography, PCs, PGS(EA4)	POB	0	14	41066	1	0	1
300	Demography, PCs, PGS(EA4)	POR	0.704505	14	41066	0.772106	0.000240118	1
317	Demography, PCs, PGS(EA4)	POB	0	14	41066	1	0	1
317	Demography, PCs, PGS(EA4)	POR	0.455052	14	41066	0.956252	0.00015511	1
327	Demography, PCs, PGS(EA4)	POB	0	14	41066	1	0	1
327	Demography, PCs, PGS(EA4)	POR	1.03344	14	41066	0.415477	0.000352191	1
471	Demography, PCs, PGS(EA4)	POB	0	14	41066	1	0	1
471	Demography, PCs, PGS(EA4)	POR	0.580586	14	41066	0.88252	0.000197891	1
550.4	Demography, PCs, PGS(EA4)	POB	0	14	41066	1	0	1
550.4	Demography, PCs, PGS(EA4)	POR	1.1568	14	41066	0.30165	0.000394214	1
574	Demography, PCs, PGS(EA4)	POB	0	14	41066	1	0	1
574	Demography, PCs, PGS(EA4)	POR	0.615553	14	41066	0.85471	0.000209807	1
714.1	Demography, PCs, PGS(EA4)	POB	0	14	41066	1	0	1
714.1	Demography, PCs, PGS(EA4)	POR	0.35981	14	41066	0.98528	0.000122649	1
726	Demography, PCs, PGS(EA4)	POB	0	14	41066	1	0	1
726	Demography, PCs, PGS(EA4)	POR	0.342809	14	41066	0.988409	0.000116855	1
735.3	Demography, PCs, PGS(EA4)	POB	0	14	41066	1	0	1
735.3	Demography, PCs, PGS(EA4)	POR	0.793494	14	41066	0.67745	0.000270441	1
743.1	Demography, PCs, PGS(EA4)	POB	0	14	41066	1	0	1
743.1	Demography, PCs, PGS(EA4)	POR	0.544777	14	41066	0.907826	0.000185688	1
835	Demography, PCs, PGS(EA4)	POB	0	14	41066	1	0	1
835	Demography, PCs, PGS(EA4)	POR	0.381262	14	41066	0.980529	0.000129961	1
960	Demography, PCs, PGS(EA4)	POB	0	14	41066	1	0	1
960	Demography, PCs, PGS(EA4)	POR	0.381945	14	41066	0.980362	0.000130194	1
alpha1-antagonist_alphablocker	Demography, PCs, PGS(EA4)	POB	0	14	41066	1	0	1
alpha1-antagonist_alphablocker	Demography, PCs, PGS(EA4)	POR	0.213152	14	41066	0.999101	7.26613e-05	1
dexamethasone_aceticacid_neomycin	Demography, PCs, PGS(EA4)	POB	0	14	41066	1	0	1
dexamethasone_aceticacid_neomycin	Demography, PCs, PGS(EA4)	POR	0.510158	14	41066	0.929073	0.00017389	1
[truncated: 120 more columns]
