# Supplementary material for: Genetic effects on migration behavior contribute to increasing spatial differentiation at trait-associated loci in Estonia
Source: iScience. 2025 Nov 12;28(12):114013. doi: 10.1016/j.isci.2025.114013 (PMC12702256; doi:10.1016/j.isci.2025.114013)
Supplement: Table S10. Fraction of the inter-individual variance of sPGSs adjusted for PCs and demographic factors explained by county of birth (POB) and county of residence (POR) [file mmc11.xlsx]

## Sheet: Sheet1
Table S11. Fraction of the inter-individual variance of psychiatric trait PGSs explained by county of birth (POB) and county of residence (POR).
Only self-reported Estonian individuals of both sexes, all age or year of agreement groups were included in the analysis.
Presented p-values are not adjusted for multiple testing.																											845	30610	30700	30720	30750	30760	30770	20002_1226	20003_1140874420	20004_1479	1697	30040	30070	30080	30100	3147	4125	5096	eGFR	30600	30620	30630	30640
"p-value difference" indicates whether the variance explained by POB and POR together is significantly larger than the variance explained by only the weaker predictor.																											-0.243833	0.0353836	0.000786451	0.0353346	0.0540516	-0.0704298	-0.0488095	0.0349465	0.0454792	0.0193504	-0.0298598	0.0021072	0.0314806	0.020332	-2.61444e-05	-0.0195863	-0.0177613	0.0185084	0.00242455	-0.0301367	0.0450513	-0.0535614	0.00466642
The column "Adjusted" indicates whether the PGSs are adjusted for the demographic covariates and the top 100 PCs ("demogr + PCs") or for the demographic covariates and the top 100 PCs and PGS for EA4 ("+ EA4").																											-0.180327	0.0342391	-0.000693106	0.0280177	0.0466405	-0.0637088	-0.049355	0.036518	0.0504191	0.00557	-0.0251181	0.00540832	0.0302612	0.0155477	-0.00373658	-0.0205922	-0.019805	0.0110231	0.00400215	-0.0290906	0.0360479	-0.0493386	0.0105992
"Relatedness" indicates whether related individuals are included in the analysis ("All") or not included ("Unrelated").																											-0.0783502	0.0148311	-0.0151129	0.0116809	0.0223768	-0.0253433	-0.0287405	0.0216213	0.0223043	-0.00827924	-0.0151771	0.00513406	0.00490869	0.00419616	-0.0036051	-0.00928907	-0.00992913	0.021563	0.0184405	-0.0100254	0.0202036	-0.0144456	-0.00418618
																											-0.125689	0.0138056	-0.00848034	0.0110362	0.00597137	-0.0200437	-0.01618	0.0319679	0.0295741	0.0226687	-0.01548	-0.00383142	0.0100063	-0.00128309	0.00905653	-0.0175981	-0.0169875	0.010549	0.0119801	-0.0140732	0.0139944	-0.0120616	-0.012723
																											-0.259143	0.0565808	0.0111437	0.0418972	0.0760857	-0.0955641	-0.0580493	0.037122	0.0482393	0.00484951	-0.0302928	-0.00857044	0.0369473	0.0134359	0.00767965	-0.0316406	-0.0309612	0.0255324	-0.00768478	-0.0372402	0.0540457	-0.0725977	0.0107342
Relatedness	PGS	Adjusted	Birth or residence	F-statistic	df1	df2	p-value	Var_county	p-value difference																		-0.0448212	-0.00384004	-0.0151683	-0.00248483	-0.011666	0.014851	0.0234911	0.0189308	-0.0139148	0.013946	-0.0247884	0.00071654	-0.00688667	0.0131539	-0.0101527	-0.0287816	-0.0209796	0.012012	0.0188926	0.0256416	-0.00406667	0.0123808	-0.0107934
All	ADHD	no	PoB	43.563	14	171455	7.04833e-121	0.00354449	7.87713e-55																		-0.109594	-4.92571e-05	-0.0205399	-0.00600969	0.0076423	0.00749612	-0.0038949	0.0247668	0.0182101	0.00555426	-0.0293108	0.0158816	-0.00684869	0.011741	-0.0120601	-0.0261092	-0.0184007	0.0136096	0.023571	0.0198493	0.00265032	0.0155109	0.000773947
All	ADHD	no	PoR	35.4694	14	171455	6.95271e-97	0.00288786	7.87713e-55																		0.0196795	-0.0152188	-0.0035807	-0.00415738	-0.0192644	0.024063	0.0118413	0.00975733	-0.0221671	0.0120748	0.0040114	0.0012809	-0.00321223	-0.0113836	0.00186768	-0.0274125	-0.0223546	-0.00444473	0.00585015	-0.00243426	-0.0255666	0.0130339	-0.00696461
All	ADHD	demogr + PCs	PoB	3.8997	14	171455	1.01844e-06	0.000318325	1.05262e-36																		-0.0923928	0.00539767	-0.0104717	-0.00543642	0.0115174	0.00473534	-0.00373123	0.0280025	0.0122887	0.0248081	-0.0263298	0.0111534	0.00461965	0.0171621	-0.0152318	-0.0205232	-0.0163079	0.00597867	0.0136683	0.00806629	-0.00784812	0.00331547	0.000213406
All	ADHD	demogr + PCs	PoR	17.3651	14	171455	8.23874e-44	0.00141593	1.05262e-36																		-0.176878	0.0353742	0.000572597	0.033352	0.0644507	-0.0711581	-0.0403271	0.0368442	0.0583413	0.00642699	-0.0178962	-0.0127982	0.0426353	0.0183748	-0.00667994	-0.0232294	-0.0230394	0.00464037	0.00316876	-0.0462385	0.0356262	-0.0535329	0.00340892
All	ADHD	+ EA4	PoB	1.38574	14	171455	0.150224	0.000113138	0.00210548																		-0.0528098	-7.89924e-05	-0.0186485	0.00343191	0.00933124	-0.00011749	-0.0376626	0.00292516	0.0291202	-0.00624403	-0.00219286	0.0213985	-0.00298852	0.000270717	0.000740382	0.012264	0.00402016	-0.00787402	0.0202756	-0.0342081	0.00895762	0.00250625	0.00372004
All	ADHD	+ EA4	PoR	2.1655	14	171455	0.00690375	0.000176791	0.00210548																		-0.131676	0.0261887	-0.00649258	0.0196419	0.029916	-0.0446733	-0.0428904	0.0456889	0.0573727	0.00825583	-0.0289632	0.009594	0.0142836	0.0134698	-0.00651105	-0.02257	-0.0184958	0.0178885	0.00886643	-0.012667	0.0278978	-0.0339946	4.87603e-05
All	ANOREX	no	PoB	24.9571	14	171455	6.49431e-66	0.0020337	7.52508e-32																		-0.10041	0.0145904	-0.0092442	0.0152973	0.0234275	-0.022817	-0.0349738	0.0380932	0.049811	0.00863306	-0.011707	0.0144072	0.00734027	0.00340394	-0.00370915	-0.0141086	-0.00926032	0.0127883	0.0118761	-0.0138738	0.00429871	-0.0174037	-0.00829107
All	ANOREX	no	PoR	14.6023	14	171455	7.20161e-36	0.00119091	7.52508e-32																		-0.0786603	0.0238525	-0.0126405	0.0113261	0.0306892	-0.0295076	-0.0161826	0.0379468	0.0464209	0.00189328	-0.0240793	-0.00272563	0.0308296	0.0117659	-0.00730891	-0.00652547	-0.017544	0.00640061	0.0163703	-0.0116603	0.0222989	-0.0246493	0.00736496
All	ANOREX	demogr + PCs	PoB	1.89713	14	171455	0.021959	0.000154884	0.000111529																		0.448109	-0.0996314	-0.0194644	-0.0563802	-0.0883983	0.127549	0.0723075	-0.028829	-0.076667	-0.0126678	0.0769577	0.0215349	-0.0451649	-0.0447395	-0.00913021	0.00417678	0.0057037	-0.0471341	0.0193108	0.0194077	-0.0924334	0.0883217	-0.0226913
All	ANOREX	demogr + PCs	PoR	3.16186	14	171455	5.3713e-05	0.000258112	0.000111529																		-0.684131	0.0904561	0.0113733	0.0455182	0.0824853	-0.107489	-0.0650619	0.0232608	0.0903738	0.0149425	-0.0704145	-0.016298	0.040574	0.0377139	0.0186401	-0.00282167	-0.000398014	0.0493505	-0.00913111	-0.0227807	0.0838668	-0.0736246	0.0142333
All	ANOREX	+ EA4	PoB	1.56942	14	171455	0.0792072	0.000128133	0.034325																		0.568155	-0.0797067	-0.0106768	-0.0496759	-0.0710632	0.111283	0.0572051	-0.023823	-0.0755436	-0.016344	0.067808	0.0178202	-0.0298209	-0.0333167	-0.0146769	-0.00585771	-0.00727998	-0.0436606	0.010431	0.0240358	-0.0901533	0.0812719	-0.017352
All	ANOREX	+ EA4	PoR	1.3924	14	171455	0.146947	0.000113682	0.034325																		0.531139	-0.0566231	-0.00501681	-0.0381966	-0.0548457	0.0776372	0.0429277	-0.0062356	-0.0561216	-0.0141366	0.0530672	0.0122897	-0.0218927	-0.0284208	-0.0146063	-0.00734639	-0.00250055	-0.0414525	0.00558632	0.0198764	-0.0654234	0.0542211	-0.012643
All	ASD	no	PoB	30.6319	14	171455	1.34749e-82	0.00249498	2.54113e-35																		0.463665	-0.0609529	-0.00344571	-0.0409452	-0.0550545	0.0767237	0.0456105	-0.00917707	-0.0550818	-0.000765067	0.0513848	0.00595504	-0.0279887	-0.0273207	-0.010799	0.00475487	0.00619585	-0.0204136	0.00372976	0.0111832	-0.0440039	0.0543651	-0.0135415
All	ASD	no	PoR	18.5003	14	171455	4.29899e-47	0.00150835	2.54113e-35																		-0.184749	0.0571467	-0.0120991	0.0374248	0.0744598	-0.0848161	-0.0737815	0.0305829	0.0916589	-0.00483287	-0.027981	-0.0109305	0.0360523	0.023075	0.00745106	-0.0204232	-0.0247704	0.00761255	0.0134194	-0.0512475	0.0572989	-0.0619668	0.0155717
All	ASD	demogr + PCs	PoB	3.41528	14	171455	1.41382e-05	0.000278794	0.0154253																		0.402299	-0.0457857	-0.0118083	-0.0282562	-0.0417118	0.0431022	0.0177799	-0.0164426	-0.0280848	-0.0249555	0.038851	0.00820994	-0.0189345	-0.0211448	0.000308689	-0.0016828	0.00550232	-0.0413602	0.0135989	-0.00575706	-0.0537144	0.0223341	-0.0121698
All	ASD	demogr + PCs	PoR	3.99216	14	171455	6.10146e-07	0.00032587	0.0154253																		-0.0848289	0.00687572	-0.00827828	0.00814792	0.00265975	-0.00240202	-0.0042532	0.0110321	-0.00727032	0.0187894	-0.015205	0.00288195	0.00327353	0.00581388	0.00314206	0.000557032	0.000699193	0.0084539	0.00949579	-0.00767007	-0.0128933	-0.00755551	-0.00109986
All	ASD	+ EA4	PoB	2.28054	14	171455	0.00410459	0.000186181	0.199333																		-0.158137	0.0207886	-0.0077829	0.0164055	0.0282626	-0.0322758	-0.0264269	0.0306779	0.0235869	0.0105551	-0.0260779	0.00125771	0.0174215	0.0130884	-0.0065279	-0.0316551	-0.0274037	0.0118933	0.0117164	-0.0127682	0.0174561	-0.0241481	-0.00418002
All	ASD	+ EA4	PoR	1.82119	14	171455	0.0299785	0.000148685	0.199333																		-0.193654	0.034669	-0.0085042	0.029068	0.0490071	-0.063322	-0.0459413	0.0382195	0.0578228	0.0130252	-0.021749	-0.00165424	0.0303069	0.0161258	-0.00600339	-0.0256005	-0.0183446	0.0118897	0.00927625	-0.0241517	0.030293	-0.0489802	0.0142924
All	BIPOLAR	no	PoB	8.06166	14	171455	1.57813e-17	0.000657835	1.39247e-08																		-0.177081	0.0243068	-0.0128259	0.0188094	0.046915	-0.0514935	-0.0319533	0.0308266	0.0503674	0.0178358	-0.024107	-0.00200379	0.0188278	0.0190751	-0.0125269	-0.0292659	-0.0204259	0.0187371	0.0149382	-0.00804677	0.0282084	-0.0373472	0.0138356
All	BIPOLAR	no	PoR	4.06497	14	171455	4.06744e-07	0.000331812	1.39247e-08																		0.467056	-0.102441	0.00886667	-0.054956	-0.0913958	0.121411	0.0692009	-0.0367943	-0.0770271	-0.00861127	0.0860041	0.0265367	-0.0482567	-0.0375784	-0.0174016	0.0257176	0.0208052	-0.0424654	-0.00753968	0.0415363	-0.067803	0.0876055	-0.0173158
All	BIPOLAR	demogr + PCs	PoB	0.979552	14	171455	0.471254	7.9978e-05	0.679521																		1	-0.0821657	-0.00364015	-0.0407837	-0.0726465	0.110851	0.0629145	-0.0267161	-0.0845507	-0.0127113	0.0742723	0.0193451	-0.0349839	-0.0336605	-0.0250696	0.00127447	-0.00147136	-0.0326693	0.00418993	0.0291594	-0.0796291	0.0813892	-0.0149089
All	BIPOLAR	demogr + PCs	PoR	0.803584	14	171455	0.666278	6.56116e-05	0.679521																		-0.0821657	1	-0.0234197	0.0314541	0.00539166	-0.0666004	-0.00279537	-0.00452089	0.0143565	-0.00768017	-0.00340081	-0.0394758	-0.00972545	0.0408951	0.012446	-0.0319349	-0.0290926	0.00620979	0.0241971	-0.0301824	0.110636	-0.0567744	-0.0137816
All	BIPOLAR	+ EA4	PoB	1.00969	14	171455	0.439664	8.24382e-05	0.680503																		-0.00364015	-0.0234197	1	0.200504	0.000689735	-0.0236608	0.0766743	0.0327097	0.00561804	0.00429627	0.05079	-0.00305896	0.0174096	-0.0419944	0.00883653	0.0191115	0.0139039	0.0180302	-0.986009	-0.0524719	-0.0441885	-0.0263531	-0.0607233
All	BIPOLAR	+ EA4	PoR	0.780117	14	171455	0.692178	6.36957e-05	0.680503																		-0.0407837	0.0314541	0.200504	1	0.0172014	-0.0585369	0.00353358	0.0272301	0.0204979	0.0114529	0.0270507	-0.0207935	0.0184925	-0.00805114	0.0122333	0.0022188	-0.001086	0.0117542	-0.19846	-0.0415254	0.0162231	-0.0457125	-0.0103665
All	DEP	no	PoB	33.7565	14	171455	8.06676e-92	0.00274878	1.40618e-33																		-0.0726465	0.00539166	0.000689735	0.0172014	1	-0.0848968	0.016103	0.0192195	0.0494986	-0.0126394	-0.00788907	-0.109697	0.208855	0.0776886	0.0277705	0.00191721	-0.00019068	0.0103628	-0.00132386	-0.018854	0.113457	-0.0710408	0.0329978
All	DEP	no	PoR	27.8645	14	171455	1.89572e-74	0.00227008	1.40618e-33																		0.110851	-0.0666004	-0.0236608	-0.0585369	-0.0848968	1	0.0309296	-0.0478115	-0.0481119	0.018832	-0.017561	0.0931188	0.0461312	0.00930828	-0.0298136	-0.0342269	-0.0237785	-0.00907009	0.0254839	0.019999	-0.163922	0.909986	-0.133146
All	DEP	demogr + PCs	PoB	7.10549	14	171455	6.04077e-15	0.000579856	1.01708e-17																		0.0629145	-0.00279537	0.0766743	0.00353358	0.016103	0.0309296	1	-0.028711	-0.0372169	-0.00339096	0.077202	0.00762894	-0.00992617	-0.0089956	-0.0130501	0.0174712	0.0170722	-0.00509087	-0.075293	0.0295635	-0.023462	0.00500113	-0.0139972
All	DEP	demogr + PCs	PoR	11.2107	14	171455	3.00074e-26	0.000914562	1.01708e-17																		-0.0267161	-0.00452089	0.0327097	0.0272301	0.0192195	-0.0478115	-0.028711	1	0.0230902	0.0228846	0.00139495	0.00209375	0.0303126	0.00419381	0.0116956	0.00540931	0.00155288	0.0159302	-0.0326591	-0.0201048	0.036152	-0.0448702	-0.00918069
All	DEP	+ EA4	PoB	3.34816	14	171455	2.01956e-05	0.000273316	1.11049e-05																		-0.0845507	0.0143565	0.00561804	0.0204979	0.0494986	-0.0481119	-0.0372169	0.0230902	1	0.0167325	0.019055	0.00456723	0.017798	0.0118583	-0.00416427	-0.00289037	-0.00114579	0.000248833	-0.000546912	-0.0125791	0.0641295	-0.0383433	-0.00940244
All	DEP	+ EA4	PoR	1.81483	14	171455	0.0307586	0.000148167	1.11049e-05																		-0.0127113	-0.00768017	0.00429627	0.0114529	-0.0126394	0.018832	-0.00339096	0.0228846	0.0167325	1	0.0847272	0.0239473	-0.0147053	-0.0256225	0.00437671	-0.00201483	-0.0112587	-0.0114069	-0.0013985	-0.0358228	-0.0292882	0.00875052	-0.0206761
All	INSOMNIA	no	PoB	19.7919	14	171455	7.70992e-51	0.00161348	1.04584e-19																		0.0742723	-0.00340081	0.05079	0.0270507	-0.00788907	-0.017561	0.077202	0.00139495	0.019055	0.0847272	1	-0.0128184	0.0211872	-0.0991665	0.0275992	-0.0311281	-0.0235851	-0.115412	-0.0484831	-0.0624369	-0.0401893	-0.0318647	-0.0604776
All	INSOMNIA	no	PoR	20.644	14	171455	2.56926e-53	0.00168283	1.04584e-19																		0.0193451	-0.0394758	-0.00305896	-0.0207935	-0.109697	0.0931188	0.00762894	0.00209375	0.00456723	0.0239473	-0.0128184	1	-0.229468	0.0169159	-0.0257563	-0.00887416	0.00314806	0.0150707	0.00477245	-0.00438111	-0.0124191	0.0809065	-0.0116085
All	INSOMNIA	demogr + PCs	PoB	3.71708	14	171455	2.77605e-06	0.000303423	4.31292e-20																		-0.0349839	-0.00972545	0.0174096	0.0184925	0.208855	0.0461312	-0.00992617	0.0303126	0.017798	-0.0147053	0.0211872	-0.229468	1	0.00282241	0.0518195	-0.00781151	-0.0187825	-0.00195788	-0.0157112	-0.0945348	-0.0433607	0.0283167	-0.0727509
All	INSOMNIA	demogr + PCs	PoR	11.1679	14	171455	3.95811e-26	0.000911071	4.31292e-20																		-0.0336605	0.0408951	-0.0419944	-0.00805114	0.0776886	0.00930828	-0.0089956	0.00419381	0.0118583	-0.0256225	-0.0991665	0.0169159	0.00282241	1	-0.551354	-0.0119619	-0.00571115	0.0140261	0.0413005	0.0313575	0.000994454	0.0265489	0.021826
All	INSOMNIA	+ EA4	PoB	1.16854	14	171455	0.291922	9.54072e-05	0.0109342																		-0.0250696	0.012446	0.00883653	0.0122333	0.0277705	-0.0298136	-0.0130501	0.0116956	-0.00416427	0.00437671	0.0275992	-0.0257563	0.0518195	-0.551354	1	0.00351125	0.00515715	0.00695583	-0.00884245	-0.031327	0.0263295	-0.0303956	-0.0117281
All	INSOMNIA	+ EA4	PoR	2.12049	14	171455	0.00843029	0.000173117	0.0109342																		0.00127447	-0.0319349	0.0191115	0.0022188	0.00191721	-0.0342269	0.0174712	0.00540931	-0.00289037	-0.00201483	-0.0311281	-0.00887416	-0.00781151	-0.0119619	0.00351125	1	0.716811	0.00447311	-0.0212599	-0.000295147	0.026822	-0.023327	-0.0100816
All	SCZ	no	PoB	9.12333	14	171455	1.94665e-20	0.000744402	9.87841e-11																		-0.00147136	-0.0290926	0.0139039	-0.001086	-0.00019068	-0.0237785	0.0170722	0.00155288	-0.00114579	-0.0112587	-0.0235851	0.00314806	-0.0187825	-0.00571115	0.00515715	0.716811	1	-0.000774179	-0.015742	0.00785999	0.0236323	-0.0156713	-0.00670108
All	SCZ	no	PoR	5.4317	14	171455	1.53111e-10	0.000443324	9.87841e-11																		-0.0326693	0.00620979	0.0180302	0.0117542	0.0103628	-0.00907009	-0.00509087	0.0159302	0.000248833	-0.0114069	-0.115412	0.0150707	-0.00195788	0.0140261	0.00695583	0.00447311	-0.000774179	1	-0.0167816	0.00202936	0.0268715	0.0037171	-0.00269367
All	SCZ	demogr + PCs	PoB	1.41414	14	171455	0.136658	0.000115457	0.0571257																		0.00418993	0.0241971	-0.986009	-0.19846	-0.00132386	0.0254839	-0.075293	-0.0326591	-0.000546912	-0.0013985	-0.0484831	0.00477245	-0.0157112	0.0413005	-0.00884245	-0.0212599	-0.015742	-0.0167816	1	0.0518464	0.0422154	0.0277163	0.0620139
All	SCZ	demogr + PCs	PoR	1.95401	14	171455	0.0173062	0.000159527	0.0571257																		0.0291594	-0.0301824	-0.0524719	-0.0415254	-0.018854	0.019999	0.0295635	-0.0201048	-0.0125791	-0.0358228	-0.0624369	-0.00438111	-0.0945348	0.0313575	-0.031327	-0.000295147	0.00785999	0.00202936	0.0518464	1	0.137443	0.0471297	0.0867029
All	SCZ	+ EA4	PoB	1.61096	14	171455	0.0679489	0.000131524	0.0205688																		-0.0796291	0.110636	-0.0441885	0.0162231	0.113457	-0.163922	-0.023462	0.036152	0.0641295	-0.0292882	-0.0401893	-0.0124191	-0.0433607	0.000994454	0.0263295	0.026822	0.0236323	0.0268715	0.0422154	0.137443	1	-0.111702	0.0560781
All	SCZ	+ EA4	PoR	2.36967	14	171455	0.00271966	0.000193456	0.0205688																		0.0813892	-0.0567744	-0.0263531	-0.0457125	-0.0710408	0.909986	0.00500113	-0.0448702	-0.0383433	0.00875052	-0.0318647	0.0809065	0.0283167	0.0265489	-0.0303956	-0.023327	-0.0156713	0.0037171	0.0277163	0.0471297	-0.111702	1	-0.158787
Unrelated	ADHD	no	PoB	22.8513	14	91653	1.06155e-59	0.0034784	3.91442e-30																		-0.0149089	-0.0137816	-0.0607233	-0.0103665	0.0329978	-0.133146	-0.0139972	-0.00918069	-0.00940244	-0.0206761	-0.0604776	-0.0116085	-0.0727509	0.021826	-0.0117281	-0.0100816	-0.00670108	-0.00269367	0.0620139	0.0867029	0.0560781	-0.158787	1
Unrelated	ADHD	no	PoR	16.5118	14	91653	2.52934e-41	0.00251583	3.91442e-30																		-0.0295498	0.132543	0.0147101	0.00373318	0.0283052	-0.0384025	-0.0650533	0.0358383	0.0311976	0.00420236	-0.0261808	0.0160099	-0.0350767	-0.0285309	0.0143091	0.0165817	0.0120252	0.0175742	-0.0147401	0.113175	0.608602	-0.0124412	0.0342919
Unrelated	ADHD	demogr + PCs	PoB	3.03301	14	91653	0.00010466	0.000463078	3.96146e-16																		-0.0381252	0.0287052	0.0085146	0.00895598	0.0361375	0.0218809	0.0398672	-0.00109149	-0.00666646	-0.0227469	-0.0397383	-0.00660024	-0.0308763	0.109568	0.0057622	-0.0115408	-0.00244494	0.00968885	-0.0108508	0.459235	0.138775	0.0477833	0.0691118
Unrelated	ADHD	demogr + PCs	PoR	9.23628	14	91653	9.66604e-21	0.00140886	3.96146e-16																		0.0215726	-0.0306753	-0.0648281	-0.0226734	0.0148317	0.225764	0.000623633	-0.0298675	-0.024523	-0.0135437	-0.0640127	0.00507186	-0.0387045	0.0337456	-0.0223305	-0.0257631	-0.0167533	-0.0016993	0.066144	0.0963628	0.0136625	0.213414	0.860064
Unrelated	ADHD	+ EA4	PoB	0.743256	14	91653	0.731964	0.000113519	0.162075																		-0.143968	0.126428	0.0139569	0.0719728	0.115866	-0.119344	-0.168687	0.0330671	0.0674892	0.00110301	-0.0386423	-0.0621006	0.0908896	0.0897529	0.0157279	0.00852571	0.00978609	0.0293746	-0.0143596	-0.129261	0.112724	-0.0574757	-0.0746057
Unrelated	ADHD	+ EA4	PoR	1.07927	14	91653	0.370705	0.000164832	0.162075																		-0.091094	0.122798	-0.0497694	0.0187489	0.109914	-0.0658173	-0.0642468	0.0103698	0.0513852	-0.0163451	-0.0577162	-0.00139603	-0.00839398	0.0670924	-0.00998085	0.00432306	0.00383824	0.0292186	0.048756	0.111315	0.446616	-0.0044608	0.0788429
Unrelated	ANOREX	no	PoB	12.5819	14	91653	4.20838e-30	0.0019182	1.64834e-11																		-0.0334203	-0.0081642	-0.0231447	0.00508253	0.409569	-0.0491358	-0.00362386	0.0117579	0.0274598	-0.0134	-0.0119591	-0.0105907	-0.00705051	0.00600301	-0.00771427	-0.00602255	-0.00557314	0.00860114	0.0234994	0.0379268	0.0730122	-0.0362576	-0.00614677
Unrelated	ANOREX	no	PoR	10.0906	14	91653	4.15459e-23	0.00153896	1.64834e-11																		0.00534184	-0.0289057	-0.0605984	-0.0131779	0.0216192	-0.0232338	0.000610407	-0.0183405	-0.0170511	-0.0130584	-0.0538591	-0.00713887	-0.0559812	0.022061	-0.0147319	-0.0184429	-0.0137321	-0.00531573	0.0623383	0.0834173	0.0333751	-0.0580599	0.964642
Unrelated	ANOREX	demogr + PCs	PoB	1.73931	14	91653	0.0415688	0.000265609	9.43102e-05																		0.0244282	-0.107352	-0.00369691	0.000134599	0.0579103	0.0221166	0.0379558	0.00961945	0.00428151	-0.00567221	-0.00441764	-0.00116176	-0.00843144	0.0964562	-0.0102551	-0.0855545	-0.0750238	-0.0139457	0.0032263	0.0705757	-0.011247	0.0223741	0.0209228
Unrelated	ANOREX	demogr + PCs	PoR	3.56596	14	91653	6.31435e-06	0.000544404	9.43102e-05																		0.052758	-0.00569217	-0.0252486	-0.0178641	-0.156611	0.234722	-0.0681105	-0.0142943	-0.0111706	0.0391294	0.0104873	0.060475	-0.00344241	-0.0382427	-0.00194135	-0.0555518	-0.0446481	-0.0136542	0.0245578	-0.0276392	-0.168889	0.184612	-0.0496792
Unrelated	ANOREX	+ EA4	PoB	1.54933	14	91653	0.0852252	0.000236604	0.00863679																		-0.0634456	0.0347806	-0.015657	0.0138134	0.0691831	-0.0309405	-0.0218298	0.0468309	-0.00343785	-0.00722056	-0.0495908	-0.0054298	-0.0284399	0.118643	-0.0187591	-0.0145243	-0.00578292	0.027311	0.016931	0.415095	0.114394	-0.0160749	0.0830006
Unrelated	ANOREX	+ EA4	PoR	2.30651	14	91653	0.00364555	0.000352195	0.00863679																		-0.10012	0.0933379	-0.0105208	0.0400038	0.112327	-0.478764	-0.0493878	0.0200574	0.0516689	-0.0383624	-0.0471646	-0.0738698	-0.0658603	0.0373704	0.00591984	0.0340549	0.0344975	0.0240176	0.00819611	0.114227	0.22077	-0.26356	0.191829
Unrelated	ASD	no	PoB	16.1953	14	91653	2.05502e-40	0.00246773	4.64904e-18																		-0.0703317	0.0515575	0.195449	0.104939	0.0820048	-0.150399	-0.0323595	0.0356736	0.0541211	-0.00207896	0.0221625	-0.0414552	0.00228588	0.0165322	0.00572931	0.0389569	0.0331686	0.0134282	-0.190536	0.0458909	0.146106	-0.0999073	0.0263081
Unrelated	ASD	no	PoR	9.09497	14	91653	2.3703e-20	0.00138733	4.64904e-18																		-0.0198009	-0.0396307	0.0751308	-0.00749861	-0.0382018	0.037466	0.0591705	-0.017307	-0.0103305	0.00713488	0.00345146	0.0233524	0.00188967	-0.0117575	0.00765483	-0.000963013	0.000975962	0.00551592	-0.074674	0.00213815	-0.0472359	0.00157367	-0.0948021
Unrelated	ASD	demogr + PCs	PoB	2.10511	14	91653	0.00902489	0.000321453	0.330805																		0.0653123	-0.0132798	-0.0190852	-0.0246737	-0.0707226	0.0934273	0.0500431	-0.0210202	-0.012722	-0.00506666	0.0246827	0.0213213	-0.0220543	-0.01357	-0.00507257	-0.00338403	-0.000703932	0.00201795	0.0203371	0.0277595	-0.0894728	0.0686473	-0.0150305
Unrelated	ASD	demogr + PCs	PoR	2.10428	14	91653	0.00905825	0.000321325	0.330805																		0.0470504	-0.0153721	-0.0393982	-0.0134029	-0.0343027	0.0142798	0.00619048	-0.00489654	-0.0111014	0.00101787	-0.00499887	0.00779682	-0.00896945	-0.0172602	0.00305889	-0.00139044	-0.0052138	0.00370435	0.0390396	-0.00660079	-0.00960556	-0.00316882	-0.00322301
Unrelated	ASD	+ EA4	PoB	1.70554	14	91653	0.0474261	0.000260454	0.304326																		0.0475574	-0.0177233	0.0238579	0.00413152	-0.00796251	0.0557138	-0.0299136	-0.00291744	0.00580035	-0.0023811	0.0399078	0.00682719	0.025442	0.0195401	-0.0182587	-0.0109938	-0.0093823	-0.0143741	-0.0209598	-0.0204449	-0.0259145	0.0651741	-0.125126
Unrelated	ASD	+ EA4	PoR	1.17611	14	91653	0.285805	0.000179618	0.304326																		0.341697	-0.0776295	-0.0313274	-0.0481318	-0.0798561	0.114784	0.0499653	-0.0304056	-0.0789322	-0.00236646	0.0596609	0.0256323	-0.0359388	-0.0492219	-0.00458439	0.00181401	0.00265887	-0.0231399	0.0327491	0.0246165	-0.0950831	0.0834306	-0.0183097
Unrelated	BIPOLAR	no	PoB	3.96825	14	91653	6.98477e-07	0.000605784	0.00420424																		0.162362	-0.0503741	0.00572996	-0.0380543	-0.130729	0.159798	0.04251	-0.0482349	-0.0692238	0.00490752	0.0158597	0.0359451	-0.0397116	-0.00336966	-0.0227116	-0.0131765	-0.0163444	-0.0109116	-0.00446874	0.0594188	-0.12021	0.138363	-0.0725498
Unrelated	BIPOLAR	no	PoR	2.40693	14	91653	0.00228641	0.000367523	0.00420424																		0.0257367	-0.000730652	0.0132388	0.00587856	-0.00614275	0.0118787	0.0142491	-0.000337501	-0.00302958	0.0149818	0.00528227	0.00867646	-0.00306901	0.00227732	-0.00287108	0.000666799	0.0011739	0.00193535	-0.0127929	-0.000274396	-0.000549742	0.00842771	-0.00918542
Unrelated	BIPOLAR	demogr + PCs	PoB	1.11271	14	91653	0.339842	0.000169938	0.407423																		-0.137398	0.0337823	0.0221552	0.0264322	0.0292524	-0.0613143	-0.0181796	0.00729292	0.0473936	0.0117363	-0.0245656	-0.0142826	0.0169795	0.0378909	-0.0130488	0.00153745	0.00115944	0.0190202	-0.0179164	-0.0150851	0.0610474	-0.0432455	0.0190224
Unrelated	BIPOLAR	demogr + PCs	PoR	0.672625	14	91653	0.803455	0.000102733	0.407423																		-0.0493852	0.0202272	-0.000238773	0.00973344	0.0170776	-0.0155532	-0.0294227	0.00451514	0.0459148	0.0036999	-0.00864393	0.0132815	0.0182539	0.0242833	0.00334106	0.0118224	0.0104912	0.00353123	0.00181659	-0.0351966	0.0190103	-0.010327	-0.0008457
Unrelated	BIPOLAR	+ EA4	PoB	1.23745	14	91653	0.239336	0.000188984	0.392105																		-0.0518431	0.0319041	-0.00404956	0.0135174	0.242117	-0.112292	-0.00621624	0.0165217	0.055121	-0.0004833	0.00202319	-0.0249554	0.0110693	0.00855637	0.00643126	0.0270277	0.025217	0.0031643	0.00393135	0.0256872	0.123034	-0.0915947	-0.0174873
Unrelated	BIPOLAR	+ EA4	PoR	0.750947	14	91653	0.723772	0.000114694	0.392105																		-0.084253	0.0258934	-0.00338421	0.010524	0.0377905	-0.0270875	-0.0253883	0.0214837	0.0545503	0.0122327	-0.0108807	0.00496592	0.0329792	0.0277745	0.00841247	-0.00411669	-0.0166588	0.0150875	0.00679967	-0.0276896	0.0222908	-0.0203167	0.00406874
Unrelated	DEP	no	PoB	14.3269	14	91653	4.61336e-35	0.00218366	4.11494e-15																		-0.199103	0.0342797	-0.00965701	0.0277904	0.053086	-0.0693258	-0.0438058	0.0360329	0.114192	0.0065251	-0.0181722	0.0167467	0.0227057	0.0339734	-0.00488355	-0.0102299	-0.00379499	0.0214819	0.0123271	-0.0170616	0.0547659	-0.0488543	0.00194087
Unrelated	DEP	no	PoR	11.7058	14	91653	1.25109e-27	0.00178487	4.11494e-15																		-0.0845507	0.0143565	0.00561804	0.0204979	0.0494986	-0.0481119	-0.0372169	0.0230902	1	0.0167325	0.019055	0.00456723	0.017798	0.0118583	-0.00416427	-0.00289037	-0.00114579	0.000248833	-0.000546912	-0.0125791	0.0641295	-0.0383433	-0.00940244
Unrelated	DEP	demogr + PCs	PoB	2.70513	14	91653	0.000544671	0.000413038	3.86125e-09																		-0.0343119	0.0154657	-0.00264205	0.00876824	0.0264154	-0.0292861	0.00798603	-0.000644641	0.0412835	0.00187627	0.0250278	-0.00991369	0.00397769	0.0217262	-0.00268894	0.0160751	0.0248461	-0.00867629	0.00596647	-0.00736418	0.0203621	-0.0247753	0.0012793
Unrelated	DEP	demogr + PCs	PoR	5.70929	14	91653	2.95247e-11	0.000871334	3.86125e-09																		0.0358592	-0.0274468	-0.0178104	0.00377746	-3.7748e-05	-0.0301138	-0.0185788	0.0386778	0.0101921	0.0145384	0.0176641	0.00285907	0.00238092	0.016884	0.00599893	-0.000511568	-0.00265261	-0.00489027	0.0192631	-0.0245048	-0.0147334	-0.0277436	-0.00581376
Unrelated	DEP	+ EA4	PoB	1.37866	14	91653	0.153783	0.000210546	0.0329391																		0.134965	-0.0126449	-0.00302671	-0.0130086	-0.00963633	0.0352522	0.0156669	-0.000806718	0.00725333	-0.00422532	0.00560764	0.00404913	-0.00365805	-0.0108668	-0.00517881	0.0021144	0.00483768	-0.0193362	0.00654998	-0.00208956	-0.00853145	0.0313428	-7.79688e-05
Unrelated	DEP	+ EA4	PoR	1.06241	14	91653	0.386859	0.000162256	0.0329391																		-0.00174841	0.0459046	0.0188316	-0.00396842	-0.00653633	-0.00653568	0.00731406	0.0100438	-0.0174654	0.0197944	0.00905411	0.000485796	0.0065817	-0.0107281	-0.00161219	0.00892776	0.0164104	0.00367313	-0.0170793	-0.00614392	-0.023792	-0.0115707	0.0030324
Unrelated	INSOMNIA	no	PoB	8.86698	14	91653	1.00463e-19	0.0013526	9.665e-11																		-0.0369383	0.0320251	-0.0220674	0.00957735	0.212563	-0.0942026	0.0185072	0.0146782	0.0345892	0.000310279	0.0169497	-0.0252634	0.00662338	-0.00159752	0.0125667	0.0311552	0.0199749	-0.00834097	0.0224506	0.0157997	0.11163	-0.0724531	-0.0274249
Unrelated	INSOMNIA	no	PoR	10.7158	14	91653	7.49949e-25	0.00163416	9.665e-11																		-0.0978646	0.036225	-0.00505217	0.021625	0.252599	-0.129089	0.0100654	0.0170342	0.0617392	-0.00677035	-0.0119515	-0.0486506	0.0164039	0.00645856	0.0153297	0.0183295	0.0242129	0.0128513	0.00486958	0.0312007	0.157255	-0.0924272	-0.0472536
Unrelated	INSOMNIA	demogr + PCs	PoB	2.00597	14	91653	0.0138792	0.000306318	2.93307e-11																		-0.168459	0.0410045	0.00727549	0.0199545	0.0729219	-0.100096	-0.020005	0.0389065	0.0721886	-0.020209	-0.049978	-0.0215015	0.0306002	0.0074868	0.00928424	0.00420963	0.00266354	0.0111055	-0.0054281	-0.0173528	0.0775058	-0.0801779	0.0593981
Unrelated	INSOMNIA	demogr + PCs	PoR	7.02319	14	91653	1.01295e-14	0.00107164	2.93307e-11																		-0.105472	0.00224028	-0.0140348	0.00581106	0.00876323	-0.00304154	-0.041589	0.0214615	0.0432675	0.0006682	0.0153554	0.0223888	-0.00860523	0.0010831	0.0161602	-0.000691372	0.00114563	0.0175088	0.0164819	-0.0286704	0.0307668	0.00515081	-0.000917085
Unrelated	INSOMNIA	+ EA4	PoB	0.868621	14	91653	0.5934	0.000132664	0.0403052																		-0.049345	-0.0038603	-0.00738826	0.000806491	0.00644211	-0.00119077	-0.0067015	0.00381341	0.0177216	0.0180384	-0.0234487	0.00305831	0.0104187	0.00643536	0.00327493	-0.00881211	-0.00373395	0.0166581	0.012307	-0.00276793	0.0211162	0.00058667	0.00688603
Unrelated	INSOMNIA	+ EA4	PoR	1.97647	14	91653	0.0157411	0.000301814	0.0403052																		-0.163447	0.0256678	0.0144193	0.0154566	0.029234	-0.0109561	-0.00276084	0.0051796	0.0231762	0.0101441	-0.00650179	0.00303589	0.00511999	0.0172441	-0.00175082	-0.0111546	-0.00737012	0.0212434	-0.0117766	0.00369812	0.0166617	-0.00409241	0.00328235
Unrelated	SCZ	no	PoB	4.60891	14	91653	1.87363e-08	0.000703515	0.00139026																		-0.0664478	0.0188481	-0.00984046	0.00783385	0.0177914	-0.0361714	-0.00170312	0.0237189	0.0424944	0.000993568	-0.0067586	-0.0109814	0.00637704	-0.00115518	0.000414374	-0.00819508	-0.00610309	0.00987477	0.0106775	-0.0107464	0.0167283	-0.0348722	-0.000278546
Unrelated	SCZ	no	PoR	3.77701	14	91653	2.0047e-06	0.000576606	0.00139026																		-0.0266205	0.0275988	-0.0175103	0.0159036	0.0183838	0.00410853	-0.0492243	0.0233309	0.0414198	0.00609049	0.0248098	0.00663414	0.0286494	0.0111913	0.0101338	-0.32776	-0.344176	0.00746469	0.0197736	-0.0382025	0.00249593	0.00571509	0.00487327
Unrelated	SCZ	demogr + PCs	PoB	0.77219	14	91653	0.700837	0.000117938	0.0960497																		-0.222342	0.0412675	0.0128862	0.0238214	0.0312779	-0.0524661	-0.0340183	0.00563195	0.0600817	-0.00093969	-0.00888948	0.00823174	0.0292558	0.0129665	0.006113	-0.0038805	-0.00513671	0.0184109	-0.010216	-0.0288993	0.0203605	-0.0402914	-0.0349952
Unrelated	SCZ	demogr + PCs	PoR	1.84919	14	91653	0.0267587	0.000282384	0.0960497																		-0.190334	0.028168	0.0108086	0.0155348	0.0615309	-0.0677797	-0.0354692	0.0209163	0.0657788	-0.0130913	-0.0234301	-0.00558972	0.0382841	0.023431	0.00230158	0.00778557	0.00428994	0.00992869	-0.00624665	-0.0203302	0.0467844	-0.048108	0.00685224
Unrelated	SCZ	+ EA4	PoB	0.883154	14	91653	0.577085	0.000134884	0.0387709																		-0.0937869	0.0274468	0.0136047	0.0105726	0.0751922	-0.0850547	-0.0148229	0.0310775	0.0525718	-0.00809469	-0.0219155	-0.0145238	0.0152214	0.00311295	0.0110067	0.00224412	0.00292167	0.00570345	-0.00955279	-0.00397687	0.0669989	-0.0722892	0.0393921
Unrelated	SCZ	+ EA4	PoR	2.21071	14	91653	0.00563948	0.000337572	0.0387709																		-0.124957	0.0220568	-0.00420384	0.0256754	0.0324698	-0.0395996	-0.0234987	0.0209163	0.0644832	-0.00723513	-0.00380487	0.0153142	0.0219597	0.00196115	0.00183153	0.0136246	0.0109676	0.0180192	0.00809517	-0.0104464	0.0424696	-0.0260551	0.000752433
																											-0.00779521	0.00467404	-0.00121699	-0.000116686	-0.014106	0.00463855	-0.0116486	-0.0371805	0.0167875	-0.00816573	0.0158548	-0.00641316	0.00451018	-0.00738296	-0.00016491	-0.00731657	0.00331989	0.00246415	0.00495836	-0.0248156	0.00262164	0.00325717	-0.0124818
																											0.278051	-0.0398685	-0.0113991	-0.0272183	-0.0496397	0.0561973	0.0198173	-0.0209606	-0.0402978	-0.0174319	0.0234241	0.00514446	-0.0211536	-0.0185551	-0.00526856	-0.00327044	0.000793744	-0.0339074	0.0137773	0.00831209	-0.0498104	0.038576	-0.0116013
																											0.23821	-0.0602107	-0.0102859	-0.0281579	-0.0465806	0.0892142	0.0307317	-0.0302191	-0.0426539	-0.00457992	0.0476545	0.0154096	-0.0264757	-0.0276111	0.00339128	0.00598604	0.0144586	-0.011932	0.0118543	0.0233297	-0.0546439	0.0759012	-0.00178246
																											-0.106738	0.0244168	-0.00197491	0.0195016	0.0107723	-0.0281125	-0.0257752	0.00864359	0.0378271	-0.00431304	-0.0107207	0.000809271	0.00501516	0.00212987	0.00870723	0.00302801	0.0104545	-0.00707779	0.00494947	-0.0145886	0.0191561	-0.018512	0.0111837
																											0.310065	-0.068478	0.00267471	-0.0504673	-0.094651	0.12778	0.0738021	-0.0481071	-0.138921	0.00969037	0.00559779	-0.00477369	-0.067047	-0.0239559	-0.0110041	0.0226801	0.0211455	-0.000742406	0.000139782	0.0652867	-0.0702891	0.102268	0.00536182
																											0.178705	-0.0261367	-0.000369363	-0.00620999	-0.0120034	0.021304	0.0280454	0.0153008	-0.0276621	0.0106059	0.0252842	0.0196799	-0.0121166	-0.023749	-0.00103079	-0.00695449	-0.00602407	-0.00813866	0.00302857	0.0267817	-0.0225055	0.0117227	-0.00482982
																											0.219384	-0.0447203	0.0155249	-0.0289531	-0.0666093	0.0850771	0.0600904	-0.0377493	-0.0687459	0.0112405	0.0380891	0.0191573	-0.0313308	-0.0293056	-0.0028619	0.0197288	0.0197808	-0.0102797	-0.0128304	0.0308992	-0.0630486	0.0676046	-0.0120655
																											-0.00119207	0.0172959	-0.00089468	0.00622093	0.0213057	-0.0193956	-0.0194045	0.0273931	0.0288668	0.000712377	-0.0135844	-0.01833	0.0117892	0.00546599	0.00778224	-0.0147618	-0.0217325	-0.00253267	0.00255674	-0.01837	0.0341424	-0.0156497	0.00795509
																											-0.279863	0.0507694	-0.0153358	0.0388909	0.0772714	-0.0951397	-0.0585563	0.0360759	0.0864993	-0.00482128	-0.0150478	-0.0101675	0.044941	0.0355951	0.00335169	-0.0193665	-0.0146533	0.0133923	0.017874	-0.0399492	0.0618094	-0.0730418	0.0109387
																											-0.0186117	0.0232789	0.0119159	-0.00173664	-0.0218466	0.0078879	0.0282755	-0.0137897	-0.0379935	-0.00690632	0.0133437	-0.000247815	-0.0127105	-0.0140079	0.0147129	0.00907318	0.00629571	-0.00934786	-0.0110313	0.0476302	-0.00833593	0.00985373	-0.0116356
																											-0.219127	0.0429831	0.00752415	0.0267723	0.0683138	-0.080985	-0.0363385	0.031201	0.0987021	0.00796262	-0.0238077	-0.00869856	0.0208312	0.0217667	0.000270843	-5.72516e-05	0.00309903	0.0166445	-0.00578845	-0.0126951	0.0688864	-0.0602886	0.0224029
																											0.23541	-0.0658368	0.0230166	-0.0387415	-0.0658612	0.0929726	0.05029	-0.0145813	-0.0492172	0.000915799	0.0253701	0.0121367	-0.0354327	-0.0317331	0.00837768	0.0633278	0.0496163	-0.017269	-0.0235436	0.0161762	-0.0460747	0.075798	-0.0150326
																											-0.23612	0.0612064	0.0106347	0.0379701	0.0598477	-0.0957823	-0.0410927	0.0239311	0.0553883	0.0152375	-0.0124773	-0.0264065	0.0327366	0.0353602	-0.0041814	-0.0334616	-0.0318892	0.0123244	-0.00773116	-0.00422016	0.0465878	-0.0774343	0.0143256
																											-0.167757	0.00497056	-0.0111222	-0.003055	0.00693669	0.0264589	-0.0272088	-0.0186902	0.0214088	-0.00447338	-0.0407921	0.0509085	-0.00652065	0.00429198	0.00851485	-0.000945892	0.0057735	0.011125	0.0125105	-0.00596612	0.0163342	0.0336025	0.00922712
																											0.228354	-0.0309846	-0.0167109	-0.0190112	-0.0201616	0.0393634	0.0221313	-0.00204169	-0.0257001	0.000527469	0.039047	-0.00461699	-0.00461329	-0.0173435	-0.0104558	0.0109603	0.00413286	-0.00459233	0.0198413	-0.00607262	-0.0525474	0.0240844	-0.00774596
																											0.216253	-0.0371043	-0.0229692	-0.0364512	-0.0413302	0.0779157	0.0414438	-0.0150873	-0.0383755	-0.00286018	0.0158212	0.000176003	-0.0260554	-0.00865693	-0.00440141	-0.0123511	-0.00337638	-0.0102059	0.0248208	0.0409927	-0.0562476	0.0627346	-0.00776686
																											-0.359103	0.055512	-0.00286877	0.025197	0.0665498	-0.0528144	-0.0302651	0.01097	0.0436998	0.0119289	-0.0434247	0.00576261	0.0199827	0.032545	0.00180107	0.0121591	0.0114973	0.0238636	0.00417728	-0.00403862	0.0735856	-0.0288709	0.0216181
																											-0.372865	0.0768175	0.0423909	0.0557107	0.0845793	-0.137883	-0.063534	0.0321827	0.0831225	-0.00124519	-0.0598732	-0.0282032	0.0521104	0.0393552	0.0159113	0.00329784	0.00586703	0.0394102	-0.0407613	-0.0159789	0.110191	-0.0967386	0.0324103
																											-0.0427467	0.00364054	0.00278358	0.00818895	0.00730279	-0.0360205	-0.0311033	0.0125021	0.0246157	0.00637764	-0.00307054	-0.00847715	-0.000886913	0.00404754	-0.00147836	0.0111013	0.0153808	-0.00971527	-0.00123242	-0.0174067	0.0532663	-0.0220191	-0.000746889
																											0.0687535	-0.0169744	0.0414049	-0.0116651	-0.0490639	0.0157838	0.0347106	0.00330771	-0.0269835	-0.000913187	0.0142037	0.00188926	-0.0162684	-0.0177638	0.00547348	0.00181867	-0.000666057	0.000746135	-0.0387588	0.0296067	-0.0292517	0.00579126	-0.00582436
																											0.0848058	-0.00097141	0.0134321	0.0058677	-0.0167784	0.00605938	-0.00917807	0.00986585	0.001744	-0.00174445	0.0054471	0.0307936	0.00541109	-0.00527599	0.0048309	-0.0164229	-0.0141887	0.0113584	-0.0121703	-0.022753	-0.0243207	0.000555371	0.000972511
																											-0.0655344	0.0207875	0.0129621	0.0256077	0.0457889	-0.0748031	-0.0298243	0.0321303	0.0426418	0.00524925	0.00192968	-0.0150264	0.00556586	-0.0123121	0.00593825	0.00416888	0.00505715	0.000719651	-0.0116225	-0.0205875	0.028251	-0.0614766	0.00564399
																											-0.282519	0.068789	-0.0355621	0.0456341	0.107111	-0.0693744	-0.0793792	0.00946391	0.0702801	0.00422928	-0.0211347	0.0684819	0.0624112	0.0191302	0.0211856	-0.0314474	-0.0290457	0.0290563	0.0366158	-0.0477643	0.0241851	-0.0480374	0.00890871
																											0.148864	-0.0176332	0.0250738	-0.0151861	-0.0346455	0.0187956	0.0586965	-0.0196079	-0.0450352	2.90204e-05	-0.0116158	-0.0420368	-0.00429682	-0.00494407	-0.019886	0.00747147	0.00748969	-0.0187942	-0.0251093	0.0447639	-0.0300164	0.00673347	-0.000947017
																											0.131098	-0.0484562	-0.0382664	-0.0423951	-0.03526	0.0698835	0.0790484	-0.0125206	-0.038924	0.013469	0.0448682	0.0275657	-0.024096	-0.0233076	0.00719231	0.0138798	0.0136838	-0.00777184	0.0377078	0.0490188	0.0200479	0.0476336	0.0235043
																											-0.193131	0.0624079	-0.00100831	0.0595603	0.147554	-0.173679	-0.0553594	0.17957	0.118382	0.00758218	-0.0173621	-0.0297639	0.0481725	0.038246	0.00448103	-0.00845736	-0.008844	0.0175692	0.00201633	-0.018851	0.161642	-0.127186	0.0446419
																											-0.241789	0.0634572	-0.000418686	0.0603681	0.146016	-0.184819	-0.0535347	0.15683	0.134986	0.016528	-0.029569	-0.0143535	0.0453329	0.0553877	0.00475482	-0.00563343	-0.00556025	0.0243588	0.00150942	-0.0258937	0.162035	-0.134451	0.0325237
																											0.307447	-0.0537423	-0.0249859	-0.0270163	-0.058915	0.100991	0.0312266	-0.0261692	-0.0504952	-0.00255415	0.0836802	0.0103112	-0.00831199	-0.0232311	-0.0160494	-0.0231713	-0.0160332	-0.0273157	0.0273721	0.00387393	-0.0881596	0.0765404	-0.039307
																											0.17954	-0.0336626	0.00774881	-0.0238266	-0.0621331	0.00445359	0.0973513	-0.00405453	-0.0393343	0.0292254	0.0686701	-0.0425378	-0.0391289	-0.0409713	-0.00204817	0.0139971	0.0149148	-0.0326975	-0.0040874	0.0150403	-0.0427264	-0.0260828	-0.0134269
																											-0.173289	0.0210935	0.0110117	0.0217582	0.0296618	-0.0225706	-0.0657984	0.0133692	0.0563318	0.0128408	-0.0285723	0.0356753	0.0131939	0.0316514	-0.000458415	-0.0108504	-0.010846	0.0204151	-0.0118044	-0.0255983	0.0172476	-0.00418754	0.000916783
																											-0.0906085	0.0262389	-0.00905432	-0.00151548	0.0208506	0.0089894	0.0405262	0.0134076	0.0213281	0.0256557	0.00369524	-0.0236914	0.00939547	0.021649	-0.0011237	-0.00892028	-0.00464301	0.00452426	0.0098226	0.00220269	-0.00114543	0.00669242	-0.00610422
																											0.0976704	-0.0603265	-0.0562479	-0.010656	0.00969663	0.0127866	0.0075353	-0.00601718	0.000362875	-0.00464661	0.0532331	0.0265474	0.0152737	-0.010382	-0.00353941	-0.00630861	-0.000389182	-0.0149525	0.0554193	-0.0101892	0.011486	0.00681427	-0.00385218
																											0.0412052	0.0193705	-0.00715431	0.00279399	0.0271222	-0.049965	-0.0256237	0.00864297	-0.000230759	-0.00322709	-0.0637219	-0.0158337	-0.0161899	0.00650492	-0.00322698	0.00101234	0.000868776	0.0150466	0.00813661	0.0270937	0.0336228	-0.0362273	0.0213594
																											0.0804678	-0.0135162	-0.028981	-0.0145658	-0.00193488	0.0109032	0.00837429	-2.33589e-05	0.0017043	0.00199751	0.0538983	0.0057535	-0.0176756	0.0101821	-0.0155209	0.0145592	0.00381316	-0.0126782	0.0306671	0.0150323	0.0116236	0.0113944	0.00350076
																											-0.254658	0.12144	0.0330049	0.0687112	0.116785	-0.247399	-0.034239	0.043144	0.0713699	0.00648132	-0.0189662	-0.124345	0.0610876	0.0356946	0.0158624	0.00426228	0.00314158	0.00825605	-0.03227	-0.044059	0.0674321	-0.218481	0.0214842
																											-0.0431171	0.00113046	0.0228223	0.00927704	-0.00438902	0.0163596	0.0123307	-0.00608703	-0.00659514	0.0213444	-0.0154673	0.0275658	-0.00936781	0.00617386	0.000320125	-0.00567107	-0.00403561	0.00585202	-0.0230401	0.00782406	0.0073209	0.0161691	0.000781777
																											-0.0153716	0.0136953	0.00442741	0.0287229	0.0261734	-0.0281552	0.0105089	0.0063867	0.018804	0.024104	0.0775195	-0.00239623	0.0372007	-0.00164652	0.0174208	-0.00230937	-0.00211579	-0.0347084	-0.00283461	-0.0440041	0.0143522	-0.0250841	-0.0143054
																											-0.106839	0.014997	0.010257	0.0127285	0.01694	-0.0297764	-0.0155072	0.00927061	0.0232357	0.00132295	-0.00381487	-0.00435564	0.0145382	0.0206836	-0.0073786	-0.00994356	-0.00257935	-6.75923e-05	-0.00631272	-0.00929788	0.0246943	-0.0213472	-0.00250107
																											-0.121588	0.038515	0.00143062	0.0308061	0.053994	-0.0687545	-0.0364966	0.0379472	0.0594287	0.00828017	0.0044427	-0.00810437	0.0322909	0.0229658	0.00266752	-0.0157932	-0.0139301	0.00860707	0.0014109	-0.0188721	0.0510901	-0.0504146	0.00446031
																											-0.221558	0.09385	0.0594793	0.104434	0.163501	-0.269685	-0.0977483	0.0589516	0.0939111	0.0268805	-0.00118074	-0.0715285	0.0892641	0.0242168	0.0336033	0.0624066	0.0509266	0.0101898	-0.0594773	-0.134098	0.217015	-0.208181	0.00280574
																											0.431656	-0.0662906	-0.00211087	-0.0462307	-0.0859374	0.0986255	0.0737735	-0.0214563	-0.0752552	-0.00809362	0.0423104	-0.0139876	-0.0316384	-0.0225703	-0.0174761	-0.00584313	-0.0062162	-0.0328381	0.00452164	0.0418941	-0.084356	0.0681164	-0.0159729
																											-0.361902	0.102504	-0.00116256	0.0765945	0.158262	-0.190922	-0.0951824	0.0874011	0.131415	0.0183255	-0.0258926	-0.0226046	0.0796518	0.0395944	0.0126262	-0.0188034	-0.0193835	0.028897	0.00213947	-0.0655335	0.145263	-0.141997	0.0164593
																											-0.146297	0.0190798	0.00675417	0.00287519	0.00600977	-0.000741843	-0.0071009	-0.0135284	0.000415301	0.0084491	-0.0140688	0.0171903	0.00508159	0.0121365	-0.00578613	0.0051209	0.00505185	-0.00943012	-0.00553324	-0.00227234	0.00939479	0.00187606	0.0105716
																											-0.0357245	0.0428868	0.0350323	0.0370159	0.048346	-0.109783	-0.0527752	0.0105771	0.0478262	-0.0377394	-0.0141835	-0.0352313	0.0403665	0.00723596	0.0137547	0.0135576	0.0125306	-0.000261084	-0.0342793	-0.0408976	0.0663636	-0.0889579	0.0100205
																											0.0193536	-0.0171932	-0.0142381	-0.0202803	-0.0195589	-0.00287571	0.0183945	0.00597669	0.00262468	0.00757536	-0.00588198	-0.0184689	-0.017177	-0.00815536	-0.00211718	0.0263741	0.0226973	0.0159243	0.0163069	0.0158867	0.00963633	-0.00398248	-0.00184917
																											-0.219984	0.0939666	0.0597318	0.104478	0.16254	-0.269348	-0.0981973	0.0586264	0.0929023	0.0260332	-0.00158481	-0.0709883	0.0872967	0.0244846	0.0329848	0.0630793	0.0514563	0.0111034	-0.0597667	-0.133131	0.216851	-0.207283	0.00408471
																											0.0144707	0.000559621	-0.0131824	-0.00705967	-0.272307	-0.0696204	-0.00572283	0.00352621	0.000874718	0.0127434	-0.0163518	0.205727	-0.410083	-0.00965255	-0.0685026	0.0220879	0.0275837	0.00825884	0.0131524	0.090266	0.0624153	-0.0400442	0.0191807
																											-0.0510884	0.0657015	-0.00724499	0.0191036	0.0865203	-0.059699	-0.0088941	0.0249678	0.01939	-0.00512579	-0.0394671	0.0166508	0.0341115	0.153872	0.0134567	-0.00248749	-0.00322986	0.0121199	0.00750739	-0.0515218	0.0455376	-0.0433558	-0.0106869
																											0.00203848	-0.0570855	-0.0272502	-0.017248	0.0826213	-0.00589518	-0.0339788	-0.0229262	-0.0103518	0.0181324	-0.00522052	0.0478072	-0.0220065	-0.012509	-0.0307591	-0.00101373	0.000495694	0.0151996	0.027402	0.0158766	0.0438669	-0.00663316	0.026507
																											-0.0127493	0.0538614	0.0228572	0.00937304	-0.0766973	-0.00234972	0.0334727	-0.0120623	0.0141732	-0.0236594	-0.00606858	-0.0506196	0.0115483	-0.00180427	0.0292713	0.00399062	0.00195299	-0.011202	-0.0220973	0.0149375	-0.0441173	0.00690883	-0.0138388
																											0.00580403	0.00310149	0.0151698	0.0274688	0.0118712	-0.0168785	-0.0323474	0.076297	0.00809409	0.0122401	0.025448	-0.0365192	0.0124582	0.043926	-0.00860461	0.00341816	0.00602273	-0.00839034	-0.0137282	-0.0626657	0.014627	-0.0278538	0.00512056
																											-0.128929	-0.00342786	-0.0141435	-0.000256637	-0.0153203	0.0265474	0.0172785	0.000528685	-0.0084186	0.0187379	0.000662422	0.0191118	-0.00704998	0.000281005	-0.00294527	-0.00445896	-0.00623828	0.0186242	0.0167126	0.0154229	-0.00781008	0.0283787	0.00358272
																											-0.0289908	0.0476372	-0.037731	0.00749508	0.0383702	-0.056938	-0.0155129	-0.00893915	0.021114	0.00718693	-0.0217482	-0.0322598	0.000157242	0.0519703	-0.0321995	-0.0100102	-0.0248176	-0.00692882	0.0367377	0.00896879	0.0504347	-0.032498	0.0225342
																											-0.0214916	-0.0113546	0.0150718	0.00116374	-0.0210955	-0.00181595	0.00955397	-0.00373539	0.0106771	-0.0103907	-0.0141448	0.0166078	-0.000455453	-0.0279444	0.014166	0.0121662	0.0204468	0.0171616	-0.0126733	-0.0322734	-0.000987187	-0.00724002	-0.0131105
																											0.156449	-0.0324986	0.0638214	0.0135287	-0.0341523	0.0124138	0.0708318	0.000851329	-0.00331448	0.076258	0.784203	-0.00449715	0.00581729	-0.103898	0.0213753	-0.0353298	-0.0210941	-0.11677	-0.0600573	-0.0354145	-0.0698018	-0.00795488	-0.0564393
																											0.303258	-0.0865562	-0.00941902	-0.0779965	-0.120993	0.187015	0.0864689	-0.0517711	-0.102845	-0.00432892	0.0591792	0.0195058	-0.0698843	-0.0421983	-0.0220584	-0.0103399	-0.0115448	-0.0261225	0.0111346	0.0880023	-0.118102	0.148123	-0.0049043
																											0.0823373	-0.0545914	-0.029577	-0.0506879	-0.0867489	0.0509309	0.0483924	-0.0631657	-0.00913628	-0.0251931	-0.0091877	-0.00102914	-0.0597483	-0.0952497	-0.00958487	0.0189258	0.0165445	-0.0236568	0.0285903	0.442505	0.015906	0.060073	-0.00104594
																											-0.0259855	-0.014998	-0.0533984	-0.00320171	0.0788036	-0.0614372	-0.0106021	-0.00195103	0.00303339	-0.0199968	-0.0663924	-0.0183427	-0.0447875	0.0361217	-0.014746	-0.0135285	-0.00799368	-0.00350992	0.0550643	0.100648	0.0885253	-0.07025	0.932631
																											-0.0178096	0.0114509	-0.0168364	-0.00316738	0.0310134	-0.00377473	0.0156472	-0.00173596	0.0214622	-0.0242056	-0.0323326	-0.0086779	0.00214802	0.0146754	0.00300113	0.00470979	0.00316463	0.0166075	0.0186454	0.0520416	0.0347919	0.00648997	0.000739573
																											-0.102081	0.0407373	0.0121741	0.0200943	0.0295503	-0.0363465	-0.025133	0.0175656	0.051576	0.0201795	-0.0170197	0.00401664	0.0152611	0.0364958	-0.0140894	-0.00340281	-0.00850174	0.0114024	-0.00827209	-0.0178716	0.0327078	-0.0244361	0.00912471
																											-0.00720961	-0.0184425	-0.0183412	-0.000900623	-0.0132149	0.013445	-0.00348947	0.00552565	-0.0125385	0.0392764	0.0250507	0.00592265	-0.00010137	0.00684121	-0.00789429	0.000576332	-0.000159853	-0.0188844	0.0180946	-0.00117955	-0.0480462	0.0121395	-0.00279733
																											-0.088747	0.0289012	-0.00143125	0.0291388	0.0443437	-0.0452131	-0.0155048	0.0287328	0.032086	0.0238697	0.000711111	-0.00430196	0.0187913	0.0248662	-0.0052843	0.00251974	-0.00123355	0.00791467	0.00213466	-0.022909	0.0190811	-0.0226104	-0.000816497
																											-0.034289	0.0264827	-0.00220681	0.0064471	-0.00574808	-0.0140611	0.0202067	0.00669099	0.0353734	0.0165983	0.0326336	0.0138628	0.00838044	0.0168255	-0.0136254	0.0214026	0.0245857	-0.000948962	0.00433103	-0.0193639	0.0121394	-0.0133105	-0.0116835
																											-0.0570584	0.0414078	-0.0474068	0.00137263	0.0321083	-0.0299786	0.000417281	-0.000324265	0.0207294	-0.00273056	-0.0148183	-0.0130166	0.0163833	0.0143965	-0.00803739	-0.0128796	-0.0122247	0.000378855	0.0493923	0.00915759	0.0273038	-0.0122161	0.00545607
																											-0.067178	0.0167848	-0.0253179	0.0053081	0.0241858	-0.0488905	-0.00913704	0.0149567	0.0309372	0.0566414	0.013489	-0.00866205	0.00525333	0.0185542	-0.0156992	0.0139221	0.0099171	-0.0108849	0.025164	-0.00744369	0.0286405	-0.0347822	0.000590636
																											-0.117683	0.0187895	-0.0034149	0.0103907	0.0133547	-0.0307954	-0.0180636	0.0252879	0.0357883	0.0183275	0.00123845	0.00216697	0.00217178	0.0177065	0.000637146	-0.00544453	5.95263e-05	-0.00521548	0.00785831	-0.0108646	0.0170804	-0.0232188	-0.00895708
																											-0.128408	0.0179788	-0.0171183	0.0102348	0.0233476	-0.00200564	-0.057739	0.0154704	0.049819	0.0107826	-0.0084044	0.0455704	0.018631	0.008817	0.00545141	-0.00936795	0.0035015	0.00405543	0.0180506	-0.0184622	0.0331926	0.00725273	0.00827361
																											-0.0842423	0.0239622	0.0163101	0.0195852	0.0664526	-0.0715813	-0.0262361	0.0434505	0.0460564	0.00832098	0.00637521	-0.00990678	0.0278936	0.0100712	0.00856045	0.0111621	0.00993711	0.00596322	-0.0136673	-0.0291358	0.0612523	-0.0554751	-0.00056777
																											-0.00837581	0.00559583	-0.000141378	0.00340051	0.011532	0.00911097	0.0025103	0.0240316	0.0235805	-0.000914222	0.0216602	0.00297594	0.0082372	0.00624561	0.0133629	0.00259375	0.00463729	-0.00786829	0.00217291	-0.0226989	0.00412975	0.0091178	-0.00109316
																											-0.0491518	0.00897831	-0.00274818	0.016443	0.0219443	-0.0272388	-0.0248211	0.0212457	0.0228478	0.039908	0.011351	-0.00104178	0.0335985	0.00819851	0.00697638	0.0161022	0.0109208	0.00232144	0.00478503	-0.0598113	0.0126991	-0.0218841	0.0018306
																											-0.0623981	-0.00176431	0.0116381	0.0243367	0.0253593	-0.0683722	-0.0233545	0.0231976	0.0301514	0.0111971	0.0067278	-0.0106917	0.016816	0.0132256	-0.00979366	-0.0032861	0.00366215	0.0101789	-0.0101692	-0.0472168	0.105657	-0.0500196	-0.0669457
																											-0.0960344	0.0197797	-0.0108975	0.0214171	0.0369818	-0.0461079	-0.0328901	0.177904	0.0746293	0.00462702	0.00441499	-0.00636568	0.0402041	0.0306155	-0.00506243	-0.0138048	-0.0143607	0.00359861	0.0135516	-0.0410499	0.0360244	-0.0405843	0.0029376
																											-0.146619	0.0190894	0.00658584	0.0166215	0.0446799	-0.0519646	-0.0320169	0.0216357	0.0833116	0.00331249	-0.0100877	0.00340895	0.00842174	0.0216572	0.00137228	0.0210492	0.0200367	0.000790752	-0.00483192	-0.0133737	0.0487705	-0.0371074	0.00404596
																											-0.0441061	0.00750824	-0.000434902	-0.00624275	-0.00684924	-0.00725727	-0.0179888	-0.00274999	0.0298408	0.0290582	-0.0158307	0.00570502	0.0143746	0.0022791	-0.00290047	0.0122533	0.0155033	0.00071709	0.00069017	-0.00816923	0.00408216	-0.00568561	-0.0118871
																											-0.0371756	0.0390512	-0.0198234	0.00613293	-0.00342628	0.00349864	-0.0329382	0.0245216	0.0384464	0.0114914	-0.0100869	0.00599562	0.0127041	0.00955229	-0.00116507	-0.26137	-0.270795	0.0228583	0.0222276	-0.0227335	-0.00460307	-0.00106537	-0.0033234
																											-0.0830612	0.0133321	0.00857651	0.0140878	0.0276188	-0.0378471	-0.015497	0.0166059	0.0593091	0.0289043	0.0163506	-0.00144743	0.0117743	0.000303141	0.00219523	0.0350183	0.0358226	0.00261932	-0.00747274	-0.00542132	0.0388522	-0.0215782	0.00396103
																											-0.104413	0.034583	-0.0059623	0.0211994	0.0486676	-0.0591055	-0.0475622	0.0570989	0.0841265	0.0230834	0.00178977	0.00222182	0.0195058	0.0186949	0.00500902	-0.00341418	-0.00368955	0.0168574	0.00840772	-0.0115416	0.0483791	-0.0435629	0.0066814
																											-0.0741248	0.0223638	0.013438	0.0114487	0.0348286	-0.0581339	0.000916097	0.0180231	0.0656444	0.0100079	-0.00600454	-0.0180382	0.0149308	0.00826153	-0.00499666	0.0119756	0.0160238	0.0140252	-0.00980794	0.00847284	0.0386038	-0.0418374	-0.0185336
																											-0.109373	0.0142747	0.00742087	0.0113509	0.0234216	-0.0468875	-0.0113906	0.0294758	0.042115	0.00352821	-0.00279434	-0.00693144	0.0046539	0.00459882	0.00371542	0.00052165	0.00498794	0.0174938	-0.0039453	0.00774226	0.0361487	-0.0387674	0.00825344
30730	Demography, PCs, PGS(EA4)	POR	0.551624	14	41066	0.903246	0.000188021	1
30740	Demography, PCs, PGS(EA4)	POB	0	14	41066	1	0	1
30740	Demography, PCs, PGS(EA4)	POR	0.565039	14	41066	0.893914	0.000192593	1
30780	Demography, PCs, PGS(EA4)	POB	0	14	41066	1	0	1
30780	Demography, PCs, PGS(EA4)	POR	0.666168	14	41066	0.809573	0.000227055	1
30810	Demography, PCs, PGS(EA4)	POB	0	14	41066	1	0	1
30810	Demography, PCs, PGS(EA4)	POR	0.642026	14	41066	0.831774	0.000218828	1
30830	Demography, PCs, PGS(EA4)	POB	0	14	41066	1	0	1
30830	Demography, PCs, PGS(EA4)	POR	0.433242	14	41066	0.964805	0.000147677	1
30860	Demography, PCs, PGS(EA4)	POB	0	14	41066	1	0	1
30860	Demography, PCs, PGS(EA4)	POR	0.501412	14	41066	0.933931	0.000170909	1
30870	Demography, PCs, PGS(EA4)	POB	0	14	41066	1	0	1
30870	Demography, PCs, PGS(EA4)	POR	0.504762	14	41066	0.932094	0.000172051	1
30880	Demography, PCs, PGS(EA4)	POB	0	14	41066	1	0	1
30880	Demography, PCs, PGS(EA4)	POR	0.572086	14	41066	0.888826	0.000194994	1
30890	Demography, PCs, PGS(EA4)	POB	0	14	41066	1	0	1
30890	Demography, PCs, PGS(EA4)	POR	0.708561	14	41066	0.768001	0.0002415	1
1210	Demography, PCs, PGS(EA4)	POB	0	14	41066	1	0	1
1210	Demography, PCs, PGS(EA4)	POR	0.671008	14	41066	0.804986	0.000228704	1
1428_0	Demography, PCs, PGS(EA4)	POB	0	14	41066	1	0	1
1428_0	Demography, PCs, PGS(EA4)	POR	0.64809	14	41066	0.826308	0.000220894	1
1428_1	Demography, PCs, PGS(EA4)	POB	0	14	41066	1	0	1
1428_1	Demography, PCs, PGS(EA4)	POR	0.62063	14	41066	0.850432	0.000211537	1
1468	Demography, PCs, PGS(EA4)	POB	0	14	41066	1	0	1
1468	Demography, PCs, PGS(EA4)	POR	0.723149	14	41066	0.753039	0.000246471	1
1538	Demography, PCs, PGS(EA4)	POB	0	14	41066	1	0	1
1538	Demography, PCs, PGS(EA4)	POR	0.415981	14	41066	0.97073	0.000141794	1
1747	Demography, PCs, PGS(EA4)	POB	0	14	41066	1	0	1
1747	Demography, PCs, PGS(EA4)	POR	0.414783	14	41066	0.971115	0.000141385	1
20002_1138	Demography, PCs, PGS(EA4)	POB	0	14	41066	1	0	1
20002_1138	Demography, PCs, PGS(EA4)	POR	0.536849	14	41066	0.912976	0.000182986	1
20003_1140861998	Demography, PCs, PGS(EA4)	POB	0	14	41066	1	0	1
20003_1140861998	Demography, PCs, PGS(EA4)	POR	0.15325	14	41066	0.999872	5.22426e-05	1
20003_1140874744	Demography, PCs, PGS(EA4)	POB	0	14	41066	1	0	1
20003_1140874744	Demography, PCs, PGS(EA4)	POR	0.551497	14	41066	0.903331	0.000187978	1
20003_1140881856	Demography, PCs, PGS(EA4)	POB	0	14	41066	1	0	1
20003_1140881856	Demography, PCs, PGS(EA4)	POR	0.232963	14	41066	0.998513	7.94141e-05	1
20003_1140923346	Demography, PCs, PGS(EA4)	POB	0	14	41066	1	0	1
20003_1140923346	Demography, PCs, PGS(EA4)	POR	0.468327	14	41066	0.950444	0.000159634	1
20003_1141194794	Demography, PCs, PGS(EA4)	POB	0	14	41066	1	0	1
20003_1141194794	Demography, PCs, PGS(EA4)	POR	0.308632	14	41066	0.993203	0.000105206	1
20004_1320	Demography, PCs, PGS(EA4)	POB	0	14	41066	1	0	1
20004_1320	Demography, PCs, PGS(EA4)	POR	0.392571	14	41066	0.977635	0.000133815	1
20004_1478	Demography, PCs, PGS(EA4)	POB	0	14	41066	1	0	1
20004_1478	Demography, PCs, PGS(EA4)	POR	0.297643	14	41066	0.994372	0.000101461	1
20004_1480	Demography, PCs, PGS(EA4)	POB	0	14	41066	1	0	1
20004_1480	Demography, PCs, PGS(EA4)	POR	0.658258	14	41066	0.816975	0.000224359	1
20004_1483	Demography, PCs, PGS(EA4)	POB	0	14	41066	1	0	1
20004_1483	Demography, PCs, PGS(EA4)	POR	0.362234	14	41066	0.984789	0.000123476	1
20107	Demography, PCs, PGS(EA4)	POB	0	14	41066	1	0	1
20107	Demography, PCs, PGS(EA4)	POR	0.349529	14	41066	0.987236	0.000119145	1
20110	Demography, PCs, PGS(EA4)	POB	0	14	41066	1	0	1
20110	Demography, PCs, PGS(EA4)	POR	0.380247	14	41066	0.980775	0.000129615	1
20111	Demography, PCs, PGS(EA4)	POB	0	14	41066	1	0	1
20111	Demography, PCs, PGS(EA4)	POR	0.911323	14	41066	0.54563	0.000310587	1
20116	Demography, PCs, PGS(EA4)	POB	0	14	41066	1	0	1
20116	Demography, PCs, PGS(EA4)	POR	0.408079	14	41066	0.973203	0.000139101	1
20544	Demography, PCs, PGS(EA4)	POB	0	14	41066	1	0	1
20544	Demography, PCs, PGS(EA4)	POR	0.716539	14	41066	0.759856	0.000244219	1
2129	Demography, PCs, PGS(EA4)	POB	0	14	41066	1	0	1
2129	Demography, PCs, PGS(EA4)	POR	0.384646	14	41066	0.979692	0.000131114	1
2257	Demography, PCs, PGS(EA4)	POB	0	14	41066	1	0	1
2257	Demography, PCs, PGS(EA4)	POR	0.451695	14	41066	0.957648	0.000153966	1
2463	Demography, PCs, PGS(EA4)	POB	0	14	41066	1	0	1
2463	Demography, PCs, PGS(EA4)	POR	0.646023	14	41066	0.828179	0.00022019	1
2654	Demography, PCs, PGS(EA4)	POB	0	14	41066	1	0	1
2654	Demography, PCs, PGS(EA4)	POR	0.587841	14	41066	0.876994	0.000200364	1
3606	Demography, PCs, PGS(EA4)	POB	0	14	41066	1	0	1
3606	Demography, PCs, PGS(EA4)	POR	0.403209	14	41066	0.974654	0.000137441	1
41200_K633	Demography, PCs, PGS(EA4)	POB	0	14	41066	1	0	1
41200_K633	Demography, PCs, PGS(EA4)	POR	0.7877	14	41066	0.68384	0.000268466	1
41200_V544	Demography, PCs, PGS(EA4)	POB	0	14	41066	1	0	1
41200_V544	Demography, PCs, PGS(EA4)	POR	0.522663	14	41066	0.92177	0.000178152	1
41246	Demography, PCs, PGS(EA4)	POB	0	14	41066	1	0	1
41246	Demography, PCs, PGS(EA4)	POR	0.244707	14	41066	0.998043	8.34173e-05	1
5556	Demography, PCs, PGS(EA4)	POB	0	14	41066	1	0	1
5556	Demography, PCs, PGS(EA4)	POR	0.382234	14	41066	0.980291	0.000130292	1
6139	Demography, PCs, PGS(EA4)	POB	0	14	41066	1	0	1
6139	Demography, PCs, PGS(EA4)	POR	0.631927	14	41066	0.840705	0.000215387	1
6144	Demography, PCs, PGS(EA4)	POB	0	14	41066	1	0	1
6144	Demography, PCs, PGS(EA4)	POR	0.533983	14	41066	0.914796	0.000182009	1
6146	Demography, PCs, PGS(EA4)	POB	0	14	41066	1	0	1
6146	Demography, PCs, PGS(EA4)	POR	0.540739	14	41066	0.91047	0.000184312	1
6147	Demography, PCs, PGS(EA4)	POB	0	14	41066	1	0	1
6147	Demography, PCs, PGS(EA4)	POR	0.601448	14	41066	0.866282	0.000205	1
6149_100	Demography, PCs, PGS(EA4)	POB	0	14	41066	1	0	1
6149_100	Demography, PCs, PGS(EA4)	POR	0.380569	14	41066	0.980697	0.000129725	1
6149_3	Demography, PCs, PGS(EA4)	POB	0	14	41066	1	0	1
6149_3	Demography, PCs, PGS(EA4)	POR	0.318134	14	41066	0.992054	0.000108445	1
6149_6	Demography, PCs, PGS(EA4)	POB	0	14	41066	1	0	1
6149_6	Demography, PCs, PGS(EA4)	POR	0.571056	14	41066	0.889577	0.000194644	1
6152	Demography, PCs, PGS(EA4)	POB	0	14	41066	1	0	1
6152	Demography, PCs, PGS(EA4)	POR	0.295614	14	41066	0.99457	0.000100769	1
6159	Demography, PCs, PGS(EA4)	POB	0	14	41066	1	0	1
6159	Demography, PCs, PGS(EA4)	POR	0.323126	14	41066	0.991396	0.000110146	1
6160_1	Demography, PCs, PGS(EA4)	POB	0	14	41066	1	0	1
6160_1	Demography, PCs, PGS(EA4)	POR	0.271502	14	41066	0.996547	9.25504e-05	1
6160_100	Demography, PCs, PGS(EA4)	POB	0	14	41066	1	0	1
6160_100	Demography, PCs, PGS(EA4)	POR	0.240961	14	41066	0.998204	8.21403e-05	1
6160_2	Demography, PCs, PGS(EA4)	POB	0	14	41066	1	0	1
6160_2	Demography, PCs, PGS(EA4)	POR	0.552843	14	41066	0.902417	0.000188437	1
6160_4	Demography, PCs, PGS(EA4)	POB	0	14	41066	1	0	1
6160_4	Demography, PCs, PGS(EA4)	POR	0.142086	14	41066	0.999919	4.84368e-05	1
6162	Demography, PCs, PGS(EA4)	POB	0	14	41066	1	0	1
6162	Demography, PCs, PGS(EA4)	POR	0.358393	14	41066	0.985562	0.000122166	1
1050	Demography, PCs, PGS(EA4)	POB	0	14	41066	1	0	1
1050	Demography, PCs, PGS(EA4)	POR	0.530834	14	41066	0.91677	0.000180936	1
1070	Demography, PCs, PGS(EA4)	POB	0	14	41066	1	0	1
1070	Demography, PCs, PGS(EA4)	POR	0.377628	14	41066	0.9814	0.000128722	1
1110	Demography, PCs, PGS(EA4)	POB	0	14	41066	1	0	1
1110	Demography, PCs, PGS(EA4)	POR	0.703665	14	41066	0.772953	0.000239832	1
1160	Demography, PCs, PGS(EA4)	POB	0	14	41066	1	0	1
1160	Demography, PCs, PGS(EA4)	POR	0.352347	14	41066	0.98672	0.000120106	1
1180	Demography, PCs, PGS(EA4)	POB	0	14	41066	1	0	1
1180	Demography, PCs, PGS(EA4)	POR	0.803506	14	41066	0.666359	0.000273852	1
1220	Demography, PCs, PGS(EA4)	POB	0	14	41066	1	0	1
1220	Demography, PCs, PGS(EA4)	POR	0.756717	14	41066	0.717578	0.000257909	1
1239	Demography, PCs, PGS(EA4)	POB	0	14	41066	1	0	1
1239	Demography, PCs, PGS(EA4)	POR	0.464798	14	41066	0.952033	0.000158431	1
1249	Demography, PCs, PGS(EA4)	POB	0	14	41066	1	0	1
1249	Demography, PCs, PGS(EA4)	POR	0.510471	14	41066	0.928896	0.000173997	1
1329	Demography, PCs, PGS(EA4)	POB	0	14	41066	1	0	1
1329	Demography, PCs, PGS(EA4)	POR	0.635593	14	41066	0.837489	0.000216636	1
135	Demography, PCs, PGS(EA4)	POB	0	14	41066	1	0	1
135	Demography, PCs, PGS(EA4)	POR	0.918084	14	41066	0.538127	0.00031289	1
137	Demography, PCs, PGS(EA4)	POB	0	14	41066	1	0	1
137	Demography, PCs, PGS(EA4)	POR	0.628972	14	41066	0.843277	0.00021438	1
1408	Demography, PCs, PGS(EA4)	POB	0	14	41066	1	0	1
1408	Demography, PCs, PGS(EA4)	POR	0.440344	14	41066	0.962153	0.000150097	1
1458	Demography, PCs, PGS(EA4)	POB	0	14	41066	1	0	1
1458	Demography, PCs, PGS(EA4)	POR	0.687476	14	41066	0.789058	0.000234316	1
1478	Demography, PCs, PGS(EA4)	POB	0	14	41066	1	0	1
1478	Demography, PCs, PGS(EA4)	POR	0.678052	14	41066	0.798232	0.000231104	1
1488	Demography, PCs, PGS(EA4)	POB	0	14	41066	1	0	1
1488	Demography, PCs, PGS(EA4)	POR	0.57967	14	41066	0.883208	0.000197579	1
1498	Demography, PCs, PGS(EA4)	POB	0	14	41066	1	0	1
1498	Demography, PCs, PGS(EA4)	POR	0.594889	14	41066	0.871501	0.000202765	1
1518	Demography, PCs, PGS(EA4)	POB	0	14	41066	1	0	1
1518	Demography, PCs, PGS(EA4)	POR	0.173482	14	41066	0.99973	5.91389e-05	1
1528	Demography, PCs, PGS(EA4)	POB	0	14	41066	1	0	1
1528	Demography, PCs, PGS(EA4)	POR	0.380891	14	41066	0.980619	0.000129834	1
1558	Demography, PCs, PGS(EA4)	POB	0	14	41066	1	0	1
1558	Demography, PCs, PGS(EA4)	POR	0.775573	14	41066	0.69714	0.000264334	1
1717	Demography, PCs, PGS(EA4)	POB	0	14	41066	1	0	1
1717	Demography, PCs, PGS(EA4)	POR	0.573985	14	41066	0.887432	0.000195642	1
1757	Demography, PCs, PGS(EA4)	POB	0	14	41066	1	0	1
1757	Demography, PCs, PGS(EA4)	POR	0.65483	14	41066	0.820144	0.000223191	1
20512	Demography, PCs, PGS(EA4)	POB	0	14	41066	1	0	1
20512	Demography, PCs, PGS(EA4)	POR	0.762345	14	41066	0.711512	0.000259827	1
20519	Demography, PCs, PGS(EA4)	POB	0	14	41066	1	0	1
20519	Demography, PCs, PGS(EA4)	POR	0.569887	14	41066	0.890427	0.000194245	1
21001	Demography, PCs, PGS(EA4)	POB	0	14	41066	1	0	1
21001	Demography, PCs, PGS(EA4)	POR	0.280427	14	41066	0.995893	9.55925e-05	1
2139	Demography, PCs, PGS(EA4)	POB	0	14	41066	1	0	1
2139	Demography, PCs, PGS(EA4)	POR	0.432019	14	41066	0.965249	0.00014726	1
2178	Demography, PCs, PGS(EA4)	POB	0	14	41066	1	0	1
2178	Demography, PCs, PGS(EA4)	POR	0.932341	14	41066	0.522385	0.000317748	1
2217	Demography, PCs, PGS(EA4)	POB	0	14	41066	1	0	1
2217	Demography, PCs, PGS(EA4)	POR	0.290101	14	41066	0.995083	9.88898e-05	1
2237	Demography, PCs, PGS(EA4)	POB	0	14	41066	1	0	1
2237	Demography, PCs, PGS(EA4)	POR	0.429946	14	41066	0.965993	0.000146553	1
2267	Demography, PCs, PGS(EA4)	POB	0	14	41066	1	0	1
2267	Demography, PCs, PGS(EA4)	POR	0.841603	14	41066	0.623766	0.000286833	1
23104	Demography, PCs, PGS(EA4)	POB	0	14	41066	1	0	1
23104	Demography, PCs, PGS(EA4)	POR	0.292931	14	41066	0.994825	9.98545e-05	1
30060	Demography, PCs, PGS(EA4)	POB	0	14	41066	1	0	1
30060	Demography, PCs, PGS(EA4)	POR	0.594772	14	41066	0.871594	0.000202725	1
30130	Demography, PCs, PGS(EA4)	POB	0	14	41066	1	0	1
30130	Demography, PCs, PGS(EA4)	POR	0.388119	14	41066	0.978808	0.000132298	1
30180	Demography, PCs, PGS(EA4)	POB	0	14	41066	1	0	1
30180	Demography, PCs, PGS(EA4)	POR	0.789459	14	41066	0.681903	0.000269066	1
30200	Demography, PCs, PGS(EA4)	POB	0	14	41066	1	0	1
30200	Demography, PCs, PGS(EA4)	POR	0.699353	14	41066	0.777284	0.000238363	1
30210	Demography, PCs, PGS(EA4)	POB	0	14	41066	1	0	1
30210	Demography, PCs, PGS(EA4)	POR	0.806313	14	41066	0.66324	0.000274808	1
399	Demography, PCs, PGS(EA4)	POB	0	14	41066	1	0	1
399	Demography, PCs, PGS(EA4)	POR	0.433355	14	41066	0.964764	0.000147715	1
4194	Demography, PCs, PGS(EA4)	POB	0	14	41066	1	0	1
4194	Demography, PCs, PGS(EA4)	POR	0.478765	14	41066	0.94555	0.000163191	1
4195	Demography, PCs, PGS(EA4)	POB	0	14	41066	1	0	1
4195	Demography, PCs, PGS(EA4)	POR	0.314357	14	41066	0.992526	0.000107158	1
50	Demography, PCs, PGS(EA4)	POB	0	14	41066	1	0	1
50	Demography, PCs, PGS(EA4)	POR	0.738567	14	41066	0.736916	0.000251725	1
924	Demography, PCs, PGS(EA4)	POB	0	14	41066	1	0	1
924	Demography, PCs, PGS(EA4)	POR	0.270494	14	41066	0.996616	9.22069e-05	1
AG	Demography, PCs, PGS(EA4)	POB	0	14	41066	1	0	1
AG	Demography, PCs, PGS(EA4)	POR	0.553673	14	41066	0.901851	0.00018872	1
LDLC	Demography, PCs, PGS(EA4)	POB	0	14	41066	1	0	1
LDLC	Demography, PCs, PGS(EA4)	POR	0.574499	14	41066	0.887054	0.000195817	1
PP	Demography, PCs, PGS(EA4)	POB	0	14	41066	1	0	1
PP	Demography, PCs, PGS(EA4)	POR	0.181303	14	41066	0.99965	6.18051e-05	1
K22	Demography, PCs, PGS(EA4)	POB	0	14	41066	1	0	1
K22	Demography, PCs, PGS(EA4)	POR	0.701228	14	41066	0.775404	0.000239002	1
K40	Demography, PCs, PGS(EA4)	POB	0	14	41066	1	0	1
K40	Demography, PCs, PGS(EA4)	POR	0.972549	14	41066	0.478738	0.000331446	1
K57	Demography, PCs, PGS(EA4)	POB	0	14	41066	1	0	1
K57	Demography, PCs, PGS(EA4)	POR	0.730668	14	41066	0.745214	0.000249033	1
M16	Demography, PCs, PGS(EA4)	POB	0	14	41066	1	0	1
M16	Demography, PCs, PGS(EA4)	POR	0.661254	14	41066	0.814186	0.00022538	1
N20	Demography, PCs, PGS(EA4)	POB	0	14	41066	1	0	1
N20	Demography, PCs, PGS(EA4)	POR	0.262499	14	41066	0.997123	8.94816e-05	1
N81	Demography, PCs, PGS(EA4)	POB	0	14	41066	1	0	1
N81	Demography, PCs, PGS(EA4)	POR	0.294242	14	41066	0.994701	0.000100301	1
300	Demography, PCs, PGS(EA4)	POB	0	14	41066	1	0	1
300	Demography, PCs, PGS(EA4)	POR	0.704505	14	41066	0.772106	0.000240118	1
317	Demography, PCs, PGS(EA4)	POB	0	14	41066	1	0	1
317	Demography, PCs, PGS(EA4)	POR	0.455052	14	41066	0.956252	0.00015511	1
327	Demography, PCs, PGS(EA4)	POB	0	14	41066	1	0	1
327	Demography, PCs, PGS(EA4)	POR	1.03344	14	41066	0.415477	0.000352191	1
471	Demography, PCs, PGS(EA4)	POB	0	14	41066	1	0	1
471	Demography, PCs, PGS(EA4)	POR	0.580586	14	41066	0.88252	0.000197891	1
550.4	Demography, PCs, PGS(EA4)	POB	0	14	41066	1	0	1
550.4	Demography, PCs, PGS(EA4)	POR	1.1568	14	41066	0.30165	0.000394214	1
574	Demography, PCs, PGS(EA4)	POB	0	14	41066	1	0	1
574	Demography, PCs, PGS(EA4)	POR	0.615553	14	41066	0.85471	0.000209807	1
714.1	Demography, PCs, PGS(EA4)	POB	0	14	41066	1	0	1
714.1	Demography, PCs, PGS(EA4)	POR	0.35981	14	41066	0.98528	0.000122649	1
726	Demography, PCs, PGS(EA4)	POB	0	14	41066	1	0	1
726	Demography, PCs, PGS(EA4)	POR	0.342809	14	41066	0.988409	0.000116855	1
735.3	Demography, PCs, PGS(EA4)	POB	0	14	41066	1	0	1
735.3	Demography, PCs, PGS(EA4)	POR	0.793494	14	41066	0.67745	0.000270441	1
743.1	Demography, PCs, PGS(EA4)	POB	0	14	41066	1	0	1
743.1	Demography, PCs, PGS(EA4)	POR	0.544777	14	41066	0.907826	0.000185688	1
835	Demography, PCs, PGS(EA4)	POB	0	14	41066	1	0	1
835	Demography, PCs, PGS(EA4)	POR	0.381262	14	41066	0.980529	0.000129961	1
960	Demography, PCs, PGS(EA4)	POB	0	14	41066	1	0	1
960	Demography, PCs, PGS(EA4)	POR	0.381945	14	41066	0.980362	0.000130194	1
alpha1-antagonist_alphablocker	Demography, PCs, PGS(EA4)	POB	0	14	41066	1	0	1
alpha1-antagonist_alphablocker	Demography, PCs, PGS(EA4)	POR	0.213152	14	41066	0.999101	7.26613e-05	1
dexamethasone_aceticacid_neomycin	Demography, PCs, PGS(EA4)	POB	0	14	41066	1	0	1
dexamethasone_aceticacid_neomycin	Demography, PCs, PGS(EA4)	POR	0.510158	14	41066	0.929073	0.00017389	1
[truncated: 120 more columns]
